# Supplementary material for: Annotated mitochondrial genome with Nanopore R9 signal for Nippostrongylus brasiliensis
Source: F1000Res. 2017 Jan 19;6:56. [Version 1] doi: 10.12688/f1000research.10545.1 (PMC5399971; doi:10.12688/f1000research.10545.1)
Supplement: Supplementary file 1 [file f1000research-6-11363-s0000.tgz › ea184d5b-f560-4873-a499-43723f766a8e.fasta]

>tig00000001
NNNNNNNNNNNNNNNNNNNNNNNNNNNNNNNNNNNNNNNNNNNNNNNNNNNNNNNNNNNN
NNNNNNNNNNNNNNNNNNNNNNNNNNNNNNNNNNNNNNNNNNNNNNNNNNNNNNNNNNNN
GTATTTTCATTTTAATGGTGCTAGTTTATTTTTGTTTTTATATTTGCATATTTTTAAAGG
TCTTTTATAATAAGTTATCGTTTAAAAAGTATGAGCTTCGGGTTTAACAATTTATTTATT
GGTAATAATAGAAGCTTTATATTATGTTGGTTTGAGCCCAAATAAGTTTTGGGCGGCTGT
TATTACTAGTTTGTTAAGTGTAATTCCTATTTGAGGTACTACTATTGTAATATGAATTTG
AAGAGGTTTTGGTGTAACTAGAGCAACTTTAAAGTTTTTGTTTTACATTTTTAGTACCTT
GAGGTTTATTATTATTAGTTTTAGCTCATATAATTTTTACATAGAACAGGTAGTACTTCG
AGACTTTATTGTCATGGGGATTATGATAAAATTTGTTTTGGTCCGGATTATTGAAATAAG
GATGCTTATAACATTGTTTTTGATTAATTTTGTGGTTTTAGATTATTAAATCCTTTTGTT
TTAGGTGATCCTGAAATGTTTATCGAAGCTGATCCAATAATAAGACCTGTTCATATTGTG
CCTGAGTGGTATTTTTGTTTGCTTATGCTATTTTACGTGCTATTCTAATAAAATTTTAGG
GTTATTGCTTTGTTAATAAGTATTGTAAGGTTTTATTTGTTTGTTTTAGTAAATAATTAT
AGTTCTTGTTTGACAAAGTTAAATAAATTAATAGTATTTTTATTATTGTTTCTGTAATTT
TGAGCTGATTGGTCAGTGTTTAGTAGAGGAGCCTTTTATTATTTTAAGACCAATTTTTCT
TTGTTATATTTTTATTATTTTGTTATAATTTTTGTATTTAAGTTTAGTAATAAATTGTTT
TTATTCATATTTAGTATATTAAATATATTAGATTTAGATTCTAAAGAAATAAATATGATA
TATTACATAATTTTCATATTTTAAGTTTATCAAGTTATGCTTATTTTATATTTTTGCTTC
TTTAAGTTTGACTTCTTCATTTGTTATTTTTAAGTACGGTTTGGTTTTACCTTTTATTTT
TAGTTTGTTTGTGGTATTATTTATTGCTTTTGCCTGAGGCAAAGATATTTCTATAGAAGG
TTTAAGTGGTTATCATAATTTTTGTTATAGACGGGTTTAAGTTTGGTGTAGTTTTATTTA
TTTTAGGGAGTTTATATTTTTAGGATTTTTGAGTATTTTTGATGCTGCTTTAGTACCTGT
TCACGAGTTGGGTGAAACCTGGTCTCCTATAGGTATACATTTGGTTAATCCATTTGGTGT
TCCTTTATTAAATACTATTATTTTATTAAGAAGAGGTGTTTCTGTCACTTGGGCCCATCA
CAGATTATTAAGTAATAAAAGTTGTACTAATAGTATAATTTTAACTTGTGTTTTAGCTGT
TTATTTTACTAGAATTCAATTAATAGAGTATATAGAAGCTAGATTTTCTATTTCTGATGG
TATTTTGGTAGAATTTTTATTTATCTACGGGTTTCATGGTATTCATGTACTATGTGGGGT
TTATTTTAGGTTTTAATTTATTACGTTTAGTAAAATCTCATTTTAATTATAATCATCATT
TAGGTTTAGAATTTGCTATTTTATATTGACATTTTGTTGATGTAGTGTGGTTATTTTTAT
TTGTGTTTGTGTATTGATGATCTTATTGCTTATTTAGTTTAAAAGAATTTATAACTTGTA
ATTATAGGGTTAAGTAAGCTGTTGTAGAGTTTTTGTTTTAAGTCTTTATTTTTATTTACC
CACTTATTTTGTTTTTATTACTTTTAGATTAGTATTATTTAACAATCTGTCTTGAGCTGG
TTTGTTTCTTGTTGTTGATTCTTATATTTTTGTGTTGTTGATTTTTATAATAATTTTTAT
TTATGGTATGGTATTAATTAGTGAGTTAAATTTTAACTTAATCTTATTAAGGGTTTATTA
ATTTTGATTTGTTTGTTTTTGTGTCTAGGAATATATTAATACTATATATATTTTGAACTT
TCTATGTTTCAATTTTAATTATAATTTAGGTTTTGGCGCAAGTGGAAAAATTGGTTCTGG
TTATTATTTGTTGTTTTATGCTAGAATTTGTTCTTTTCCTTTTTATTTATTTATTATAAA
AGAAATTTTATGTTTAGTTTTAATTATTATGATTTTTATTGTCCTGAGAAATATTTTTAT
TTTATCTTTAAGGTTTATAATAAAATTTCCTGTATATTTTTACATTTATGATTACCTAAA
GCTCATGTAGAGGCACCCACTACGGCCAGAATGTTATTAGCTGGTTTATTGTTAAAATTA
GGTACAGCTGGGTTTATACGTGTTACGGAAGATTTAATTTTATTTATAATAATTTTGAAT
TTATATCTCTTTAGTCGGAATAATTTTAGCAGCTGTTACTTGTACATTTCAAAGCGATTC
TAAGTCATTAGCAGCTTATTCTTCTGTGACACATATAAGTTTTTGTTGTTGTCTCTTAGT
TTAATATTAATAAGAAGTAAAGTTGGTGGATTAATAACTATGTTGGCACATGGTTACACT
TCTACTTTAATATTTTATTTTATTGGGAGTTTTACCACAGTTCTTCTAGACGTATGATTT
ATTTTATAAACAGATTTTTAGTTCTAGAATATTATTTGGTATTATTTTTCACTTGTTTTT
ATCTAATAGGTGTTCCGCCTTCTTTAGCCTTTTAGCTGAGTTTATAATCATTATTAATAG
GTTTATGTATAGTAAATTGTTAATATTTTTATTTTTATATTTTATAATTGCTTTTATTAT
TCACTATTTTTAATTATTAATTCTTTAATGGGAAAAATATTGGTAAATTTTAATAAGTGA
GGAGGTGGTTTTCTATAGCTTTAGTTTTAATAATATATAATGTATTTTGGTTGAGAATGT
TTTATTAATGTTCACATTAATAAATTTTATGGATTTTAAGAGTTAATTTGATTGAAAATA
AATACTCTTATATTAATATTTATAAAAATATCAAGGTGGTTTATCGGTTTGATTAGAAAG
TTCCAATCATAAGGATATTGGAACTTTATATTTTTGTTTGGTTTATGATCAGGTATAATT
GGCACTAGTTTGTCTTTAATTATTCGTTTAGAGTTGGCTAAACCAGGATTTTATTAGGTA
ATGGTCAGCTTTACAATACTATTATTACAGCCCATGCTATTTTAATGATTTTTATGGTTA
TACCTAGAATAATTGGTGGTTTTGGTAATTGAATATTACCGTTAATGTTGGGTGCTCCTG
ATATAAGTTTTCCTCGTTTAAATAATTTAAGTTTTGATTATTACCTACTGCTATGTTTTT
GATTTTGGATTCTTGTTTTGTAGATATAGGTTGTGGTACAAGTTGAACAGTTTATCCTCC
CTTAGTACTTTAGGACATCCGGGTTCAAGGGTAGATTTAGCTATTTTTAGTTTACATTGT
GCGGGTTTAAGTTCAATTTTGGGGTATTAATTTTATGTGTACTACAAAGAATTTGCGTAG
AAGTTCTATTTCTTTAGAGCATATAAGTTTATTTGTGTGAACTGTGTTTGTTACTGTATT
TTGTTGGTGTTGTCGTTACCAGTTTTGGCTGGGGCTATTACTATGTTATTAACTGATCGT
AATTTAAATACTTCTTTTTGATCCTAGAACGGTGGGAATCCTTTAATTTATCAACATTTG
TTTTGATTTTTGGTCACCCTGAAGTTTATATTTTAATTTTACCTGCTTTTGGTATTATTA
GTCAATCAACTTTGTATTTAACTGGTAAAAAGAGGTATTTGGTTCTTTGGGGATAGTTTA
TGCTATTTTAAGGATTGGTTTAATTGGATGTGTAGTTTGGGCTCATCATATGTATACTGT
AGGTATAGATTTAGACTCGTGCTTATTTTACTGCGGCCACAATAGTAATTGCGGTTCCTA
CCGGTGTAAAAGTTTTTAGTTGATTAGCTACTTTATTTGGTATAAAAATAAAGTTTCAGC
CATTGTTATTATGAGTTTTAGGTTTTATTTTTATTTACTATTGGTGGATTAACGGGTGTA
GTATTATCTAACTCAAGTCTAGATATTATTTTACACGACACTTATTATGTGGTTAGTCAT
TTTCATTATGTTTTAAGGTTGGGGCTGTATTTGGTATTTTTACAGGTGTAAGTTTATGAT
GAAGTTTTATAACAGGGTTTGTCTATGATAAATTAATAATGTCTGCTGTGTTTTTAATAT
TTGTTGGTGTAAATTTAACTTTTTCCTTTACATTTTGCGGGTTTACATGGTTTTCCTCGT
AAGTATATAGATTACCCAGATGTTTATTCTGTTTGAAATGTTATGTCATCGTACGGTTCT
ATAATTAGTGTTTTTGCTATATTTTTATTTATGTATGTTTTAATTGAGTCATTTTTAGTT
ATCGTTTAGTTTTAGTTGATAATTTTACTAATAGTAGGCCAGAATATAGTTATAGTAGAT
ATGTTTTTGGTCATAGTTATCAAAGTGATATTTATTTTAGAAGAACAGTAATAAAATAGT
AAATTAGTAAATTCTATTATTATATTTAGTATATTTAATTGCAAATTAAAAGGTTAATAG
AATTTTGATTGTAATAAGATAGGATATATGTAGTCTGTTAGGTTCATACCCTAAAGGTTT
TTCTTGTTAAAAATCTTAGTATATTAAGTACAATTTATTGTCAATAAATAGGTTGAGGAT
TTTAGTTAGTTCTTTAGTATAAAAAGTATGTTTGATTTCAATCAAAGGGTTTATAGAATT
ATTGGTAATTATTTTCAGGGTTTTAATTTAAATTTTCTAATAGTTTATTTGCTTGTTATA
TGGATTGATTTCATAGTTTTAATTGTAGTCTTTTATTAGGTGTTTTGGTTTTGTGGTTTT
TATTTTTATTTTTAATAGGAAATACTTGATATTTTAAGAGTAAAAATTGAGTACCAATTT
GGTGAGTTGTTGTGTAGAATTTTCCACTTTGATTTTGTTAATACAAATGGTACCATCTTT
AAGTTTATTATATTATTATGGTTTAATAAACTTAGATAGTAGATTAACAGTTAAAGTCAC
TGGACATCAGTGATATTGGAGTTATGAGTTTAGAGATATCCCTGGGCTAGAATTTGATTC
TTATATAAAGTCTTTGGATCAGTTAAATGTAGGTGAACCTCGTTTGTTAGAAGTAGATAA
TCGTTGTGTAGTACCTTGTGATACTAATATTCGTTTTTGTATTACTTCTGGAGATGTAAT
TCATTCTTGAGCATTATCAAGATTGTCAGTAAAATTAGATGCAATGAGTGGTATTTTAAG
TACTTTAATGTATAGTTTTCCAATAGTGGGTGTATTTTATGGTCAATGTTCAGAGATTTG
TGGTGCTAATCACAGTTTTATACCTATTGCTGTGGAGGTAACTTTAATAGATAATTTTAA
AAGTTGGTGTTATTTAAATATAGATTAAAAGCTATTTAGTTTATTTAAAATATTTATTTG
TGGTATAAAGGAATTAATGGCTTTAAATTTTAATTTTTATTTTTAGTATTGCATACTATT
ATATGAGAATTTTATGTTAATAAAATATAGAAATAAAGAGTAGAATTTTTGTTTTGTTGT
TTCATAACAAAGATTAAAAATTAGTGTTGAAAAGTCGTTCTTTATTATATTTGTTTTGTT
AGTTATATTAGAAATTTATATTGTTTTATTATTACTTTTAAAATAATGACTTAAAGTATC
ATTATATTTAGTTTTATAACTGTTTATTTGTATGAATTTTTAAAAATTAATTATTAAATT
TTTAATAATTTTATTATATATAAATTAGTAGATTTTTATAATGATATTATTAGTAATAAT
ATAATAAGAAAACTCAAAGTTTAATCAAATGTTTTTAAAGACTTAGGCTTTATATTAAAG
TTTGCTTCTGCCCAGTGAAAATTAAATGGCAGTCTTAGCGTGAGGACATTAAGGTAGCAA
AATAATTTGTGCTTTTATTGAGTTCCAGTATGAATGAAGTTATTGGTTAATTTATTTTCT
TATTTTATTATTGAATTTATATCTAAATAAAAATTTAGTTGTAATTAAACAAAGATAAGT
CTTCGGAAATTCTTTTAAATTAAAATTTGTTTTTATTTAAAATTTTCTAGGCAGAATATT
ATATAATTGTTATTTCTATTAATAATTTTGTGAATTACTCCGGAGTTAACAGAAAATCAT
ACCTAATCTAGTTCTTATAGTAAGGTAAGTTTTACATCGATGTTGTATTTAAGTTTATTA
AAAAGGAGAAGATTTAATTATTAAGACTGTTCTTCTTTAAATTAACTTAACGTGATATTA
GTTTAATTCATTGTAAGATAAATTGTTTATCTTGTTAATTATTTATTTTTAGTGTTATTA
GTACGAAAGGAAAGTTATAAAAGTTTAAAACTTTTAAGGAAGACCTTAATATTTGTTATT
TATGTAGTTGCGTTTGTTGCTTTTTGTTGTTGTTGTTATATTTATTAAATTTTTGTTGAG
TATTAAGAATATAGAATTATTAAAAGTTAGTACTTTTGAGAGTGGATTTTAAGTATTGGG
AAAGTACAGAATTCATTTAGTATTCATTTTTGTTATTATATTGATATTTGTAATTTTGAT
TTGAAATTGTAATGTTTTTAGGTTTATTAATTTCTGATTTTACATCTTTATTAGTTTTTA
ATATTAATATTTTTATTTTAGGGGTTTTATATAGAATGATGATACGGTAAATTGGTTTGG
GTTATTTAATTGATATTTTAATTTTTGATTAGTTTTTATTTATAATAGTGTTATTAATAA
TTTTGTGTTTACCATTTATAAAGGTGGGTATTTTTATGTTTGAGTGAGAATTTTATCTTT
AAAATTAAATTTGTATTTTAGTAGAGTTTTATTTTCATTAATTTTAGGTATTGTAACTTT
AATTGTGTTATTTTCAGAACTTATTATTTAGATAGTGAGTTAAATTTTAATTATTACTAT
TTTGTTTTATTAATTTTGTAGGTAGAATATTTATATTAAATTATAGTAATAGGGTATTTA
CTATAATGTTGAGTTGAGATTTGTTGGGAATTTCTAGTTTTTAGTTTTATTTTATAATAA
TTGGGACAGAAGCTCGGGTGCTATAAATACAGCTCTTACTAATCGTGGGTGATTTTTATA
TTTGCTTTTTAGAAGAACTTTGTTTTACAGTTATTATTTTTAACTCTGAGTTTATGTGAG
TTAATGGTTTAATATTATTAATTACGTCTTTAACTAAAAGAGCTCAGTTTCCTTTAGAAG
TTGATTGCCTAAAGCTATAAGTGCCCCAACACCTGTTAGTTCGTTAGTACATAGAAGAAC
TTTAGTAACAGCGGGTTTAATTTTGTTAATAAATTATTCTAATATTTTATTGAATAGATA
TATATTGTTTTTATGTTAATTTTAGGAATATTTACTATATTTTTCAAGATTGACAGCGCT
AGTGGAAGAAGATATAAAGAAAGTTGTAGCTTTAAGGACTTTATCTCAAATAGGATTTTC
TATAGTAACGTTGGGTGTGGGTTTAAGTTTTATTTCTTTTATTCATTTGGTAAGTCACGC
ATTGTTTAAAAGTTGTTTATTTATACAAGTAGGGTATATTATTCACGGAATTATGGACAA
CAAGATGGACGTGGTTATGGGTATAATGGTGCTTTTCCTTTATTTATGCAATTACAATTA
TTAGTTACACTTTTTGTTTGTGTGGTTTAATATTTTCTAGGTATAGTTAGTAAAGATTTA
ATTTTAGAATTGTTTTTAATAATTATATAATGTTTTTAGTTTAATATTTTTATCTATTTT
TAACTTTTGGTATAGTTATCGTTTGTGAAAAGGTATGTTTATAAGGTTTTCTAAAGTAGT
GGAAGGTTTAGACCGGGTTTTGTTATAAATTATTTAAGATTATTATTAGTAGTTCTTTCA
GTAGTTTTTGTGGTGAATAAACACTAACATATTTTTGTTACCCAGAATTTTTATATTTTG
ATATATTTGTCCCATTATTTTATATTTTATATTAATTTTTGAGTTTTTATTTAAATACTT
ATTAAAGGAATTAGCTTATAAATTTTAGTAGATTATTTTGCTAAAAACGTTATTATTAAG
CTAAAAATTTAAAGTTTTGGATATAGGCTTAAATAAGTTAGGTTATGTAGGTTTTAATAG
TTTTGGAAGTTTTAGTTACGTTTTCAATTATTTTTAGAGCTTTTAAGTATAATAATATTT
TAATTATTATTTTTAATTTTTACTTTTATGGGGTTTTAATTTAAGTGTAAAATATATGAC
TTGCATTCATAAAATTTATAACTCTAACATATTATAATATATATATATTAATATGTAATA
TTAATATAATATTATACTAAAAATGGAAAGATAATATATTAGGAGCAGTGTTTAGTTTAT
ATAAAATATAATATTTGGGTTATTAAGATGTATATACTGAGGATTTTTAGTTTAAGTAGA
ATGTATCACTTACAATGATAGGGTTTAAAATCTTATATTAGGTTTATTGTTAGTGGCTTC
AGTGCTTTTGGTTTGATAAGTTATGTCAATATAGATCCTATAAAAGTTCGTTTTTAATTG
GTAGTATATTGATGGTAATGCCTTTAATAAGTTATGTTGGCAGTGTATGATTTTCTTATT
TTGTAAGATTACTTTTTAAGAGGCATTTTGTAATTTTGGTTTATTTTCTAGTTTGTCAAA
ATTTGGTGATAACAAGGTTTATTTAGTTTTATTGGGTTTAATTTTAACTGTTTTATTTTT
ATATTCGATATGAAGTGATTAAAGGTGGGTGTTGGTTTGAATGTTTTTATTATAAAATTT
ATTGATATTTGCTGCTGTATATTTTTGTGTTGTTGGGTTTATAAATTTTACTAGTTATTT
TTGAGTTTTCGGGGCTTTGCGTAAAGTTTAAATTATTTTTGTTTATTAGATTATTAATGT
TAATGTTTAAGTGGTATCGTTTAATTTTATTTTAATTTCTTTAGAGTTTTAATAATAAGT
TTGTTTGTTAAGTTAATGGGGTTGTCACTGAGTTTATATTTTTATTTTATGTGTTTTCAG
TAGTATCAAGAATTTTGGGTATGGTAATTATAGTGGGTAGCATAAAGTTTTTGGTGCCGA
TAATTGTATTTTTATAGATTTAAGTTAAGTTAAACTATTAATTTTCAAAATTAAAAATTT
TAATCTATAATTAGGAGATAATAGTATATTTTAGTATATTTTATTTTCAATAAAATGGAA
AATTTATCTTATAAAGATTGCTTTTATAGATTTTAAATTTGATTATGGTTTGTAAATAGT
TAAAATAATATTATTTAAGTTTAATTTATTTAGTGGGCAATGTTATTTTACCCCGGTAAT
TAATTGTTTGTATAATACTTGTTCCAGAATAATCAGCTAGGCTTGTAAAATTTTAACTTT
ATTTTGGATTATTACAAAATTGTTACTATTATTTATATAATTTTAGGTTAAATTTTAATT
ATTTTGTTTTGTATTTTGTAATAAGAAAATTTGATAAATGAATTAGATTAGTACCTAATT
AATCAAATTTTAATAGTGCAGGAGTAAAGTTATATTTAAACTGAAAGAATATTGGCAGAT
TTTCTAAATTATCTTTGGAGGTTGAGTAATAATTGAGAACCCTCATTAACTACTATTTTA
TTAGGCTTATGTATGATCGTTTATTTTATACTTAAGGTATATAAATAAAATTTTAATTTT
AAAAATAGATATATATTTAGTTTATAAAAAGTAATATTTGGCCTACAATATTTTATTATG
TGGATTTTATAGTTGGTTAATAAATGAAAATGTAAAGACAGTAAAAATTTTATGGTTTTT
GAAGATTATTTAGAGATGGTACAAATCATCCATCAATTGCCTATAGGGAGTAAGTTGTAG
TAAAGTAGATTTAGGGAACCTTAATCTAATAATGAACTATTATTTCTTTGTTTTGAAAAC
AAAGTTAAAGATTATCTTGTAGTTTTAGGGTTAGTTTAATTAAGAATAGTTGACTGTTAA
TCAAAGGGTTTACTTCTAATACAAGATTGTAGTTTATTAAAATATTAGATTGTAAATCTA
AAGATTAAAGTCTTGTTGATTAATATATTGTTAATTTTAATTTTGATAATGGTGTGTATT
TTACAGGCTATTGCTTTTATTACTTTGTATGAGCGTCATTTATTGGTGGTAGCCAGAATC
GTTTAGGTCCCACTAAAGTAAGTTTTATAGGTGTTTTGCAGGCTTTATTGGATGGGGTAA
AGTTATTAAAGAAAGAGCAATTTACACCTATTAATTCTTCAGATATATCTTTTATTGGTT
CCTGGATTTCGTTTGTTGTTATGTATTTAGAGTGATATGTGTTACCTTATTTTTAATTTT
ATAAGGTTTGAGTACAGTTTGTTATTTTTCTTTGTTTAATTGGATTTTCAGTTTATACCA
CTTTAATTAGTGGTGTGGTTAGAAAATCAAAGTATGGTATTATTGGTGCTTTGCGTGCTA
GAAGACAAAGTATTTCTTATGAAATTGCTTTTGCTTTGTATATATTAGCTATTATTATTC
ATAGTAGTGTATTTTCTTTTGTAGTGGAAAAGTTTAAGTTTATTAGTGATGTACTTACCC
TTTTAATTATAATTATTGCAGAATTAAATCGTGCACCTTTTGATTTTGCTGAAGGTGAAA
GAGAGTTGGTTAGTGGTTATAATGTTGAGTTTGGAAGAGTAGCATTCGTTTTGTTATTTT
AAGTGAGTATGGTTGTTTAATTTTTAGTGTGCTGGGTTCGTGTTTATTTTTAATTTTAGT
TTGCTTGGTAGTTTTTATTTTTCTTTGTTAATTTTTATTCGTAGCTCTTACCCTCGTTTT
CGTTATGATATAATAATATCTATGTTTTGATTTAAATTTCTTCCTATTTCTTTAATTTAT
TTGAGTTATTTTATATTTTATTTGCTTATTAATCAAGTTTATTTTTAGATATTTTTATGT
TTGTATTTTTACAATATATTTTGTATTTTAAAGAAAGTATGTTAAATGTTATTGTAAAAA
GTTTTTAAGGAACTAATTAATGTTTTTACAGGAATAGTTTACCTTTAAGTTCTGTTATTT
CTTTTTACTTTTATTATTTTGTTAATTTGCTGTTTTGGCGGTTATTTTACTTATTCTTTT
GTCCTTGCGGAATAATTGAGTTTACATTTGTTTATGCTGTAGTAGCTTGAATAAGAACAT
TGTTAACTTTATTTCTAGGAAAATTTTCTGTTTATATGAGTAAATCAGGTGATTCATATT
TGAAAACTTTAAGTATGTTATTAGTAGAAATTGTAAGAGAATTTTCTCGTCCTTTGGCTT
TAACTGTGCGTTTAACTGTTAATATTATAGTGGGTCATTTGATTAGTATAATAATTTATA
TAGGTTTAGAAAGTTCTTTGGTGAGAAATATGTGAATCAGAATTTTGCTATTATAATGGA
ATGTTTTGTATTTTTATTCAAAGTTATATTTTTCTCGTTTGATTTTTATATTTAAATGAG
TAATTTAAAATTGAAGATGTTAACTTAATTTTAAAGTGTCAAATTTTAATTTGAAAATGT
TTTTACATCTTATTTTTGTTAATATAGCATAAGAAGTGCATTTGTTTTAAGCGCAAAAGA
TAAAAGTTAACTAACAGGTTTTGTACAAGTCTTCTAAATTTGTCTTAGGATTTCCTGCCT
GTTTTTGTATATTTTTGTTTTATTGGTTTTTGGCTGGTTTGTCATTAATTGTTAATAATT
TTATTATTTGATGGGGAGTATTTTTAATTATAACTTTATTATTTGTTATAATTAATAAAA
TAACCTTAAGTTATTCTAGTTTGTTTAATTATTTCATTATACAAGAGGTTTTGGGGTTAA
TATTTTATTATTAAGTGTAAGTTTATTGCAGTTATTGGTAGTGTTAATTAAAGTAGGTGT
AGCTCCACTGCATTTTGGATTTTAGAGTTTTAAATAATGTTTATGGTTTTAATTTAATAT
GATTTTTAACTTTTCAAAAGTTACCTTTTTAGTTATTATAATCCAATTAATAGAATTTTA
TGTTTTAATTTTATTTGTAGTGGGTTTAATGATATGCTTGGTTCAAATGTTATTGTTAAA
ATCTTATAAAAGATTGTTGATTTTATCATCAACAGAATCTTTAATTGAATTATTTTGGGT
TTTAATATCTATATTTAGTGTTTTTAATTTTATATATTATTTTTGATGTTATATTTAGTA
CCTAAATTTGAAAATGAAAATTTTTATAGTTACGTTAGTTGGGAAACTATATTAATTTTA
TAAATATACCCTTTAGTGTTAATTTCTTTGTAAAGATTTTTGCTTTAGGGAATCTTTGGT
GTTGATGGATTTTGGTTTTATTGGTGTTATTTTGATATTTTGTCTGTGCTATCATTGGGT
TTTGAATAGTTAATTTAAGGGTAAAGAATTTTTACTAATAAGTATAACAAGTTTGGTTTT
TATATTTTTACCAATAATGTTTTGGTGTTATTATAAATTTCATTAGTAAAATTTATTATG
TTATCTTGATAAGGTAAAGTTCTTAGGATGAAATAAAAATGTTAAATAGATATTACTATG
TTTGATTACGGTTCAAAAGAATATACATTTTGTAGTTTAGTTTAGAAAGAATATTTATTT
TGGTGTAAAAGGGTTTAATTACAAAGTTTTAAATCTTGTTAGTTTAATAAAAATATAACT
CTGAAGAAGTTAAGATTATTAAGATAATAAAAGAATAAATAATGTTAGTAATTTTGTTAA
TTCATTGGTTGTTACTTTACCTTCAAGAAAAAGATTGACTATCGGGTGAAATTTTGGTAG
AATATTGGGTATAATTTTAGTTTTCAGATTGTTACTGGTACTTTTTAGCATTTTATTATA
CTGCGGACGGTAGAATAGCTTTTGGAGCAGTCCAATATATTATGTATGAAGTAAATTATG
GTTGAATTTTCGTATTTTCATTTTAATGGTGCTAGTTTATTTTTGTTTTTATATTTGCAT
ATTTTTAAAGGTCTTTTATAATAAGTTATCGTTTAAAAAGTATGAGCTTCGGGTTTAACA
ATTTATTTATTGGTAATAATAGAAGCTTTATAGGTTATGTTTTGGTTTGAGCCCAAATAA
GTTTTGGGCGGCTGTTGTTATTACTAGTTTGTTAAGTGTAATTCCTATTTGAGGTACTAC
TATTGTAATATGAATTTGAAGAGGTTTTGGTGTAACTAGAGCAACTTTAAAGTTTTTGTT
TTACATTTTTAGTACCTTGAGGTTTATTATTATTAGTTTTAGCTCATATAATTTTTACAT
AGAACAGGTAGTACTTCGAGACTTTATTGTCATGGGGATTATGATAAAATTTGTTTTGGT
CCGGATTATTGAAATAAGGATGCTTATAACATTGTTTTTGATTAATTTTGTGGTTTTAGA
TTATTAAATCCTTTTGTTTTAGGTGATCCTGAAATGTTTATCGAAGCTGATCCAATAATA
AGACCTGTTCATATTGTGCCTGAGTGGTATTTTTGTTTGCTTATGCTATTTTACGTGCTA
TTCCTAATAAAATTTTAGGGGTTATTGCTTTGTTAATAAGTATTGTAAGGTTTTATTTGT
TTGTTTTAGTAAATAATTATAGTTCTTGTTTGACAAAGTTAAATAAATTAATAGTATTTT
TATTATTGTTTCTGTAATTTTGAGCTGATTGGTCAGTGTTTAGTAGAGGAGCCTTTTATT
ATTTTAAGACCAATTTTTCTTTGTTATATTTTTATTATTTTGTTATAATTTTTGTATTTA
AGTTTAGTAATAAATTGTTTTTATTCATATTTAGTATATTAAATATATTAGATTTAGATT
CTAAAGAAATAAATATGATATATTACATAATTTTCATATTTTAAGTTTATCAAGTTATGC
TTATTTTATATTTTTGCTTCTTTAAGTTTGACTTCTTCATTTGTTATTTTTAAGTACGGT
TTGGTTTTACCTTTTATTTTTAGTTTGTTTGTGGTATTATTTATTGCTTTTGCCTGAGGC
AAAGATATTTCTATAGAAGGTTTAAGTGGTTATCATAATTTTTGTTATAGACGGGTTTAA
GTTTGGTGTAGTTTTATTTATTTTAGGAGTTTATATTTTTAGGATTTTTGAGTATTTTTG
ATGCTGCTTTAGTACCTGTTCACGAGTTGGGTGAAACCTGGTCTCCTATAGGTATACATT
TGGTTAATCCATTTGGTGTTCCTTTATTAAATACTATTATTTTATTAAGAAGAGGTGTTT
CTGTCACTTGGGCCCATCACAGATTATTAAGTAATAAAAGTTGTACTAATAGTATAATTT
TAACTTGTGTTTTAGCTGTTTATTTTACTAGAATTCAATTAATAGAGTATATAGAAGCTA
GATTTTCTATTTCTGATGGTATTTTGGTAGAATTTTTATTTATCTACGGGTTTCATGGTA
TTCATGTACTATGTGGGGTTTATTTTAGGTTTTAATTTATTACGTTTAGTAAAATCTCAT
TTTAATTATAATCATCATTTAGGTTTAGAATTTGCTATTTTATATTGACATTTTGTTGAT
GTAGTGTGGTTATTTTTATTTGTGTTTGTGTATTGATGATCTTATTGCTTATTTAGTTTA
AAAGAATTTATAACTTGTAATTATAGGGTTAATAAGCTGTTGTAGAGTTTTTGTTTTAAG
TCTTTATTTTTATTTACCCACTTATTTTGTTTTTATTACTTTTAGATTAGTATTATTTAA
CAATCTGTCTTGAGCTGGTTTGTTTCTTGTTGTTGATTCTTATATTTTTGATTTTTATAA
TAATTTTTATTTATGGTATGGTATTAATTAGTGAGTTAAATTTTAACTTAATCTTATTAA
GGGTTTATTAATTTTGATTTGTTTGTTTAGGAATTATTAATTATATTTGAACTTTCTATG
TTTCTAATTATAATTTTTTTCTGGTTTTATTTGTTGTTTTATAAAAAAATTTTTATGTTT
TATGTTTTAATTATTATGATTTTTATTGTCCTGAGAAATATTTTTATTTTATCTTTAAGG
TTTATAATAAAATTTCCTGTATATTTTTACATTTATGATTACCTAAAGCTCATGTAGAGG
CACCACTACGGCCAGAATGTTATTAGCTGGTTTATTGTTAAAATTAGGTACAGCTGGGTT
TATACGTGTTACGGAAGATTTAATTTTATTTATAATAATTTTGAATTTATATCTCTTTAG
TCGGAATAATTTTAGCAGCTGTTACTTGTACATTTCAAAGCGATTCTAAGTCATTAGCAG
CTTATTCTTCTGACACATATAAGTTTTTGTTGTTGTCTCTTAGTTTAATATTAATAAGAA
GTAAAGTTGGTGGATTAATAACTATGTTGGCACATGGTTACACTTCTACTTTAATATTTT
ATTTTATTGGGAGTTTTACCACAGTTCTTCTAGACGTATGATTTATTTTATAAACAGATT
TTTAGTTCTAGAATATTATTTGGTATTATTTTTCACTTGTTTTTATCTAATAGGTGTTCC
GCCTTCTTTAGCCTTTTAGCTGAGTTTATAATCATTATTAATAGGTTTATGTATAGTAAA
TTGTTAATATTTTTATTTTTATATTTTATAATTGCTTTTATTATTCACTATTTTTAATTA
TTAATTCTTTAATGGGAAAAATATTGGTAAATTTTAATAAGTGAGGAGGTGGTTTTCTAT
AGCTTTAGTTTTAATAATATATAATGTATTTTGGTTGAGAATGTTTTATTAATGTTCACA
TTAATAAATTTTATGGATTTTAAGAGTTAATTTGATTGAAAATAAATACTCTTATATTAA
TATTTATAAAAATATCAAGGTGGTTTATCGGTTTGATTAGAAAGTTCCAATCATAAGGAT
ATTGGAACTTTATATTTTTGTTTGGTTTATGATCAGGTATAATTGGCACTAGTTTGTCTT
TAATTATTCGTTTAGAGTTGGCTAAACCAGGGATTTTATTAGGTAATGGTCAGCTTTACA
ATACTATTATTACAGCCCATGCTATTTTAATGATTTTTATGGTTATACCTAGAATAATTG
GTGGTTTTGGTAATTGAATATTACCGTTAATGTTGGGTGCTCCTGATATAAGTTTTCCTC
GTTTAAATAATTTAAGTTTTGATTATTACCTACTGCTATGTTTTTGATTTTGGATTCTTG
TTTTGTAGATATAGGTTGTGGTACAAGTTGAACAGTTTATCCTCCCTTAGTACTTTAGGA
CATCCGGGTTCAAGGGTAGATTTAGCTATTTTTAGTTTACATTGTGCGGGTTTAAGTTCA
ATTTTGGGGTATTAATTTTATGTACTACAAAGAATTTGCGTAGAAGTTCTATTTCTTTAG
AGCATATAAGTTTATTTGTGTGAACTGTGTTTGTTACTGTATTTTGTTGGTGTTGTCGTT
ACCAGTTTTGGCTGGGGCTATTACTATGTTATTAACTGATCGTAATTTAAATACTTCTTT
TTGATCCTAGAACGGTGGAATCCTTTAATTTATCAACATTTGTTTTGATTTTTGGTCACC
CTGAAGTTTATATTTTAATTTTACCTGCTTTTGGTATTATTAGTCAATCAACTTTGTATT
TAACTGGTAAAAAGAGGTATTTGGTTCTTTGGGATAGTTTATGCTATTTTAAGGATTGGT
TTAATTGGATGTAGTTTGGGCTCATCATATGTATACTGTAGGTATAGATTTAGACTCTCG
TGCTTATTTTACTGCGGCCACAATAGTAATTGCGGTTCCTACCGGTGTAAAAGTTTTTAG
TTGATTAGCTACTTTATTTGGTATAAAAATAAAGTTTCAGCCATTGTTATTATGAGTTTT
AGGTTTTATTTTTATTTACTATTGGTGGATTAACGGGTGTAGTATTATCTAACTCAAGTC
TAGATATTATTTTACGACACTTATTATGTGGTTAGTCATTTTCATTATGTTTTAAGGTTG
GGGCTGTATTTGGTATTTTTACAGGTGTAAGTTTATGATGAAGTTTTATAACAGGGTTTG
TCTATGATAAATTAATAATGTCTGCTGTGTTTTTAATATTTGTTGGTGTAAATTTAACTT
TTTCCTTTACATTTTGCGGGTTTACATGGTTTTCCTCGTAAGTATATAGATTACCCAGAT
GTTTATTCTGTTTGAAATGTTATGTCATCGTACGGTTCTATAATTAGTGTTTTTGCTATA
TTTTTATTTATGTATGTTTTAATTGAGTCATTTTTAGTTATCGTTTAGTTTTAGTTGATA
ATTTTACTAATAGTAGGCCAGAATATAGTTATAGTAGATATGTTTTTGGTCATAGTTATC
AAAGTGATATTTATTTTAGAAGAACAGTAATAAAATAGTAAATTAGTAAATTCTATTATT
ATATTTAGTATATTTAATTGCAAATTAAAAGGTTAATAGAATTTTGATTGTAATAAGATA
GGATATATGTAGTCTGTTAGGTTCATACCCTAAAGGTTTTCTTGTTAAAAATCTTAGTAT
ATTAAGTACAATTTATTGTCAATAAATAGGTTGAGGATTTTAGTTAGTTCTTTAGTATAA
AAAGTATGTTTGATTTCAATCAAAGGGTTTATAGAATTATTGGTAATTATTTTCAGGGTT
TTAATTTAAATTTTCTAATAGTTTATTTGCTTGTTATATGGATTGATTTCATAGTTTTAA
TTGTAGTCTTTTATTAGGTGTTTTGGTTTTGTGGTTTTTATTTTTATTTTTAATAGGAAA
TACTTGATATTTTAAGAGTAAAAATTGAGTACCAATTTGGTGAGTTGTTGTGTAGAATTT
TCCCACTTTGATTTTGTTAATACAAATGGTACCATCTTTAAGTTTATTATATTATTATGG
TTTAATAAACTTAGATAGTAGATTAACAGTTAAAGTCACTGGACATCAGTGATATTGGAG
TTATGAGTTTAGAGATATCCCTGGGCTAGAATTTGATTCTTATATAAAGTCTTTGGATCA
GTTAAATGTAGGTGAACCTCGTTTGTTAGAAGTAGATAATCGTTGTGTAGTACCTTGTGA
TACTAATATTCGTTTTGTATTACTTCTGGAGATGTAATTCATTCTTGAGCATTATCAAGA
TTGTCAGTAAAATTAGATGCAATGAGTGGTATTTTAAGTACTTTAATGTATAGTTTTCAA
TAGTGGGTGTATTTTATGGTCAATGTTCAGAGATTTGTGGTGCTAATCACAGTTTATACC
TATTGCTGTGGAGGTAACTTTAATAGATAATTTTAAAAGTTGGTGTTATTTAAATATAGA
TTAAAAGCTATTTAGTTTATTTAAAATATTTATTTGTGGTATAAAGGAATTAATGGCTTT
AAATTTTAATTTTTATTTTTAGTATTGCATACTATTATATGAGAATTTTATGTTAATAAA
ATATAGAAATAAAGAGTAGAATTTTTGTTTTGTTGTTTCATAACAAAGATTAAAAATTAG
TGTTGAAAAGTCGTTCTTTATTATATTTGTTTTGTTAGTTATATTAGAAATTTATATTGT
TTTATTATTACTTTTAAAATAATGACTTAAAGTATCATTATATTTAGTTTTATAACTGTT
TATTTGTATGAATTTTTAAAAATTAATTATTAAATTTTTAATAATTTTATTATATAAATT
AGTAGATTTTTATAATGATATTATTAGTAATATATAATAAAACTCAAAGTTTAATCAAAT
GTTTTTAAAGACTTAGGCTTTATATTAAAGTTTGCTTCTGCCCAGTGAAAATTAAATGGC
AGTCTTAGCGTGAGGACATTAAGGTAGCAAAATAATTTGTGCTTTTATTGAGTTCCAGTA
TGAATGAAGTTATTGGTTAATTTATTTTCTTATTTTATTATTGAATTTATATCTAAATAA
AAATTTAGTTGTAATTAAACAAAGATAAGTCTTCGGAAATTCTTTTAAATTAAAATTTGT
TTTTATTTAAAATTTTCTAGGCAGAATATTATATAATTGTTATTTCTATTAATAATTTTG
TGAATTACTCCGGAGTTAACAGAAAATCATACCTAATCTAGTTCTTATAGTAAGGTAAGT
TTTACATCGATGTTGTATTTAAGTTTATTAAAAAGGAGAAGATTTAATTATTAAGACTGT
TCTTCTTTAAATTAACTTAACGTGATATTAGTTTAATTCATTGTAAGATAGTTTATCTTG
TTAATTATTTATTTTAGTGTTATTAGTACGAAAGGAAAGTTATAAAAGTTTAAAACTTTT
AAGGAAGACCTTAATATTTGTTATTTATGTAGTTGCGTTTGTTGCTTTTTGTTGTTGTTG
TTATATTTATTAAATTTTTGTTGAGTATTAAGAATATAGAATTATTAAAAGTTAGTACTT
TTGAGAGTGGATTTTAAGTATTGGGAAAGTACAGAATTCATTTAGTATTCATTTTTGTTA
TTATATTGATATTTGTAATTTTGATTTGAAATTGTAATGTTTTTAGGTTTATTAATTTCT
GATTTTACATCTTTATTAGTTTTTAATATTAATATTTTTATTTTAGGGGTTTTATATAGA
ATGATGATACGGTAAATTGGTTTGGGTTATTGATATTTTAATTTTTGATTAGTTTTTATT
TATAATAGTTATTAATAATTTTGTGTTTACCATTTATAAAGGTGGGTATTTTATGTTTGA
GTGAGAATTTTATCTTTAAAATTAAATTTGTATTTTAGTAGAGTTTTATTTTCATTAATT
TTAGGTATTGTAACTTTAATTGTGTTATTTTCAGAACTTTATTTAGATAGTGATTAAATT
TTAATTATTATTACTATTTTGTTTATTAATTTTGTAGGTAGAATATTTATATTAAATTAT
AGTAATAGGGTATTTACTATAATGTTGAGTTGAATTTGTTGAATTTCNNNNNNNNNNNNN
NNNNNNNNNNNNNNNNNNNNNNNNNNNNNNNNNNNNNNNNNNNNNNNNNNNNNNNNNNNN
NNNNNNNNNNNNNNNNNNNNNNNNNNNNNNNNNNNNNNNNNNNNNNN
