# Supplementary material for: Annotated mitochondrial genome with Nanopore R9 signal for Nippostrongylus brasiliensis
Source: F1000Res. 2017 Jan 19;6:56. [Version 1] doi: 10.12688/f1000research.10545.1 (PMC5399971; doi:10.12688/f1000research.10545.1)
Supplement: Supplementary file 5 [file f1000research-6-11363-s0004.tgz]

Archive with 1 entries (1 files):
- 1dd4ab1a-62a3-430e-a352-9c8baba7ea1e.bed
