# Supplementary material for: Annotated mitochondrial genome with Nanopore R9 signal for Nippostrongylus brasiliensis
Source: F1000Res. 2017 Jan 19;6:56. [Version 1] doi: 10.12688/f1000research.10545.1 (PMC5399971; doi:10.12688/f1000research.10545.1)
Supplement: Supplementary file 5 [file f1000research-6-11363-s0004.tgz › 1dd4ab1a-62a3-430e-a352-9c8baba7ea1e.bed]

Nb_mtDNA	0	1582	COX1
Nb_mtDNA	1588	1638	tRNA-Cys_GCA
Nb_mtDNA	1648	1705	tRNA-Met_CAU
Nb_mtDNA	1705	1760	tRNA-Asp_GUC
Nb_mtDNA	1763	1819	tRNA-Gly_UCC
Nb_mtDNA	1819	2514	COX2
Nb_mtDNA	2516	2570	tRNA-His_GUG
Nb_mtDNA	2570	3522	l-rRNA
Nb_mtDNA	3522	3857	ND3
Nb_mtDNA	3857	5438	ND5
Nb_mtDNA	5438	5497	tRNA-Ala_UGC
Nb_mtDNA	5497	5578	AT-rich region
Nb_mtDNA	5578	5633	tRNA-Pro_UGG
Nb_mtDNA	5633	5688	tRNA-Val_UAC
Nb_mtDNA	5688	6123	ND6
Nb_mtDNA	6123	6355	ND4L
Nb_mtDNA	6355	6411	tRNA-Trp_UCA
Nb_mtDNA	6416	6473	tRNA-Glu_UUC
Nb_mtDNA	6473	7223	s-rRNA
Nb_mtDNA	7223	7278	tRNA-Asn_GUU
Nb_mtDNA	7278	7338	tRNA-Tyr_GUA
Nb_mtDNA	7338	8206	ND1
Nb_mtDNA	8206	8817	ATP6
Nb_mtDNA	8817	8880	tRNA-Lys_UUU
Nb_mtDNA	8889	8944	tRNA-Leu_UAA
Nb_mtDNA	8943	8997	tRNA-Ser_UCU
Nb_mtDNA	9000	9842	ND2
Nb_mtDNA	9842	9901	tRNA-Ile_GAU
Nb_mtDNA	9901	9959	tRNA-Arg_ACG
Nb_mtDNA	9958	10013	tRNA-Gln_UUG
Nb_mtDNA	10021	10075	tRNA-Phe_GAA
Nb_mtDNA	10075	11186	CYTB
Nb_mtDNA	11186	11241	tRNA-Leu_UAG
Nb_mtDNA	11241	12007	COX3
Nb_mtDNA	12007	12057	tRNA-Thr_UGU
Nb_mtDNA	12061	13319	ND4
Nb_mtDNA	13321	13355	tRNA-???_AUU
