# Supplementary material for: Annotated mitochondrial genome with Nanopore R9 signal for Nippostrongylus brasiliensis
Source: F1000Res. 2017 Jan 19;6:56. [Version 1] doi: 10.12688/f1000research.10545.1 (PMC5399971; doi:10.12688/f1000research.10545.1)
Supplement: Supplementary file 6 [file f1000research-6-11363-s0005.tgz › c84c8141-b0f6-438a-af78-d21a16635b62.fasta]

>AT-rich region
CATATTATAATATATATTATATTAATATGTAATATTAATATAATATTATACTAAAAAATGGAAAGATAATATATTAGGGAG
>ATP6
ATTAATCAAGTTTATTTTTTAGATATTTTTATGTTTGTATTTTTTTTACAATATATTTTGTATTTTAAAGAAAGTATGTTAAATGTTATTGTAAAAAAGTTTTTTAAGGAACTAATTAATGTTTTTAGGTACAGGAATAGTTTACCTTTAAGTTCTGTTATTTCTTTTTTTACTTTTATTATTTTGTTAATTTGCTGTTTTGGCGGTTATTTTACTTATTCTTTTTGTCCTTGCGGAATAATTGAGTTTACATTTGTTTATGCTGTAGTAGCTTGAATAAGAACATTGTTAACTTTTATTTCTAGGGAAAAATTTTCTGTTTATATGAGTAAATCAGGTGATTCATATTTGAAAACTTTAAGTATGTTATTAGTAGAAATTGTAAGAGAATTTTCTCGTCCTTTGGCTTTAACTGTGCGTTTAACTGTTAATATTATAGTGGGTCATTTGATTAGTATAATAATTTATATAGGTTTAGAAAGTTCTTTGGGTGAGAAATATGTGTGAATCAGAATTTTTGCTATTATAATGGAATGTTTTGTATTTTTTATTCAAAGTTATATTTTTTCTCGTTTGATTTTTTTATATTTAAATGAGTAATTTAAAAATTG
>COX1
ATTAATATTTATAAAAAATATCAAGGTGGTTTATCGGTTTGATTAGAAAGTTCCAATCATAAGGATATTGGAACTTTATATTTTTTGTTTGGTTTATGATCAGGTATAATTGGCACTAGTTTGTCTTTAATTATTCGTTTAGAGTTGGCTAAACCAGGGATTTTATTAGGTAATGGTCAGCTTTACAATACTATTATTACAGCCCATGCTATTTTAATGATTTTTTTTATGGTTATACCTAGAATAATTGGTGGTTTTGGTAATTGAATATTACCGTTAATGTTGGGTGCTCCTGATATAAGTTTTCCTCGTTTAAATAATTTAAGTTTTTGATTATTACCTACTGCTATGTTTTTGATTTTGGATTCTTGTTTTGTAGATATAGGTTGTGGTACAAGTTGAACAGTTTATCCTCCCCTTAGTACTTTAGGACATCCGGGTTCAAGGGTAGATTTAGCTATTTTTAGTTTACATTGTGCGGGTTTAAGTTCAATTTTGGGGGGTATTAATTTTATGTGTACTACAAAGAATTTGCGTAGAAGTTCTATTTCTTTAGAGCATATAAGTTTATTTGTGTGAACTGTGTTTGTTACTGTATTTTTGTTGGTGTTGTCGTTACCAGTTTTGGCTGGGGCTATTACTATGTTATTAACTGATCGTAATTTAAATACTTCTTTTTTTGATCCTAGAACGGGTGGGAATCCTTTAATTTATCAACATTTGTTTTGATTTTTTGGTCACCCTGAAGTTTATATTTTAATTTTACCTGCTTTTGGTATTATTAGTCAATCAACTTTGTATTTAACTGGTAAAAAAGAGGTATTTGGTTCTTTGGGGATAGTTTATGCTATTTTAAGGATTGGTTTAATTGGATGTGTAGTTTGGGCTCATCATATGTATACTGTAGGTATAGATTTAGACTCTCGTGCTTATTTTACTGCGGCCACAATAGTAATTGCGGTTCCTACCGGTGTAAAAGTTTTTAGTTGATTAGCTACTTTATTTGGTATAAAAATAAAGTTTCAGCCATTGTTATTATGAGTTTTAGGTTTTATTTTTTTATTTACTATTGGTGGATTAACGGGTGTAGTATTATCTAACTCAAGTCTAGATATTATTTTACACGACACTTATTATGTGGTTAGTCATTTTCATTATGTTTTAAGGTTGGGGGCTGTATTTGGTATTTTTACAGGTGTAAGTTTATGATGAAGTTTTATAACAGGGTTTGTCTATGATAAATTAATAATGTCTGCTGTGTTTTTTTTAATATTTGTTGGTGTAAATTTAACTTTTTTTCCTTTACATTTTGCGGGTTTACATGGTTTTCCTCGTAAGTATATAGATTACCCAGATGTTTATTCTGTTTGAAATGTTATGTCATCGTACGGTTCTATAATTAGTGTTTTTGCTATATTTTTATTTATGTATGTTTTAATTGAGTCATTTTTTAGTTATCGTTTAGTTTTAGTTGATAATTTTACTAATAGTAGGCCAGAATATAGTTATAGTAGATATGTTTTTGGTCATAGTTATCAAAGTGATATTTATTTTAGAAGAACAGTAATAAAATAGTAAATTA
>COX2
TTGGGTAATTATTTTCAGGGTTTTAATTTAAATTTTTCTAATAGTTTATTTGCTTGTTATATGGATTGATTTCATAGTTTTAATTGTAGTCTTTTATTAGGTGTTTTGGTTTTTGTGGTTTTTTTATTTTTATTTTTAATAGGAAATACTTGATATTTTAAGAGTAAAAAAATTGAGTACCAATTTGGTGAGTTGTTGTGTAGAATTTTTCCCACTTTGATTTTGTTAATACAAATGGTACCATCTTTAAGTTTATTATATTATTATGGTTTAATAAACTTAGATAGTAGATTAACAGTTAAAGTCACTGGACATCAGTGATATTGGAGTTATGAGTTTAGAGATATCCCTGGGCTAGAATTTGATTCTTATATAAAGTCTTTGGATCAGTTAAATGTAGGTGAACCTCGTTTGTTAGAAGTAGATAATCGTTGTGTAGTACCTTGTGATACTAATATTCGTTTTTGTATTACTTCTGGAGATGTAATTCATTCTTGAGCATTATCAAGATTGTCAGTAAAATTAGATGCAATGAGTGGTATTTTAAGTACTTTAATGTATAGTTTTCCAATAGTGGGTGTATTTTATGGTCAATGTTCAGAGATTTGTGGTGCTAATCACAGTTTTATACCTATTGCTGTGGAGGTAACTTTAATAGATAATTTTAAAAGTTGGTGTTATTTAAATATAGATTA
>COX3
ATATTACATAATTTTCATATTTTAAGTTTATCAAGTTATGCTTATTTTATATTTTTTGCTTCTTTAAGTTTGACTTCTTCATTTGTTATTTTTTTTAAGTACGGTTTGGTTTTACCTTTTATTTTTAGTTTGTTTGTGGTATTATTTATTGCTTTTGCCTGAGGCAAAGATATTTCTATAGAAGGTTTAAGTGGTTATCATAATTTTTTTGTTATAGATGGGTTTAAGTTTGGTGTAGTTTTATTTATTTTTAGGGAGTTTATATTTTTTTTTAGGATTTTTTGAGTATTTTTTGATGCTGCTTTAGTACCTGTTCACGAGTTGGGTGAAACCTGGTCTCCTATAGGTATACATTTGGTTAATCCATTTGGTGTTCCTTTATTAAATACTATTATTTTATTAAGAAGAGGTGTTTCTGTCACTTGGGCCCATCACAGATTATTAAGTAATAAAAGTTGTACTAATAGTATAATTTTAACTTGTGTTTTAGCTGTTTATTTTACTAGAATTCAATTAATAGAGTATATAGAAGCTAGATTTTCTATTTCTGATGGTATTTTTGGTAGAATTTTTTATTTATCTACGGGTTTTCATGGTATTCATGTACTATGTGGGGGTTTATTTTTAGGTTTTAATTTATTACGTTTAGTAAAATCTCATTTTAATTATAATCATCATTTAGGTTTAGAATTTGCTATTTTATATTGACATTTTGTTGATGTAGTGTGGTTATTTTTATTTGTGTTTGTGTATTGATGATCTTATT
>CYTB
ATAAAAAGAATAAATAATGTTAGTAATTTTGTTAATTCATTGGTTGTTACTTTACCTTCAAGAAAAAGATTGACTATCGGGTGAAATTTTGGTAGAATATTGGGTATAATTTTAGTTTTTCAGATTGTTACTGGTACTTTTTTAGCATTTTATTATACTGCGGACGGTAGAATAGCTTTTGGAGCAGTCCAATATATTATGTATGAAGTAAATTATGGTTGAATTTTTCGTATTTTTCATTTTAATGGTGCTAGTTTATTTTTTGTTTTTTTATATTTGCATATTTTTAAAGGTCTTTTTATAATAAGTTATCGTTTAAAAAAAGTATGAGCTTCGGGTTTAACAATTTATTTATTGGTAATAATAGAAGCTTTTATAGGTTATGTTTTGGTTTGAGCCCAAATAAGTTTTTGGGCGGCTGTTGTTATTACTAGTTTGTTAAGTGTAATTCCTATTTGAGGTACTACTATTGTAATATGAATTTGAAGAGGTTTTGGTGTAACTAGAGCAACTTTAAAGTTTTTTTTTGTTTTACATTTTTTAGTACCTTGAGGTTTATTATTATTAGTTTTAGCTCATATAATTTTTTTACATAGAACAGGTAGTACTTCGAGACTTTATTGTCATGGGGATTATGATAAAATTTGTTTTGGTCCGGATTATTGAAATAAGGATGCTTATAACATTGTTTTTTGATTAATTTTTGTGGTTTTTAGATTATTAAATCCTTTTGTTTTAGGTGATCCTGAAATGTTTATCGAAGCTGATCCAATAATAAGACCTGTTCATATTGTGCCTGAGTGGTATTTTTTGTTTGCTTATGCTATTTTACGTGCTATTCCTAATAAAATTTTAGGGGTTATTGCTTTGTTAATAAGTATTGTAAGGTTTTATTTGTTTGTTTTAGTAAATAATTATAGTTCTTGTTTGACAAAGTTAAATAAATTAATAGTATTTTTTTTTATTATTGTTTCTGTAATTTTGAGCTGATTGGGTCAGTGTTTAGTAGAGGAGCCTTTTATTATTTTAAGACCAATTTTTTCTTTGTTATATTTTTTTATTATTTTTGTTATAATTTTTGTATTTAAGTTTAGTAATAAATTGTTTTTAT
>ND1
ATTAATATATTGTTAATTTTAATTTTGATAATGGTGTGTATTTTACAGGCTATTGCTTTTATTACTTTGTATGAGCGTCATTTATTGGGTGGTAGCCAGAATCGTTTAGGTCCCACTAAAGTAAGTTTTATAGGTGTTTTGCAGGCTTTATTGGATGGGGTAAAGTTATTAAAGAAAGAGCAATTTACACCTATTAATTCTTCAGATATATCTTTTTTATTGGTTCCTGGGATTTCGTTTGTTGTTATGTATTTAGAGTGATATGTGTTACCTTATTTTTTTAATTTTATAAGGTTTGAGTACAGTTTGTTATTTTTTCTTTGTTTAATTGGATTTTCAGTTTATACCACTTTAATTAGTGGTGTGGTTAGAAAATCAAAGTATGGTATTATCGGTGCTTTGCGTGCTAGAAGACAAAGTATTTCTTATGAAATTGCTTTTGCTTTGTATATATTAGCTATTATTATTCATAGTAGTGTATTTTCTTTTGTAGTGGGAAAAAGTTTAAGTTTATTAGTGATGTACTTACCCTTTTTAATTATAATTATTGCAGAATTAAATCGTGCACCTTTTGATTTTGCTGAAGGTGAAAGAGAGTTGGTTAGTGGTTATAATGTTGAGTTTGGAAGAGTAGCATTCGTTTTGTTATTTTTAAGTGAGTATGGTTGTTTAATTTTTTTTAGTGTGCTGGGTTCGTGTTTATTTTTTAATTTTAGTTTGCTTGGTAGTTTTTTTATTTTTTCTTTGTTAATTTTTATTCGTAGCTCTTACCCTCGTTTTCGTTATGATATAATAATATCTATGTTTTGATTTAAATTTCTTCCTATTTCTTTAATTTATTTGAGTTATTTTTATATTTTATTTGCTT
>ND2
ATATTTTTTTGTTTTTATTGGTTTTTTTTTTGGCTGGTTTGTCATTAATTGTTAATAATTTTATTATTTGATGGGGAGTATTTTTAATTATAACTTTATTATTTGTTATAATTAATAAAATAACCTTAAGTTATTCTAGTTTGTTTAATTATTTCATTATACAAGAGGTTTTGGGGTTAATATTTTTATTATTAAGTGTAAGTTTATTGCAGTTATTGGTAGTGTTAATTAAAGTAGGTGTAGCTCCACTGCATTTTTGGATTTTTAGAGTTTTAAATAATGTTTATGGTTTTAATTTAATATGATTTTTAACTTTTCAAAAGTTACCTTTTTTAGTTATTATAATCCAATTAATAGAATTTTATGTTTTAATTTTATTTGTAGTGGGTTTAATGATATGCTTGGTTCAAATGTTATTGTTAAAATCTTATAAAAGATTGTTGATTTTATCATCAACAGAATCTTTTAATTGAATTATTTTGGGTTTTTTAATATCTATATTTAGTGTTTTTTTAATTTTTATATATTATTTTTTTTTGATGTTATATTTAGTACCTAAATTTGAAAATGAAAATTTTTATAGTTACGTTAGTTGGGAAACTATATTAATTTTTATAAATATACCCTTTAGTGTTAATTTCTTTGTAAAGATTTTTGCTTTAGGGGAATCTTTGGTGTTGATGGATTTTTGGTTTTTATTGGTGTTATTTTTGATATTTTTGTCTGTGCTATCATTGGGTTTTTGAATAGTTAATTTAAGGGTAAAGAATTTTTTTACTAATAAGTATAACAAGTTTGGTTTTTTTATATTTTTACCAATAATGTTTTTGGTGTTATTATAA
>ND3
ATATTTGTTATTTATGTAGTTGCGTTTGTTGCTTTTTTTTTGTTGTTGTTGTTATATTTATTAAATTTTTTGTTGAGTATTAAGAATATAGAATTATTAAAAGTTAGTACTTTTGAGAGTGGATTTTTAAGTATTGGGAAAGTACAGAATTCATTTAGTATTCATTTTTTTGTTATTATATTGATATTTGTAATTTTTGATTTGGAAATTGTAATGTTTTTAGGTTTATTAATTTCTGATTTTACATCTTTTATTAGTTTTTTAATATTAATATTTTTTATTTTAGGGGGTTTTTATATAGAATGATGATACGGTAAATTGGTTTGGGTTATTTA
>ND4
GTTGTAGAGTTTTTGTTTTTAAGTCTTTTATTTTTTTATTTACCCACTTATTTTGTTTTTTTTTTATTACTTTTTAGATTAGTATTATTTAACAATCTGTCTTGAGCTGGTTTGTTTCTTGTTGTTGATTCTTATATTTTTGTGTTGTTGATTTTTATAATAATTTTTATTTATGGTATGGTATTAATTAGTGAGTTAAATTTTAACTTAATCTTATTAAGGGGTTTATTAATTTTGATTTGTTTGTTTTTTTTTGTGTCTAGGAATATATTAATACTATATATATTTTTTGAACTTTCTATGTTTCCAATTTTAATTATAATTTTAGGTTTTGGGGCGCAAGTGGAAAAAATTGGTTCTGGTTATTATTTGTTGTTTTATGCTAGAATTTGTTCTTTTCCTTTTTTATTTATTTATTATAAAAGAAATTTTATGTTTAGTTTTAATTATTATGATTTTTTATTGTCCTGAGAAATATTTTTTATTTTATCTTTAAGGTTTATAATAAAATTTCCTGTATATTTTTTACATTTATGATTACCTAAAGCTCATGTAGAGGCACCCACTACGGCCAGAATGTTATTAGCTGGTTTATTGTTAAAATTAGGTACAGCTGGGTTTATACGTGTTACGGGAAGATTTAATTTTATTTATAATAATTTTTGAATTTATATCTCTTTAGTCGGAATAATTTTAGCAGCTGTTACTTGTACATTTCAAAGCGATTCTAAGTCATTAGCAGCTTATTCTTCTGTGACACATATAAGTTTTTTGTTGTTGTCTCTTAGTTTAATATTAATAAGAAGTAAAGTTGGTGGATTAATAACTATGTTGGCACATGGTTACACTTCTACTTTAATATTTTATTTTATTGGGGAGTTTTACCACAGTTCTTCTAGACGTATGATTTATTTTATAAACAGATTTTTTAGTTCTAGAATATTATTTGGTATTATTTTTTCACTTGTTTTTTTATCTAATAGGGGTGTTCCGCCTTCTTTAGCCTTTTTAGCTGAGTTTATAATCATTATTAATAGGTTTATGTATAGTAAATTGTTAATATTTTTTATTTTTTTATATTTTATAATTGCTTTTTATTATTCACTATTTTTAATTATTAATTCTTTAATGGGAAAAATATTGGTAAATTTTAATAAGTGAGGAGGTGGTTTTTCTATAGCTTTAGTTTTAATAATATATAATGTATTTTGGTTGAGAATGTTTTATTAATGTTCACATTAATAAATTTTTATGGATT
>ND4L
ATTATTTTTTTGTTTATTAGATTATTAATGTTAATGTTTAAGTGGTATCGTTTAATTTTTATTTTAATTTCTTTAGAGTTTTTAATAATAAGTTTGTTTGTTAAGTTAATGGGGGTTGTCACTGAGTTTATATTTTTTTATTTTATGTGTTTTTCAGTAGTATCAAGAATTTTGGGTATGGTAATTATAGTGGGTAGCATAAAGTTTTTTGGTGCCGATAATTGTATTTTTT
>ND5
ATTGATATTTTAATTTTTTTGATTAGTTTTTTATTTATAATAGTGTTATTAATAATTTTGTGTTTACCATTTATAAAGGTGGGTATTTTTATGTTTGAGTGAGAATTTTTATCTTTAAAATTAAATTTGTATTTTAGTAGAGTTTTATTTTCATTAATTTTAGGTATTGTAACTTTAATTGTGTTATTTTTCAGAACTTATTATTTAGATAGTGAGTTAAATTTTAATTATTACTATTTTGTTTTATTAATTTTTGTAGGTAGAATATTTATATTAAATTATAGTAATAGGGTATTTACTATAATGTTGAGTTGAGATTTGTTGGGAATTTCTAGTTTTTTTTTAGTTTTATTTTATAATAATTGGGACAGAAGCTCGGGTGCTATAAATACAGCTCTTACTAATCGTGTGGGTGATTTTTTTATATTTGCTTTTTTTAGAAGAACTTTGTTTTACAGTTATTATTTTTTAACTCTGGAGTTTATGTGTGAGTTAATGGTTTTAATATTATTAATTACGTCTTTAACTAAAAGAGCTCAGTTTCCCTTTAGAAGTTGATTGCCTAAAGCTATAAGTGCCCCAACACCTGTTAGTTCGTTAGTACATAGAAGAACTTTAGTAACAGCGGGTTTAATTTTGTTAATAAATTATTCTAATATTTTATTGAATAGATATATATTGTTTTTTATGTTAATTTTAGGAATATTTACTATATTTTTTTCAAGATTGACAGCGCTAGTGGAAGAAGATATAAAGAAAGTTGTAGCTTTAAGGACTTTATCTCAAATAGGATTTTCTATAGTAACGTTGGGTGTGGGTTTAAGTTTTATTTCTTTTATTCATTTGGTAAGTCACGCATTGTTTAAAAGTTGTTTATTTATACAAGTAGGGTATATTATTCACGGGAATTATGGACAACAAGATGGACGTGGTTATGGGTATAATGGTGCTTTTCCTTTATTTATGCAATTACAATTATTAGTTACACTTTTTTGTTTGTGTGGTTTAATATTTTCTAGGGGTATAGTTAGTAAAGATTTAATTTTAGAATTGTTTTTTTTTAATAATTATATAATGTTTTTTAGTTTAATATTTTTTGTATCTATTTTTTTAACTTTTGGGTATAGTTATCGTTTGTGAAAAGGTATGTTTATAAGGTTTTCTAAAGTAGTGGGAAGGTTTAGACCGGGTTTTGTTATAAATTATTTAAGATTATTATTAGTAGTTCTTTCAGTAGTTTTTTTGTGGTGAATAAACACTAACATATTTTTGTTACCCAGAATTTTTTTATATTTTGATATATTTGTCCCATTATTTTATATTTTTATATTAATTTTTTTGAGTTTTTTTTTATTTAAATACTTATTAAAGGAATTAGCTTATAAATTTTTAGTAGATTATTTTGCTAAAAACGTTATTATTAAGCTAAAAAATTTAAAGTTTTTGGATATAGGCTTAAATAAGTTAGGTTATGTAGGTTTTAATAGTTTTGGAAGTTTTAGTTACGTTTTCAATTATTTTTTTAGAGCTTTTAAGTATAATAATATTTTAATTATTATTTTTTTAATTTTTTTACTTTTA
>ND6
ATATTAGGTTTATTGTTAGTGGCTTCAGTGCTTTTTGGTTTGATAAGTTATGTTAATATAGATCCTATAAAAAGTTCGTTTTTTTTAATTGGTAGTATATTGATGGTAATGCCTTTAATAAGTTATGTTGGCAGTGTATGATTTTCTTATTTTGTAAGATTACTTTTTTTAAGAGGCATTTTTGTAATTTTGGTTTATTTTTCTAGTTTGTCAAAATTTGGTGATAACAAGGTTTATTTAGTTTTATTGGGTTTAATTTTAACTGTTTTATTTTTTATATTCGATATGAAGTGATTAAAGGTGGGTGTTGGTTTGAATGTTTTTTATTATAAAATTTATTGATATTTGCTGCTGTATATTTTTTTTGTGTTGTTGGGTTTTATAAATTTTACTAGTTATTTTTTGAGTTTTTCGGGGGCTTTGCGTAAAGTTTAA
>l-rRNA
TAAATTTTAATTTTTTATTTTTTAGTATTGCATACTATTATATGAGAATTTTATGTTAATAAAATATAGAAATAAAGAGTAGAATTTTTTTTTGTTTTGTTGTTTCATAACAAAGATTAAAAAAATTAGTGTTGAAAAGTCGTTCTTTATTATATTTGTTTTGTTAGTTATATTAGAAATTTATATTGTTTTATTATTACTTTTTAAAATAATGACTTAAAGTATCATTATATTTAGTTTTATAACTGTTTATTTGTATGAATTTTTTTTTTAAAAAATTAATTATTAATTTTTTAATAATTTTATTATATATAAATTAGTAGATTTTTTATAATGATATTATTAGTAATAATATAATAAGAAAACTCAAAGTTTAATCAAATGTTTTTTAAAGACTTAGGCTTTATATTAAAGTTTGCTTCTGCCCAGTGAAAATTAAATGGCAGTCTTAGCGTGAGGACATTAAGGTAGCAAAATAATTTGTGCTTTTATTGAGTTCCAGTATGAATGAAGTTATTGGTTAATTTATTTTCTTATTTTATTATTGAATTTATATCTAAATAAAAAAATTTAGTTGTAATTAAACAAAGATAAGTCTTCGGAAATTCTTTTTAAATTAAAAATTTGTTTTTTATTTAAAATTTTCTAGGGCAGAATATTATATAATTGTTATTTCTATTAATAATTTTGTGAATTACTCCGGAGTTAACAGAAAATCATACCTAATCTAGTTCTTATAGTAAGGTAAGTTTTACATCGATGTTGTATTTAAGTTTATTAAAAAAGGAGAAGATTTAATTATTAAGACTGTTCTTCTTTAAATTAACTTAACGTGATATTAGTTTAATTCATTGTAAGATAGAATTGTTTATCTTGTTAATTATTTATTTTTAGTGTTATTAGTACGAAAGGAAAGTTATAAAAGTTTAAAACTTTTTAAGGGAAGACCTTA
>s-rRNA
TAAAGATTGCTTTTATAGATTTTAAATTTGATTATGGTTTGTAAATAGTTAAAATAATATTATTTAAGTTTAATTTATTTAGTGGGCAATGTTATTTTACCCCGGTAATTAATTGTTTGTATAATACTTGTTCCAGAATAATCGGCTAGGCTTGTAAAATTTTAACTTTATTTTTGGATTATTACAAAATTGTTACTATTATTTATATAATTTTAGGTTAAATTTTAATTATTTTGTTTTGTATTTTTGTAATAAGAAAATTTGATAAATGAATTAGATTAGTACCTAATTAATCAAATTTTAATAGTGCAGGAGTAAAGTTATATTTAAACTGAAAGAATATTGGCAGATTTTCTAAATTATCTTTGGAGGTTGAGTAATAATTGAGAACCCTCATTAACTACTATTTTATTAGGCTTATGTATGATCGTTTATTTTATACTTAAGGTATATAAATAAAAATTTTTAATTTTTAAAAATAGATATATATTTAGTTTATAAAAAAGTAATATTTGGCCTACAATATTTTATTATGTGGATTTTATAGTTGGTTAATAAATGAAAATGTAAAAGACAGTAAAAAAATTTTTATGGTTTTTTGAAGATTATTTAGAGATGGTACAAATCATCCATCAATTGCCTATAGGGGAGTAAGTTGTAGTAAAGTAGATTTAGGGGAACCTTAATCTAATAATGAACTATTATTTCTTTGTTTTGAAAACAAAGTTAAAGATTGTATCTTGTAGTTTT
>tRNA-???_AUU
AAGAGTTAATTTGATTGAAAATAAATACTCTTAT
>tRNA-Ala_UGC
TGGGGTTTTAATTTAAGTGTAAAATATATGACTTGCATTCATAAAATTTATAACTCTAA
>tRNA-Arg_ACG
AAAATGTTAAATAGATATTACTATGTTTGATTACGGTTCAAAAAGAATATACATTTTT
>tRNA-Asn_GUU
TAGGGGTTAGTTTAATTAAGAATAGTTGACTGTTAATCAAAGGGTTTACTTCTAA
>tRNA-Asp_GUC
AAAATCTTAGTATATTAAGTACAATTTATTGTCAATAAATAGGTTGAGGATTTTA
>tRNA-Cys_GCA
TCTATTATTATATTTAGTATATTTAATTGCAAATTAAAAGGTTAATAGAA
>tRNA-Gln_UUG
TGTAGTTTAGTTTAGAAAGAATATTTATTTTTGGTGTAAAAGGGTTTAATTACAA
>tRNA-Glu_UUC
GAGATAATAGTATATTTTAGTATATTTTATTTTCAATAAAATGGAAAATTTATCTTA
>tRNA-Gly_UCC
AGTTCTTTAGTATAAAAAAGTATGTTTGATTTCCAATCAAAGGGTTTATAGAATTA
>tRNA-His_GUG
AGCTATTTAGTTTATTTAAAATATTTATTTGTGGTATAAAGGAATTAATGGCTT
>tRNA-Ile_GAU
ATTTCATTAGTAAAATTTATTATGTTATCTTGATAAGGTAAAGTTCTTAGGATGAAATA
>tRNA-Leu_UAA
GTTAATATAGCATAAGAAGTGCATTTGTTTTAAGCGCAAAAGATAAAAGTTAACT
>tRNA-Leu_UAG
TCATATTTAGTATATTAAATATATTAGATTTAGATTCTAAAGAAATAAATATGAT
>tRNA-Lys_UUU
AAGATGTTAACTTAATTTTAAAGTGTCAAATTTTTAATTTGAAAATGTTTTTTACACATCTTA
>tRNA-Met_CAU
AATAAGATAGGATATATGTAGTCTGTTAGGTTCATACCCTAAAGGTTTTTCTTGTTA
>tRNA-Phe_GAA
ATCTTGTTAGTTTAATAAAAATATAACTCTGAAGAAGTTAAGATTATTAAGATA
>tRNA-Pro_UGG
CAGTGTTTAGTTTATATAAAATATAATATTTGGGTTATTAAGATGTATATACTGA
>tRNA-Ser_UCU
TAACAGGTTTTGTACAAGTCTTCTAAATTTGTCTTAGGATTTCCTGCCTGTTTT
>tRNA-Thr_UGU
GCTTATTTAGTTTAAAAAGAATTTATAACTTGTAATTATAGGGTTAAGTA
>tRNA-Trp_UCA
ATAGATTTAAGTTAAGTTAAACTATTAATTTTCAAAATTAAAAATTTTAATCTATA
>tRNA-Tyr_GUA
TACAAGATTGTAGTTTATTAAAAATATTAGATTGTAAATCTAAAGATTAAAGTCTTGTTG
>tRNA-Val_UAC
GGATTTTTAGTTTAAGTAGAATGTATCACTTACAATGATAGGGTTTTAAAATCTT
