# Supplementary material for: Annotated mitochondrial genome with Nanopore R9 signal for Nippostrongylus brasiliensis
Source: F1000Res. 2017 Jan 19;6:56. [Version 1] doi: 10.12688/f1000research.10545.1 (PMC5399971; doi:10.12688/f1000research.10545.1)
Supplement: Supplementary file 7 [file f1000research-6-11363-s0006.tgz › 4eb90a6c-f481-401d-8f23-e2fa55d93169.csv]

sens	asen	st	sc	at	ac
ATTAA	TTAAT	102.582	105.748	84.555	84.903
TTAAT	ATTAA	81.735	82.77	109.025	106.918
TAATA	TATTA	80.432	82.352	107.289	104.404
AATAT	ATATT	105.64	108.584	83.7255	82.2425
ATATT	AATAT	79.303	82.337	111.8635	109.9155
TATTT	AAATA	92.323	94.909	84.94	81.853
ATTTA	TAAAT	94.878	98.187	80.103	79.9705
TTTAT	ATAAA	97.432	100.696	93.853	95.135
TTATA	TATAA	85.961	88.895	113.261	109.826
TATAA	TTATA	105.7065	109.256	91.36	90.6655
ATAAA	TTTAT	90.248	93.5385	104.2935	101.365
TAAAA	TTTTA	84.026	87.241	101.353	97.712
AAAAA	TTTTT	81.86	86.13	94.427	91.491
AAAAA	TTTTT	81.86	86.13	94.427	91.491
AAAAT	ATTTT	74.003	77.28	95.5675	93.484
AAATA	TATTT	78.574	80.906	99.2975	96.0395
AATAT	ATATT	105.64	108.584	83.7255	82.2425
ATATC	GATAT	83.805	86.554	108.282	107.949
TATCA	TGATA	112.995	116.1895	83.664	78
ATCAA	TTGAT	100.573	104.234	78.357	79.114
TCAAG	CTTGA	86.948	91.948	105.83	101.8165
CAAGG	CCTTG	80.1565	86.656	102.72	98.742
AAGGT	ACCTT	69.658	76.619	89.815	87.9045
AGGTG	CACCT	67.744	73.193	104.2945	100.732
GGTGG	CCACC	98.486	103.0315	95.34	93.271
GTGGT	ACCAC	82.0415	87.331	98.404	97.687
TGGTT	AACCA	60.773	67.707	111.127	104.3185
GGTTT	AAACC	87.211	92.036	87.871	83.285
GTTTA	TAAAC	94.276	98.602	80.6855	80.594
TTTAT	ATAAA	97.432	100.696	93.853	95.135
TTATC	GATAA	82.528	86.26	113.078	109.137
TATCG	CGATA	111.846	116.8685	83.299	79.125
ATCGG	CCGAT	97.643	102.2975	77.807	78.583
TCGGT	ACCGA	74.813	81.818	101.064	98.697
CGGTT	AACCG	60.148	67.4335	107.975	108.9425
GGTTT	AAACC	87.211	92.036	87.871	83.285
GTTTG	CAAAC	92.757	98.832	79.863	79.9715
TTTGA	TCAAA	96.069	101.699	91.583	93.478
TTGAT	ATCAA	73.813	76.442	105.008	104.827
TGATT	AATCA	63.0395	67.008	123.338	117.179
GATTA	TAATC	99.37	102.7555	81.182	79.21
ATTAG	CTAAT	101.137	105.836	86.13	86.665
TTAGA	TCTAA	86.4575	90.834	111.309	110.111
TAGAA	TTCTA	76.569	79.7255	98.896	96.8985
AGAAA	TTTCT	75.837	80.619	113.782	105.472
GAAAG	CTTTC	79.673	85.355	99.9455	93.968
AAAGT	ACTTT	74.7	79.6385	96.241	96.158
AAGTT	AACTT	62.173	65.137	90.722	88.395
AGTTC	GAACT	92.991	98.0375	86.294	81.532
GTTCC	GGAAC	101.4405	105.8855	70.497	67.805
TTCCA	TGGAA	96.164	98.226	77.409	75.027
TCCAA	TTGGA	97.033	103.547	87.8275	88.423
CCAAT	ATTGG	80.52	81.863	106.0875	103.242
CAATC	GATTG	73.4025	75.81	105.491	101.152
AATCA	TGATT	113.173	117.742	70.676	67.8855
ATCAT	ATGAT	93.8785	97.0175	80.167	81.4485
TCATA	TATGA	83.9535	87.1985	110.7245	105.325
CATAA	TTATG	102.44	105.298	89.017	88.423
ATAAG	CTTAT	89.273	93.7145	105.68	102.482
TAAGG	CCTTA	82.1125	87.769	105.519	104.181
AAGGA	TCCTT	75.991	80.513	88.0385	86.582
AGGAT	ATCCT	59.8545	62.8845	101.4625	100.071
GGATA	TATCC	70.873	74.509	119.4175	113.2255
GATAT	ATATC	105.6235	107.12	89.595	89.875
ATATT	AATAT	79.303	82.337	111.8635	109.9155
TATTG	CAATA	98.556	101.1905	86.102	82.763
ATTGG	CCAAT	99.2625	103.064	83.16	84.827
TTGGA	TCCAA	84.475	87.8835	104.495	99.591
TGGAA	TTCCA	71.857	76.697	103.8075	99.53
GGAAC	GTTCC	66.3445	68.342	109.2425	104.513
GAACT	AGTTC	79.552	81.216	102.222	96.1995
AACTT	AAGTT	84.128	87.636	67.26	65.0815
ACTTT	AAAGT	90.93	94.813	80.946	79.6225
CTTTA	TAAAG	93.485	97.313	86.139	87.538
TTTAT	ATAAA	97.432	100.696	93.853	95.135
TTATA	TATAA	85.961	88.895	113.261	109.826
TATAT	ATATA	110.636	107.139	93.66	91.9605
ATATT	AATAT	79.303	82.337	111.8635	109.9155
TATTT	AAATA	92.323	94.909	84.94	81.853
ATTTT	AAAAT	88.626	91.532	78.495	78.711
TTTTT	AAAAA	87.082	91.022	86.801	87.2265
TTTTT	AAAAA	87.082	91.022	86.801	87.2265
TTTTG	CAAAA	92.136	97.627	87.475	87.891
TTTGT	ACAAA	97.1775	102.058	91.732	93.976
TTGTT	AACAA	73.438	78.878	109.946	105.264
TGTTT	AAACA	87.796	94.186	90.871	85.716
GTTTG	CAAAC	92.757	98.832	79.863	79.9715
TTTGG	CCAAA	96.867	103.1265	91.97	93.608
TTGGT	ACCAA	80.362	85.8395	106.164	101.928
TGGTT	AACCA	60.773	67.707	111.127	104.3185
GGTTT	AAACC	87.211	92.036	87.871	83.285
GTTTA	TAAAC	94.276	98.602	80.6855	80.594
TTTAT	ATAAA	97.432	100.696	93.853	95.135
TTATG	CATAA	83.846	88.7785	111.91	106.152
TATGA	TCATA	101.831	103.378	89.54	90.042
ATGAT	ATCAT	77.1885	80.576	98.0065	98.789
TGATC	GATCA	68.246	74.69	118.044	114.171
GATCA	TGATC	112.012	115.89	77.5325	72.3125
ATCAG	CTGAT	99.29	103.799	79.92	81.708
TCAGG	CCTGA	84.235	89.9745	108.829	105.193
CAGGT	ACCTG	69.186	75.969	96.594	95.508
AGGTA	TACCT	69.716	73.193	104.4	99.824
GGTAT	ATACC	97.2385	102.739	94.8235	94.683
GTATA	TATAC	85.4065	88.153	109.453	105.3315
TATAA	TTATA	105.7065	109.256	91.36	90.6655
ATAAT	ATTAT	83.1175	85.039	104.111	104.009
TAATT	AATTA	69.846	71.978	109.398	104.678
AATTG	CAATT	99.0055	102.4145	74.348	72.553
ATTGG	CCAAT	99.2625	103.064	83.16	84.827
TTGGC	GCCAA	80.446	87.207	104.343	108.09
TGGCA	TGCCA	79.86	85.907	106.648	101.005
GGCAC	GTGCC	90.1875	95.109	91.491	91.712
GCACT	AGTGC	86.645	91.688	107.1735	102.48
CACTA	TAGTG	94.594	98.537	77.317	74.3315
ACTAG	CTAGT	102.2875	107.4085	86.253	82.3895
CTAGT	ACTAG	84.529	85.6465	111.336	106.494
TAGTT	AACTA	62.559	68.49	103.838	102.205
AGTTT	AAACT	89.024	95.102	86.981	83.362
GTTTG	CAAAC	92.757	98.832	79.863	79.9715
TTTGT	ACAAA	97.1775	102.058	91.732	93.976
TTGTC	GACAA	77.659	85.8835	107.2985	104.163
TGTCT	AGACA	106.034	111.6	89.0885	81.5035
GTCTT	AAGAC	83.714	89.3565	73.635	70.7825
TCTTT	AAAGA	90.241	95.858	85.8445	84.6815
CTTTA	TAAAG	93.485	97.313	86.139	87.538
TTTAA	TTAAA	99.959	103.005	92.155	93.155
TTAAT	ATTAA	81.735	82.77	109.025	106.918
TAATT	AATTA	69.846	71.978	109.398	104.678
AATTA	TAATT	99.99	103.715	75.7475	72.757
ATTAT	ATAAT	99.4785	101.976	85.1815	84.422
TTATT	AATAA	77.5715	79.669	114.423	110.794
TATTC	GAATA	95.228	99.591	83.5935	80.288
ATTCG	CGAAT	101.998	108.561	74.555	73.929
TTCGT	ACGAA	89.507	95.388	87.178	87.395
TCGTT	AACGA	66.072	73.921	104.1475	104.273
CGTTT	AAACG	88.623	94.635	88.951	87.458
GTTTA	TAAAC	94.276	98.602	80.6855	80.594
TTTAG	CTAAA	98.493	102.997	93.544	95.6135
TTAGA	TCTAA	86.4575	90.834	111.309	110.111
TAGAG	CTCTA	74.739	81.1415	100.548	98.302
AGAGT	ACTCT	68.941	77.0945	116.176	112.451
GAGTT	AACTC	60.375	66.629	96.75	92.884
AGTTG	CAACT	96.785	98.343	86.885	86.0775
GTTGG	CCAAC	98.557	102.855	85.295	86.576
TTGGC	GCCAA	80.446	87.207	104.343	108.09
TGGCT	AGCCA	75.266	82.669	107.349	103.557
GGCTA	TAGCC	90.4985	98.281	84.654	84.5565
GCTAA	TTAGC	101.3785	108.173	86.2905	88.564
CTAAA	TTTAG	90.476	94.0335	104.192	102.352
TAAAC	GTTTA	77.9025	78.032	101.511	97.787
AAACC	GGTTT	81.508	84.369	96.185	90.927
AACCA	TGGTT	102.84	105.9115	69.217	65.156
ACCAG	CTGGT	96.233	102.494	86.78	88.316
CCAGG	CCTGG	82.51	90.855	111.741	104.772
CAGGG	CCCTG	79.486	80.42	97.953	95.48
AGGGA	TCCCT	71.136	75.1535	103.306	98.18
GGGAT	ATCCC	59.876	65.388	100.2745	100.9105
GGATT	AATCC	62.522	68.572	121.896	117.6475
GATTT	AAATC	92.203	97.728	79.3945	77.872
ATTTT	AAAAT	88.626	91.532	78.495	78.711
TTTTA	TAAAA	93.47	97.695	88.5695	89.09
TTTAT	ATAAA	97.432	100.696	93.853	95.135
TTATT	AATAA	77.5715	79.669	114.423	110.794
TATTA	TAATA	99.946	102.997	87.434	82.8075
ATTAG	CTAAT	101.137	105.836	86.13	86.665
TTAGG	CCTAA	86.9905	88.761	114.563	109.716
TAGGT	ACCTA	70.996	73.3925	100.779	95.894
AGGTA	TACCT	69.716	73.193	104.4	99.824
GGTAA	TTACC	99.081	103.466	93.946	92.859
GTAAT	ATTAC	82.1445	82.194	106.4985	101.9955
TAATG	CATTA	80.0645	81.273	107.369	101.211
AATGG	CCATT	102.8945	106.1095	78.8305	78.648
ATGGT	ACCAT	83.0625	87.8905	99.315	97.437
TGGTC	GACCA	66.26	74.7565	107.758	103.575
GGTCA	TGACC	104.768	112.042	84.711	81.52
GTCAG	CTGAC	95.0425	103.487	80.38	82.944
TCAGC	GCTGA	80.929	81.524	106.77	101.908
CAGCT	AGCTG	77.994	83.0155	100.768	95.022
AGCTT	AAGCT	83.529	86.613	85.858	79.7415
GCTTT	AAAGC	90.104	95.03	81.236	81.407
CTTTA	TAAAG	93.485	97.313	86.139	87.538
TTTAC	GTAAA	96.549	100.44	91.1095	92.1765
TTACA	TGTAA	89.808	94.6195	108.8725	106.918
TACAA	TTGTA	101.144	106.0395	87.602	86.0195
ACAAT	ATTGT	82.425	82.655	103.8155	103.1065
CAATA	TATTG	80.354	82.1735	104.059	101.562
AATAC	GTATT	101.829	106.618	85.52	80.393
ATACT	AGTAT	88.638	91.296	106.868	103.641
TACTA	TAGTA	93.6565	98.003	81.083	74.858
ACTAT	ATAGT	102.794	106.046	87.564	84.818
CTATT	AATAG	79.4595	82.609	112.1615	107.972
TATTA	TAATA	99.946	102.997	87.434	82.8075
ATTAT	ATAAT	99.4785	101.976	85.1815	84.422
TTATT	AATAA	77.5715	79.669	114.423	110.794
TATTA	TAATA	99.946	102.997	87.434	82.8075
ATTAC	GTAAT	97.8685	101.449	85.263	81.563
TTACA	TGTAA	89.808	94.6195	108.8725	106.918
TACAG	CTGTA	96.5745	101.501	89.821	89.2515
ACAGC	GCTGT	83.441	85.895	108.743	102.909
CAGCC	GGCTG	78.7375	84.521	98.781	91.5145
AGCCC	GGGCT	97.5085	100.981	82.244	77.206
GCCCA	TGGGC	95.756	101.887	75.828	72.3635
CCCAT	ATGGG	94.305	95.5475	89.5235	92.7395
CCATG	CATGG	82.977	87.625	109.1495	102.6575
CATGC	GCATG	100.648	105.0495	86.751	89.1095
ATGCT	AGCAT	87.112	91.8405	99.018	96.416
TGCTA	TAGCA	92.105	96.8605	87.831	86.4215
GCTAT	ATAGC	101.605	104.778	87.0345	89.622
CTATT	AATAG	79.4595	82.609	112.1615	107.972
TATTT	AAATA	92.323	94.909	84.94	81.853
ATTTT	AAAAT	88.626	91.532	78.495	78.711
TTTTA	TAAAA	93.47	97.695	88.5695	89.09
TTTAA	TTAAA	99.959	103.005	92.155	93.155
TTAAT	ATTAA	81.735	82.77	109.025	106.918
TAATG	CATTA	80.0645	81.273	107.369	101.211
AATGA	TCATT	103.798	104.272	80.4575	78.436
ATGAT	ATCAT	77.1885	80.576	98.0065	98.789
TGATT	AATCA	63.0395	67.008	123.338	117.179
GATTT	AAATC	92.203	97.728	79.3945	77.872
ATTTT	AAAAT	88.626	91.532	78.495	78.711
TTTTT	AAAAA	87.082	91.022	86.801	87.2265
TTTTT	AAAAA	87.082	91.022	86.801	87.2265
TTTTT	AAAAA	87.082	91.022	86.801	87.2265
TTTTT	AAAAA	87.082	91.022	86.801	87.2265
TTTTA	TAAAA	93.47	97.695	88.5695	89.09
TTTAT	ATAAA	97.432	100.696	93.853	95.135
TTATG	CATAA	83.846	88.7785	111.91	106.152
TATGG	CCATA	102.547	106.122	92.136	89.9
ATGGT	ACCAT	83.0625	87.8905	99.315	97.437
TGGTT	AACCA	60.773	67.707	111.127	104.3185
GGTTA	TAACC	94.05	99.665	89.52	88.845
GTTAT	ATAAC	97.465	101.409	86.255	87.376
TTATA	TATAA	85.961	88.895	113.261	109.826
TATAC	GTATA	102.926	105.206	90.586	88.993
ATACC	GGTAT	88.564	91.786	103.1345	99.7445
TACCT	AGGTA	96.361	101.2025	79.326	72.244
ACCTA	TAGGT	91.8795	95.9475	74.647	71.952
CCTAG	CTAGG	104.2175	108.945	90.288	NA
CTAGA	TCTAG	87.582	91.479	109.651	100.527
TAGAA	TTCTA	76.569	79.7255	98.896	96.8985
AGAAT	ATTCT	67.084	70.264	112.272	106.971
GAATA	TATTC	77.378	81.109	103.446	100.304
AATAA	TTATT	105.9915	109.289	84.45	80.889
ATAAT	ATTAT	83.1175	85.039	104.111	104.009
TAATT	AATTA	69.846	71.978	109.398	104.678
AATTG	CAATT	99.0055	102.4145	74.348	72.553
ATTGG	CCAAT	99.2625	103.064	83.16	84.827
TTGGT	ACCAA	80.362	85.8395	106.164	101.928
TGGTG	CACCA	68.872	75.6625	109.417	102.553
GGTGG	CCACC	98.486	103.0315	95.34	93.271
GTGGT	ACCAC	82.0415	87.331	98.404	97.687
TGGTT	AACCA	60.773	67.707	111.127	104.3185
GGTTT	AAACC	87.211	92.036	87.871	83.285
GTTTT	AAAAC	87.306	93.516	79.743	79.679
TTTTG	CAAAA	92.136	97.627	87.475	87.891
TTTGG	CCAAA	96.867	103.1265	91.97	93.608
TTGGT	ACCAA	80.362	85.8395	106.164	101.928
TGGTA	TACCA	71.041	76.2055	107.928	103.903
GGTAA	TTACC	99.081	103.466	93.946	92.859
GTAAT	ATTAC	82.1445	82.194	106.4985	101.9955
TAATT	AATTA	69.846	71.978	109.398	104.678
AATTG	CAATT	99.0055	102.4145	74.348	72.553
ATTGA	TCAAT	99.2005	102.218	83.932	84.8955
TTGAA	TTCAA	82.987	88.9895	104.5865	102.095
TGAAT	ATTCA	65.994	71.3915	113.1595	107.76
GAATA	TATTC	77.378	81.109	103.446	100.304
AATAT	ATATT	105.64	108.584	83.7255	82.2425
ATATT	AATAT	79.303	82.337	111.8635	109.9155
TATTA	TAATA	99.946	102.997	87.434	82.8075
ATTAC	GTAAT	97.8685	101.449	85.263	81.563
TTACC	GGTAA	88.425	92.728	106.8715	104.8865
TACCG	CGGTA	97.881	104.3175	79.98	76.3205
ACCGT	ACGGT	89.021	94.875	80.1215	80.2435
CCGTT	AACGG	67.184	73.372	101.378	97.69
CGTTA	TAACG	94.783	100.178	91.638	88.516
GTTAA	TTAAC	100.959	105.285	85.631	86.498
TTAAT	ATTAA	81.735	82.77	109.025	106.918
TAATG	CATTA	80.0645	81.273	107.369	101.211
AATGT	ACATT	108.565	109.37	79.019	77.508
ATGTT	AACAT	77.252	81.866	101.45	98.712
TGTTG	CAACA	95.1575	97.345	92.9395	89.589
GTTGG	CCAAC	98.557	102.855	85.295	86.576
TTGGG	CCCAA	86.045	90.742	106.057	106.8365
TGGGT	ACCCA	68.582	75.953	103.319	104.055
GGGTG	CACCC	66.697	72.967	105.735	99.6995
GGTGC	GCACC	97.093	100.9945	91.1915	92.335
GTGCT	AGCAC	83.862	90.07	99.448	93.854
TGCTC	GAGCA	87.404	92.312	90.819	86.802
GCTCC	GGAGC	108.4645	113.0225	74.143	71.273
CTCCT	AGGAG	94.042	100.1045	73.782	71.242
TCCTG	CAGGA	88.974	95.677	79.86	80.7025
CCTGA	TCAGG	101.524	106.294	87.533	89.204
CTGAT	ATCAG	75.222	80.4	103.273	102.805
TGATA	TATCA	74.381	77.439	121.526	116.531
GATAT	ATATC	105.6235	107.12	89.595	89.875
ATATA	TATAT	95.0385	90.063	113.5635	109.164
TATAA	TTATA	105.7065	109.256	91.36	90.6655
ATAAG	CTTAT	89.273	93.7145	105.68	102.482
TAAGT	ACTTA	76.593	80.556	105.283	102.392
AAGTT	AACTT	62.173	65.137	90.722	88.395
AGTTT	AAACT	89.024	95.102	86.981	83.362
GTTTT	AAAAC	87.306	93.516	79.743	79.679
TTTTC	GAAAA	90.399	95.3215	86.6435	83.852
TTTCC	GGAAA	101.052	105.944	80.446	74.764
TTCCT	AGGAA	92.983	98.97	75.176	74.972
TCCTC	GAGGA	87.392	91.978	78.6095	78.855
CCTCG	CGAGG	111.1095	113.996	81.4495	84.759
CTCGT	ACGAG	92.4135	96.8	85.5205	87.717
TCGTT	AACGA	66.072	73.921	104.1475	104.273
CGTTT	AAACG	88.623	94.635	88.951	87.458
GTTTA	TAAAC	94.276	98.602	80.6855	80.594
TTTAA	TTAAA	99.959	103.005	92.155	93.155
TTAAA	TTTAA	88.782	92.504	107.8245	104.193
TAAAT	ATTTA	75.367	77.876	102.905	99
AAATA	TATTT	78.574	80.906	99.2975	96.0395
AATAA	TTATT	105.9915	109.289	84.45	80.889
ATAAT	ATTAT	83.1175	85.039	104.111	104.009
TAATT	AATTA	69.846	71.978	109.398	104.678
AATTT	AAATT	92.8935	96.155	73.425	71.8165
ATTTA	TAAAT	94.878	98.187	80.103	79.9705
TTTAA	TTAAA	99.959	103.005	92.155	93.155
TTAAG	CTTAA	88.347	91.8115	107.901	106.6635
TAAGT	ACTTA	76.593	80.556	105.283	102.392
AAGTT	AACTT	62.173	65.137	90.722	88.395
AGTTT	AAACT	89.024	95.102	86.981	83.362
GTTTT	AAAAC	87.306	93.516	79.743	79.679
TTTTT	AAAAA	87.082	91.022	86.801	87.2265
TTTTG	CAAAA	92.136	97.627	87.475	87.891
TTTGA	TCAAA	96.069	101.699	91.583	93.478
TTGAT	ATCAA	73.813	76.442	105.008	104.827
TGATT	AATCA	63.0395	67.008	123.338	117.179
GATTA	TAATC	99.37	102.7555	81.182	79.21
ATTAT	ATAAT	99.4785	101.976	85.1815	84.422
TTATT	AATAA	77.5715	79.669	114.423	110.794
TATTA	TAATA	99.946	102.997	87.434	82.8075
ATTAC	GTAAT	97.8685	101.449	85.263	81.563
TTACC	GGTAA	88.425	92.728	106.8715	104.8865
TACCT	AGGTA	96.361	101.2025	79.326	72.244
ACCTA	TAGGT	91.8795	95.9475	74.647	71.952
CCTAC	GTAGG	102.642	109.274	87.196	88.325
CTACT	AGTAG	88.323	93.24	107.8565	104.821
TACTG	CAGTA	92.286	96.8055	81.428	77.394
ACTGC	GCAGT	98.679	105.37	82.546	82.874
CTGCT	AGCAG	92.9495	91.368	104.745	101.997
TGCTA	TAGCA	92.105	96.8605	87.831	86.4215
GCTAT	ATAGC	101.605	104.778	87.0345	89.622
CTATG	CATAG	86.8175	89.163	108.4845	106.452
TATGT	ACATA	106.797	109.2465	91.202	88.9535
ATGTT	AACAT	77.252	81.866	101.45	98.712
TGTTT	AAACA	87.796	94.186	90.871	85.716
GTTTT	AAAAC	87.306	93.516	79.743	79.679
TTTTT	AAAAA	87.082	91.022	86.801	87.2265
TTTTG	CAAAA	92.136	97.627	87.475	87.891
TTTGA	TCAAA	96.069	101.699	91.583	93.478
TTGAT	ATCAA	73.813	76.442	105.008	104.827
TGATT	AATCA	63.0395	67.008	123.338	117.179
GATTT	AAATC	92.203	97.728	79.3945	77.872
ATTTT	AAAAT	88.626	91.532	78.495	78.711
TTTTG	CAAAA	92.136	97.627	87.475	87.891
TTTGG	CCAAA	96.867	103.1265	91.97	93.608
TTGGA	TCCAA	84.475	87.8835	104.495	99.591
TGGAT	ATCCA	60.902	65.552	104.766	105.683
GGATT	AATCC	62.522	68.572	121.896	117.6475
GATTC	GAATC	95.664	101.861	77.286	75.456
ATTCT	AGAAT	102.374	107.404	73.0995	71.1495
TTCTT	AAGAA	83.526	88.233	81.382	79.721
TCTTG	CAAGA	96.599	101.844	85.0115	84.9405
CTTGT	ACAAG	97.8405	101.9875	90.7545	91.0345
TTGTT	AACAA	73.438	78.878	109.946	105.264
TGTTT	AAACA	87.796	94.186	90.871	85.716
GTTTT	AAAAC	87.306	93.516	79.743	79.679
TTTTG	CAAAA	92.136	97.627	87.475	87.891
TTTGT	ACAAA	97.1775	102.058	91.732	93.976
TTGTA	TACAA	81.232	87.413	108.638	106.415
TGTAG	CTACA	99.046	105.7775	99.039	94.39
GTAGA	TCTAC	86.668	92.025	106.658	103.503
TAGAT	ATCTA	66.727	69.8765	100.115	99.0595
AGATA	TATCT	74.76	78.187	121.875	115.707
GATAT	ATATC	105.6235	107.12	89.595	89.875
ATATA	TATAT	95.0385	90.063	113.5635	109.164
TATAG	CTATA	104.2325	107.2885	93.19	92.338
ATAGG	CCTAT	89.65	93.286	111.3895	111.294
TAGGT	ACCTA	70.996	73.3925	100.779	95.894
AGGTT	AACCT	59.2195	67.408	104.856	100.7445
GGTTG	CAACC	91.636	97.928	89.256	83.152
GTTGT	ACAAC	97.945	102.3655	85.952	86.552
TTGTG	CACAA	83.1115	84.829	107.982	103.508
TGTGG	CCACA	99.611	103.5245	98.057	95.877
GTGGT	ACCAC	82.0415	87.331	98.404	97.687
TGGTA	TACCA	71.041	76.2055	107.928	103.903
GGTAC	GTACC	93.682	99.3685	94.493	90.1
GTACA	TGTAC	88.8885	95.226	105.666	103.9045
TACAA	TTGTA	101.144	106.0395	87.602	86.0195
ACAAG	CTTGT	88.936	92.5215	104.49	100.364
CAAGT	ACTTG	74.3225	80.534	103.476	96.4685
AAGTT	AACTT	62.173	65.137	90.722	88.395
AGTTG	CAACT	96.785	98.343	86.885	86.0775
GTTGA	TCAAC	97.58	101.2685	85.8855	85.846
TTGAA	TTCAA	82.987	88.9895	104.5865	102.095
TGAAC	GTTCA	68.451	69.8445	109.94	105.544
GAACA	TGTTC	84.005	86.245	101.9955	93.759
AACAG	CTGTT	100.055	103.277	78.1815	79.435
ACAGT	ACTGT	76.691	80.642	107.6725	105.413
CAGTT	AACTG	61.936	65.587	100.976	96.531
AGTTT	AAACT	89.024	95.102	86.981	83.362
GTTTA	TAAAC	94.276	98.602	80.6855	80.594
TTTAT	ATAAA	97.432	100.696	93.853	95.135
TTATC	GATAA	82.528	86.26	113.078	109.137
TATCC	GGATA	109.716	116.0455	80.651	74.402
ATCCT	AGGAT	95.789	101.0485	66.897	65.682
TCCTC	GAGGA	87.392	91.978	78.6095	78.855
CCTCC	GGAGG	110.134	115.1065	82.119	74.469
CTCCC	GGGAG	94.995	99.832	72.866	71.0455
TCCCC	GGGGA	93.677	99.1545	78.697	75.816
CCCCT	AGGGG	94.33	100.376	80.108	76.4575
CCCTT	AAGGG	83.6215	88.4945	80.311	78.995
CCTTA	TAAGG	100.248	104.331	85.5565	85.355
CTTAG	CTAAG	99.7135	106.034	93.166	96.895
TTAGT	ACTAA	82.339	87.9965	112.341	109.789
TAGTA	TACTA	73.696	78.666	103.208	98.866
AGTAC	GTACT	97.1445	102.644	92.007	91.021
GTACT	AGTAC	85.5245	91.2105	104.9905	100.327
TACTT	AAGTA	82.24	86.162	80.5115	76.8435
ACTTT	AAAGT	90.93	94.813	80.946	79.6225
CTTTA	TAAAG	93.485	97.313	86.139	87.538
TTTAG	CTAAA	98.493	102.997	93.544	95.6135
TTAGG	CCTAA	86.9905	88.761	114.563	109.716
TAGGA	TCCTA	75.721	79.683	98.619	96.69
AGGAC	GTCCT	59.6945	68.07	103.715	103.145
GGACA	TGTCC	78.145	81.212	118.8455	112.799
GACAT	ATGTC	95.48	99.076	84.9175	84.723
ACATC	GATGT	80.756	84.404	112.808	110.822
CATCC	GGATG	107.43	113.357	74.768	72.7785
ATCCG	CGGAT	97.064	104.377	68.682	65.0135
TCCGG	CCGGA	91.3535	98.217	84.105	85.999
CCGGG	CCCGG	81.804	88.861	97.804	106.685
CGGGT	ACCCG	68.428	75.43	103.3305	103.695
GGGTT	AACCC	59.124	65.949	107.484	103.1465
GGTTC	GAACC	89.4085	95.909	86.852	82.0745
GTTCA	TGAAC	102.422	106.7395	74.286	69.9665
TTCAA	TTGAA	96.8895	102.437	86.261	88.73
TCAAG	CTTGA	86.948	91.948	105.83	101.8165
CAAGG	CCTTG	80.1565	86.656	102.72	98.742
AAGGG	CCCTT	74.343	82.5605	89.863	85.9655
AGGGT	ACCCT	67.826	73.43	101.424	96.834
GGGTA	TACCC	68.48	72.158	103.438	103.457
GGTAG	CTACC	96.495	103.437	95.449	97.382
GTAGA	TCTAC	86.668	92.025	106.658	103.503
TAGAT	ATCTA	66.727	69.8765	100.115	99.0595
AGATT	AATCT	64.0005	69.119	122.254	117.55
GATTT	AAATC	92.203	97.728	79.3945	77.872
ATTTA	TAAAT	94.878	98.187	80.103	79.9705
TTTAG	CTAAA	98.493	102.997	93.544	95.6135
TTAGC	GCTAA	83.7535	86.5435	110.364	108.3615
TAGCT	AGCTA	78.104	81.606	101.9395	96.547
AGCTA	TAGCT	92.903	99.271	82.2785	79.1545
GCTAT	ATAGC	101.605	104.778	87.0345	89.622
CTATT	AATAG	79.4595	82.609	112.1615	107.972
TATTT	AAATA	92.323	94.909	84.94	81.853
ATTTT	AAAAT	88.626	91.532	78.495	78.711
TTTTT	AAAAA	87.082	91.022	86.801	87.2265
TTTTA	TAAAA	93.47	97.695	88.5695	89.09
TTTAG	CTAAA	98.493	102.997	93.544	95.6135
TTAGT	ACTAA	82.339	87.9965	112.341	109.789
TAGTT	AACTA	62.559	68.49	103.838	102.205
AGTTT	AAACT	89.024	95.102	86.981	83.362
GTTTA	TAAAC	94.276	98.602	80.6855	80.594
TTTAC	GTAAA	96.549	100.44	91.1095	92.1765
TTACA	TGTAA	89.808	94.6195	108.8725	106.918
TACAT	ATGTA	92.78	96.192	89.7055	84.763
ACATT	AATGT	74.954	77.053	114.8515	112.3485
CATTG	CAATG	94.92	99.857	84.29	80.119
ATTGT	ACAAT	99.088	102.713	83.864	85.8375
TTGTG	CACAA	83.1115	84.829	107.982	103.508
TGTGC	GCACA	96.0705	103.1035	95.316	92.806
GTGCG	CGCAC	84.864	93.402	97.0645	97.6515
TGCGG	CCGCA	93.565	99.545	93.445	93.488
GCGGG	CCCGC	80.8225	88.493	97.784	95.1745
CGGGT	ACCCG	68.428	75.43	103.3305	103.695
GGGTT	AACCC	59.124	65.949	107.484	103.1465
GGTTT	AAACC	87.211	92.036	87.871	83.285
GTTTA	TAAAC	94.276	98.602	80.6855	80.594
TTTAA	TTAAA	99.959	103.005	92.155	93.155
TTAAG	CTTAA	88.347	91.8115	107.901	106.6635
TAAGT	ACTTA	76.593	80.556	105.283	102.392
AAGTT	AACTT	62.173	65.137	90.722	88.395
AGTTC	GAACT	92.991	98.0375	86.294	81.532
GTTCA	TGAAC	102.422	106.7395	74.286	69.9665
TTCAA	TTGAA	96.8895	102.437	86.261	88.73
TCAAT	ATTGA	80.016	83.155	104.9905	103.7195
CAATT	AATTG	67.842	69.483	107.838	102.127
AATTT	AAATT	92.8935	96.155	73.425	71.8165
ATTTT	AAAAT	88.626	91.532	78.495	78.711
TTTTG	CAAAA	92.136	97.627	87.475	87.891
TTTGG	CCAAA	96.867	103.1265	91.97	93.608
TTGGG	CCCAA	86.045	90.742	106.057	106.8365
TGGGG	CCCCA	74.797	81.477	106.298	100.89
GGGGG	CCCCC	71.6285	78.366	104.2515	98.19
GGGGG	CCCCC	71.6285	78.366	104.2515	98.19
GGGGT	ACCCC	66.425	73.343	102.454	103.067
GGGTA	TACCC	68.48	72.158	103.438	103.457
GGTAT	ATACC	97.2385	102.739	94.8235	94.683
GTATT	AATAC	77.337	79.541	110.259	107.7105
TATTA	TAATA	99.946	102.997	87.434	82.8075
ATTAA	TTAAT	102.582	105.748	84.555	84.903
TTAAT	ATTAA	81.735	82.77	109.025	106.918
TAATT	AATTA	69.846	71.978	109.398	104.678
AATTT	AAATT	92.8935	96.155	73.425	71.8165
ATTTT	AAAAT	88.626	91.532	78.495	78.711
TTTTA	TAAAA	93.47	97.695	88.5695	89.09
TTTAT	ATAAA	97.432	100.696	93.853	95.135
TTATG	CATAA	83.846	88.7785	111.91	106.152
TATGT	ACATA	106.797	109.2465	91.202	88.9535
ATGTG	CACAT	88.385	84.09	100.399	97.474
TGTGT	ACACA	101.074	103.346	95.1735	95.0695
GTGTA	TACAC	87.0835	87.2635	102.427	97.681
TGTAC	GTACA	95.6395	100.167	97.282	95.194
GTACT	AGTAC	85.5245	91.2105	104.9905	100.327
TACTA	TAGTA	93.6565	98.003	81.083	74.858
ACTAC	GTAGT	100.386	105.381	83.821	83.7825
CTACA	TGTAG	91.7285	96.327	105.574	101.2935
TACAA	TTGTA	101.144	106.0395	87.602	86.0195
ACAAA	TTTGT	89.442	92.817	104.2045	101.273
CAAAG	CTTTG	80.17	86.521	99.6275	95.434
AAAGA	TCTTT	79.927	84.691	97.612	94.599
AAGAA	TTCTT	75.344	81.143	89.19	87.681
AGAAT	ATTCT	67.084	70.264	112.272	106.971
GAATT	AATTC	66.726	71.407	105.739	99.0765
AATTT	AAATT	92.8935	96.155	73.425	71.8165
ATTTG	CAAAT	94.345	99.088	78.46	77.4955
TTTGC	GCAAA	95.081	100.866	91.465	92.473
TTGCG	CGCAA	85.877	92.1585	108.173	105.248
TGCGT	ACGCA	89.277	95.278	94.011	91.6545
GCGTA	TACGC	80.1775	83.3795	100.921	99.2335
CGTAG	CTACG	99.274	104.949	95.265	103.824
GTAGA	TCTAC	86.668	92.025	106.658	103.503
TAGAA	TTCTA	76.569	79.7255	98.896	96.8985
AGAAG	CTTCT	74.584	81.3885	113.0755	105.285
GAAGT	ACTTC	73.027	79.023	101.11	97.863
AAGTT	AACTT	62.173	65.137	90.722	88.395
AGTTC	GAACT	92.991	98.0375	86.294	81.532
GTTCT	AGAAC	101.984	106.333	74.371	71.494
TTCTA	TAGAA	91.904	95.909	81.514	78.661
TCTAT	ATAGA	101.9895	105.508	90.613	92.501
CTATT	AATAG	79.4595	82.609	112.1615	107.972
TATTT	AAATA	92.323	94.909	84.94	81.853
ATTTC	GAAAT	91.835	96.903	76.856	77.288
TTTCT	AGAAA	101.846	106.77	83.0795	79.226
TTCTT	AAGAA	83.526	88.233	81.382	79.721
TCTTT	AAAGA	90.241	95.858	85.8445	84.6815
CTTTA	TAAAG	93.485	97.313	86.139	87.538
TTTAG	CTAAA	98.493	102.997	93.544	95.6135
TTAGA	TCTAA	86.4575	90.834	111.309	110.111
TAGAG	CTCTA	74.739	81.1415	100.548	98.302
AGAGC	GCTCT	68.9955	77.3345	120.025	110.557
GAGCA	TGCTC	80.968	87.2175	96.96	91.273
AGCAT	ATGCT	93.301	97.044	90.7	90.3715
GCATA	TATGC	85.6	88.8845	110.885	104.4215
CATAT	ATATG	103.707	103.886	90.668	90.432
ATATA	TATAT	95.0385	90.063	113.5635	109.164
TATAA	TTATA	105.7065	109.256	91.36	90.6655
ATAAG	CTTAT	89.273	93.7145	105.68	102.482
TAAGT	ACTTA	76.593	80.556	105.283	102.392
AAGTT	AACTT	62.173	65.137	90.722	88.395
AGTTT	AAACT	89.024	95.102	86.981	83.362
GTTTA	TAAAC	94.276	98.602	80.6855	80.594
TTTAT	ATAAA	97.432	100.696	93.853	95.135
TTATT	AATAA	77.5715	79.669	114.423	110.794
TATTT	AAATA	92.323	94.909	84.94	81.853
ATTTG	CAAAT	94.345	99.088	78.46	77.4955
TTTGT	ACAAA	97.1775	102.058	91.732	93.976
TTGTG	CACAA	83.1115	84.829	107.982	103.508
TGTGT	ACACA	101.074	103.346	95.1735	95.0695
GTGTG	CACAC	88.316	84.904	100.036	101.033
TGTGA	TCACA	99.4025	101.661	95.2835	94.809
GTGAA	TTCAC	84.295	88.2295	96.977	96.636
TGAAC	GTTCA	68.451	69.8445	109.94	105.544
GAACT	AGTTC	79.552	81.216	102.222	96.1995
AACTG	CAGTT	92.514	97.1025	69.7525	65.9635
ACTGT	ACAGT	101.443	104.466	83.6545	82.889
CTGTG	CACAG	82.152	85.9825	104.478	100.006
TGTGT	ACACA	101.074	103.346	95.1735	95.0695
GTGTT	AACAC	75.686	80.3855	101.54	97.829
TGTTT	AAACA	87.796	94.186	90.871	85.716
GTTTG	CAAAC	92.757	98.832	79.863	79.9715
TTTGT	ACAAA	97.1775	102.058	91.732	93.976
TTGTT	AACAA	73.438	78.878	109.946	105.264
TGTTA	TAACA	96.041	100.0975	93.393	90.3935
GTTAC	GTAAC	96.379	101.567	84.643	85.028
TTACT	AGTAA	86.705	91.471	110.033	105.666
TACTG	CAGTA	92.286	96.8055	81.428	77.394
ACTGT	ACAGT	101.443	104.466	83.6545	82.889
CTGTA	TACAG	83.4935	88.224	105.0975	104.588
TGTAT	ATACA	99.849	102.575	96.593	98.42
GTATT	AATAC	77.337	79.541	110.259	107.7105
TATTT	AAATA	92.323	94.909	84.94	81.853
ATTTT	AAAAT	88.626	91.532	78.495	78.711
TTTTT	AAAAA	87.082	91.022	86.801	87.2265
TTTTG	CAAAA	92.136	97.627	87.475	87.891
TTTGT	ACAAA	97.1775	102.058	91.732	93.976
TTGTT	AACAA	73.438	78.878	109.946	105.264
TGTTG	CAACA	95.1575	97.345	92.9395	89.589
GTTGG	CCAAC	98.557	102.855	85.295	86.576
TTGGT	ACCAA	80.362	85.8395	106.164	101.928
TGGTG	CACCA	68.872	75.6625	109.417	102.553
GGTGT	ACACC	98.886	104.5455	93.832	92.18
GTGTT	AACAC	75.686	80.3855	101.54	97.829
TGTTG	CAACA	95.1575	97.345	92.9395	89.589
GTTGT	ACAAC	97.945	102.3655	85.952	86.552
TTGTC	GACAA	77.659	85.8835	107.2985	104.163
TGTCG	CGACA	104.5905	109.429	91.256	83.32
GTCGT	ACGAC	89.894	95.562	80.8285	80.656
TCGTT	AACGA	66.072	73.921	104.1475	104.273
CGTTA	TAACG	94.783	100.178	91.638	88.516
GTTAC	GTAAC	96.379	101.567	84.643	85.028
TTACC	GGTAA	88.425	92.728	106.8715	104.8865
TACCA	TGGTA	100.5395	104.2505	80.219	75.555
ACCAG	CTGGT	96.233	102.494	86.78	88.316
CCAGT	ACTGG	78.287	80.822	108.1475	104.406
CAGTT	AACTG	61.936	65.587	100.976	96.531
AGTTT	AAACT	89.024	95.102	86.981	83.362
GTTTT	AAAAC	87.306	93.516	79.743	79.679
TTTTG	CAAAA	92.136	97.627	87.475	87.891
TTTGG	CCAAA	96.867	103.1265	91.97	93.608
TTGGC	GCCAA	80.446	87.207	104.343	108.09
TGGCT	AGCCA	75.266	82.669	107.349	103.557
GGCTG	CAGCC	87.809	95.059	85.627	79.9605
GCTGG	CCAGC	99.1885	103.997	86.846	86.713
CTGGG	CCCAG	87.5605	92.444	104.887	110.029
TGGGG	CCCCA	74.797	81.477	106.298	100.89
GGGGC	GCCCC	67.902	73.121	102.905	99.17
GGGCT	AGCCC	74.591	81.387	103.383	104.561
GGCTA	TAGCC	90.4985	98.281	84.654	84.5565
GCTAT	ATAGC	101.605	104.778	87.0345	89.622
CTATT	AATAG	79.4595	82.609	112.1615	107.972
TATTA	TAATA	99.946	102.997	87.434	82.8075
ATTAC	GTAAT	97.8685	101.449	85.263	81.563
TTACT	AGTAA	86.705	91.471	110.033	105.666
TACTA	TAGTA	93.6565	98.003	81.083	74.858
ACTAT	ATAGT	102.794	106.046	87.564	84.818
CTATG	CATAG	86.8175	89.163	108.4845	106.452
TATGT	ACATA	106.797	109.2465	91.202	88.9535
ATGTT	AACAT	77.252	81.866	101.45	98.712
TGTTA	TAACA	96.041	100.0975	93.393	90.3935
GTTAT	ATAAC	97.465	101.409	86.255	87.376
TTATT	AATAA	77.5715	79.669	114.423	110.794
TATTA	TAATA	99.946	102.997	87.434	82.8075
ATTAA	TTAAT	102.582	105.748	84.555	84.903
TTAAC	GTTAA	82.6045	83.836	107.224	105.213
TAACT	AGTTA	82.584	85.088	107.033	101.168
AACTG	CAGTT	92.514	97.1025	69.7525	65.9635
ACTGA	TCAGT	99.296	103.792	80.837	83.491
CTGAT	ATCAG	75.222	80.4	103.273	102.805
TGATC	GATCA	68.246	74.69	118.044	114.171
GATCG	CGATC	114.277	114.524	76.393	71.058
ATCGT	ACGAT	92.1555	97.106	77.81	79.157
TCGTA	TACGA	76.672	82.9365	104.037	102.794
CGTAA	TTACG	102	107.562	97.2765	94.212
GTAAT	ATTAC	82.1445	82.194	106.4985	101.9955
TAATT	AATTA	69.846	71.978	109.398	104.678
AATTT	AAATT	92.8935	96.155	73.425	71.8165
ATTTA	TAAAT	94.878	98.187	80.103	79.9705
TTTAA	TTAAA	99.959	103.005	92.155	93.155
TTAAA	TTTAA	88.782	92.504	107.8245	104.193
TAAAT	ATTTA	75.367	77.876	102.905	99
AAATA	TATTT	78.574	80.906	99.2975	96.0395
AATAC	GTATT	101.829	106.618	85.52	80.393
ATACT	AGTAT	88.638	91.296	106.868	103.641
TACTT	AAGTA	82.24	86.162	80.5115	76.8435
ACTTC	GAAGT	94.578	99.126	79.743	78.631
CTTCT	AGAAG	101.274	105.893	80.8255	80.839
TTCTT	AAGAA	83.526	88.233	81.382	79.721
TCTTT	AAAGA	90.241	95.858	85.8445	84.6815
CTTTT	AAAAG	87.151	93.059	85.017	85.674
TTTTT	AAAAA	87.082	91.022	86.801	87.2265
TTTTT	AAAAA	87.082	91.022	86.801	87.2265
TTTTT	AAAAA	87.082	91.022	86.801	87.2265
TTTTG	CAAAA	92.136	97.627	87.475	87.891
TTTGA	TCAAA	96.069	101.699	91.583	93.478
TTGAT	ATCAA	73.813	76.442	105.008	104.827
TGATC	GATCA	68.246	74.69	118.044	114.171
GATCC	GGATC	111.856	113.402	74.671	69.301
ATCCT	AGGAT	95.789	101.0485	66.897	65.682
TCCTA	TAGGA	91.008	95.57	79.943	75.847
CCTAG	CTAGG	104.2175	108.945	90.288	NA
CTAGA	TCTAG	87.582	91.479	109.651	100.527
TAGAA	TTCTA	76.569	79.7255	98.896	96.8985
AGAAC	GTTCT	68.1775	69.6885	111.231	105.561
GAACG	CGTTC	87.625	87.809	103.118	97.0795
AACGG	CCGTT	98.855	101.2935	74.417	73.083
ACGGG	CCCGT	82.0575	89.968	96.163	95.021
CGGGT	ACCCG	68.428	75.43	103.3305	103.695
GGGTG	CACCC	66.697	72.967	105.735	99.6995
GGTGG	CCACC	98.486	103.0315	95.34	93.271
GTGGG	CCCAC	87.331	92.023	100.2105	100.593
TGGGA	TCCCA	76.679	78.7555	105.3515	99.0755
GGGAA	TTCCC	68.032	73.053	100.181	95.6155
GGAAT	ATTCC	64.356	71.11	112.971	106.393
GAATC	GATTC	72.2205	77.3115	103.186	98.21
AATCC	GGATT	113.14	117.705	70.3535	66.258
ATCCT	AGGAT	95.789	101.0485	66.897	65.682
TCCTT	AAGGA	81.4215	87.186	80.349	79.315
CCTTT	AAAGG	92.251	95.92	84.2145	84.545
CTTTA	TAAAG	93.485	97.313	86.139	87.538
TTTAA	TTAAA	99.959	103.005	92.155	93.155
TTAAT	ATTAA	81.735	82.77	109.025	106.918
TAATT	AATTA	69.846	71.978	109.398	104.678
AATTT	AAATT	92.8935	96.155	73.425	71.8165
ATTTA	TAAAT	94.878	98.187	80.103	79.9705
TTTAT	ATAAA	97.432	100.696	93.853	95.135
TTATC	GATAA	82.528	86.26	113.078	109.137
TATCA	TGATA	112.995	116.1895	83.664	78
ATCAA	TTGAT	100.573	104.234	78.357	79.114
TCAAC	GTTGA	80.5945	85.29	104.553	100.5
CAACA	TGTTG	86.049	86.208	103.5315	97.222
AACAT	ATGTT	96.383	99.235	79.01	79.662
ACATT	AATGT	74.954	77.053	114.8515	112.3485
CATTT	AAATG	90.292	95.541	82.808	80.681
ATTTG	CAAAT	94.345	99.088	78.46	77.4955
TTTGT	ACAAA	97.1775	102.058	91.732	93.976
TTGTT	AACAA	73.438	78.878	109.946	105.264
TGTTT	AAACA	87.796	94.186	90.871	85.716
GTTTT	AAAAC	87.306	93.516	79.743	79.679
TTTTG	CAAAA	92.136	97.627	87.475	87.891
TTTGA	TCAAA	96.069	101.699	91.583	93.478
TTGAT	ATCAA	73.813	76.442	105.008	104.827
TGATT	AATCA	63.0395	67.008	123.338	117.179
GATTT	AAATC	92.203	97.728	79.3945	77.872
ATTTT	AAAAT	88.626	91.532	78.495	78.711
TTTTT	AAAAA	87.082	91.022	86.801	87.2265
TTTTT	AAAAA	87.082	91.022	86.801	87.2265
TTTTG	CAAAA	92.136	97.627	87.475	87.891
TTTGG	CCAAA	96.867	103.1265	91.97	93.608
TTGGT	ACCAA	80.362	85.8395	106.164	101.928
TGGTC	GACCA	66.26	74.7565	107.758	103.575
GGTCA	TGACC	104.768	112.042	84.711	81.52
GTCAC	GTGAC	93.074	99.701	79.065	79.73
TCACC	GGTGA	87.405	92.6975	106.2575	100.0275
CACCC	GGGTG	95.872	101.695	74.0385	68.8445
ACCCT	AGGGT	93.2435	97.735	72.788	71.499
CCCTG	CAGGG	89.297	96.196	81.219	80.393
CCTGA	TCAGG	101.524	106.294	87.533	89.204
CTGAA	TTCAG	85.0635	89.5945	101.555	99.775
TGAAG	CTTCA	75.041	79.473	112.17	105.29
GAAGT	ACTTC	73.027	79.023	101.11	97.863
AAGTT	AACTT	62.173	65.137	90.722	88.395
AGTTT	AAACT	89.024	95.102	86.981	83.362
GTTTA	TAAAC	94.276	98.602	80.6855	80.594
TTTAT	ATAAA	97.432	100.696	93.853	95.135
TTATA	TATAA	85.961	88.895	113.261	109.826
TATAT	ATATA	110.636	107.139	93.66	91.9605
ATATT	AATAT	79.303	82.337	111.8635	109.9155
TATTT	AAATA	92.323	94.909	84.94	81.853
ATTTT	AAAAT	88.626	91.532	78.495	78.711
TTTTA	TAAAA	93.47	97.695	88.5695	89.09
TTTAA	TTAAA	99.959	103.005	92.155	93.155
TTAAT	ATTAA	81.735	82.77	109.025	106.918
TAATT	AATTA	69.846	71.978	109.398	104.678
AATTT	AAATT	92.8935	96.155	73.425	71.8165
ATTTT	AAAAT	88.626	91.532	78.495	78.711
TTTTA	TAAAA	93.47	97.695	88.5695	89.09
TTTAC	GTAAA	96.549	100.44	91.1095	92.1765
TTACC	GGTAA	88.425	92.728	106.8715	104.8865
TACCT	AGGTA	96.361	101.2025	79.326	72.244
ACCTG	CAGGT	90.6645	95.6365	74.96	74.4775
CCTGC	GCAGG	102.506	106.586	86.521	90.32
CTGCT	AGCAG	92.9495	91.368	104.745	101.997
TGCTT	AAGCA	80.55	86.668	88.872	85.14
GCTTT	AAAGC	90.104	95.03	81.236	81.407
CTTTT	AAAAG	87.151	93.059	85.017	85.674
TTTTG	CAAAA	92.136	97.627	87.475	87.891
TTTGG	CCAAA	96.867	103.1265	91.97	93.608
TTGGT	ACCAA	80.362	85.8395	106.164	101.928
TGGTA	TACCA	71.041	76.2055	107.928	103.903
GGTAT	ATACC	97.2385	102.739	94.8235	94.683
GTATT	AATAC	77.337	79.541	110.259	107.7105
TATTA	TAATA	99.946	102.997	87.434	82.8075
ATTAT	ATAAT	99.4785	101.976	85.1815	84.422
TTATT	AATAA	77.5715	79.669	114.423	110.794
TATTA	TAATA	99.946	102.997	87.434	82.8075
ATTAG	CTAAT	101.137	105.836	86.13	86.665
TTAGT	ACTAA	82.339	87.9965	112.341	109.789
TAGTC	GACTA	69.4365	75.2135	102.426	101.649
AGTCA	TGACT	109.0505	114.0795	84.4725	83.046
GTCAA	TTGAC	98.0415	103.113	79.047	80.207
TCAAT	ATTGA	80.016	83.155	104.9905	103.7195
CAATC	GATTG	73.4025	75.81	105.491	101.152
AATCA	TGATT	113.173	117.742	70.676	67.8855
ATCAA	TTGAT	100.573	104.234	78.357	79.114
TCAAC	GTTGA	80.5945	85.29	104.553	100.5
CAACT	AGTTG	81.695	83.043	105.707	99.059
AACTT	AAGTT	84.128	87.636	67.26	65.0815
ACTTT	AAAGT	90.93	94.813	80.946	79.6225
CTTTG	CAAAG	91.591	97.198	85.1745	85.916
TTTGT	ACAAA	97.1775	102.058	91.732	93.976
TTGTA	TACAA	81.232	87.413	108.638	106.415
TGTAT	ATACA	99.849	102.575	96.593	98.42
GTATT	AATAC	77.337	79.541	110.259	107.7105
TATTT	AAATA	92.323	94.909	84.94	81.853
ATTTA	TAAAT	94.878	98.187	80.103	79.9705
TTTAA	TTAAA	99.959	103.005	92.155	93.155
TTAAC	GTTAA	82.6045	83.836	107.224	105.213
TAACT	AGTTA	82.584	85.088	107.033	101.168
AACTG	CAGTT	92.514	97.1025	69.7525	65.9635
ACTGG	CCAGT	100.678	104.5245	81.213	82.471
CTGGT	ACCAG	81.0395	87.1825	104.152	102.35
TGGTA	TACCA	71.041	76.2055	107.928	103.903
GGTAA	TTACC	99.081	103.466	93.946	92.859
GTAAA	TTTAC	87.9935	93.838	102.4995	99.959
TAAAA	TTTTA	84.026	87.241	101.353	97.712
AAAAA	TTTTT	81.86	86.13	94.427	91.491
AAAAA	TTTTT	81.86	86.13	94.427	91.491
AAAAG	CTTTT	80.735	86.924	95.0925	91.484
AAAGA	TCTTT	79.927	84.691	97.612	94.599
AAGAG	CTCTT	74.181	80.774	94.9015	92.4635
AGAGG	CCTCT	75.694	82.43	118.4165	112.929
GAGGT	ACCTC	69.813	75.978	94.216	92.4595
AGGTA	TACCT	69.716	73.193	104.4	99.824
GGTAT	ATACC	97.2385	102.739	94.8235	94.683
GTATT	AATAC	77.337	79.541	110.259	107.7105
TATTT	AAATA	92.323	94.909	84.94	81.853
ATTTG	CAAAT	94.345	99.088	78.46	77.4955
TTTGG	CCAAA	96.867	103.1265	91.97	93.608
TTGGT	ACCAA	80.362	85.8395	106.164	101.928
TGGTT	AACCA	60.773	67.707	111.127	104.3185
GGTTC	GAACC	89.4085	95.909	86.852	82.0745
GTTCT	AGAAC	101.984	106.333	74.371	71.494
TTCTT	AAGAA	83.526	88.233	81.382	79.721
TCTTT	AAAGA	90.241	95.858	85.8445	84.6815
CTTTG	CAAAG	91.591	97.198	85.1745	85.916
TTTGG	CCAAA	96.867	103.1265	91.97	93.608
TTGGG	CCCAA	86.045	90.742	106.057	106.8365
TGGGG	CCCCA	74.797	81.477	106.298	100.89
GGGGA	TCCCC	72.699	75.277	105.2195	99.1955
GGGAT	ATCCC	59.876	65.388	100.2745	100.9105
GGATA	TATCC	70.873	74.509	119.4175	113.2255
GATAG	CTATC	105.4295	108.654	90.86	89.09
ATAGT	ACTAT	83.1565	85.386	109.2065	107.068
TAGTT	AACTA	62.559	68.49	103.838	102.205
AGTTT	AAACT	89.024	95.102	86.981	83.362
GTTTA	TAAAC	94.276	98.602	80.6855	80.594
TTTAT	ATAAA	97.432	100.696	93.853	95.135
TTATG	CATAA	83.846	88.7785	111.91	106.152
TATGC	GCATA	104.899	105.224	89.677	90.019
ATGCT	AGCAT	87.112	91.8405	99.018	96.416
TGCTA	TAGCA	92.105	96.8605	87.831	86.4215
GCTAT	ATAGC	101.605	104.778	87.0345	89.622
CTATT	AATAG	79.4595	82.609	112.1615	107.972
TATTT	AAATA	92.323	94.909	84.94	81.853
ATTTT	AAAAT	88.626	91.532	78.495	78.711
TTTTA	TAAAA	93.47	97.695	88.5695	89.09
TTTAA	TTAAA	99.959	103.005	92.155	93.155
TTAAG	CTTAA	88.347	91.8115	107.901	106.6635
TAAGG	CCTTA	82.1125	87.769	105.519	104.181
AAGGA	TCCTT	75.991	80.513	88.0385	86.582
AGGAT	ATCCT	59.8545	62.8845	101.4625	100.071
GGATT	AATCC	62.522	68.572	121.896	117.6475
GATTG	CAATC	98.3095	101.321	79.1705	77.501
ATTGG	CCAAT	99.2625	103.064	83.16	84.827
TTGGT	ACCAA	80.362	85.8395	106.164	101.928
TGGTT	AACCA	60.773	67.707	111.127	104.3185
GGTTT	AAACC	87.211	92.036	87.871	83.285
GTTTA	TAAAC	94.276	98.602	80.6855	80.594
TTTAA	TTAAA	99.959	103.005	92.155	93.155
TTAAT	ATTAA	81.735	82.77	109.025	106.918
TAATT	AATTA	69.846	71.978	109.398	104.678
AATTG	CAATT	99.0055	102.4145	74.348	72.553
ATTGG	CCAAT	99.2625	103.064	83.16	84.827
TTGGA	TCCAA	84.475	87.8835	104.495	99.591
TGGAT	ATCCA	60.902	65.552	104.766	105.683
GGATG	CATCC	69.284	75.4405	118.616	110.802
GATGT	ACATC	104.93	108.795	86.173	83.1365
ATGTG	CACAT	88.385	84.09	100.399	97.474
TGTGT	ACACA	101.074	103.346	95.1735	95.0695
GTGTA	TACAC	87.0835	87.2635	102.427	97.681
TGTAG	CTACA	99.046	105.7775	99.039	94.39
GTAGT	ACTAC	81.337	87.0565	108.9215	109.164
TAGTT	AACTA	62.559	68.49	103.838	102.205
AGTTT	AAACT	89.024	95.102	86.981	83.362
GTTTG	CAAAC	92.757	98.832	79.863	79.9715
TTTGG	CCAAA	96.867	103.1265	91.97	93.608
TTGGG	CCCAA	86.045	90.742	106.057	106.8365
TGGGC	GCCCA	67.959	76.12	104.147	98.901
GGGCT	AGCCC	74.591	81.387	103.383	104.561
GGCTC	GAGCC	83.436	89.864	83.181	79.965
GCTCA	TGAGC	105.456	111.84	78.095	73.543
CTCAT	ATGAG	93.0095	95.751	87.2455	87.558
TCATC	GATGA	79.82	84.647	109.397	105.9955
CATCA	TGATG	112.232	114.916	80.3	75.8
ATCAT	ATGAT	93.8785	97.0175	80.167	81.4485
TCATA	TATGA	83.9535	87.1985	110.7245	105.325
CATAT	ATATG	103.707	103.886	90.668	90.432
ATATG	CATAT	90.281	86.9735	109.3385	107.534
TATGT	ACATA	106.797	109.2465	91.202	88.9535
ATGTA	TACAT	85.2525	87.7815	100.294	98.436
TGTAT	ATACA	99.849	102.575	96.593	98.42
GTATA	TATAC	85.4065	88.153	109.453	105.3315
TATAC	GTATA	102.926	105.206	90.586	88.993
ATACT	AGTAT	88.638	91.296	106.868	103.641
TACTG	CAGTA	92.286	96.8055	81.428	77.394
ACTGT	ACAGT	101.443	104.466	83.6545	82.889
CTGTA	TACAG	83.4935	88.224	105.0975	104.588
TGTAG	CTACA	99.046	105.7775	99.039	94.39
GTAGG	CCTAC	86.019	92.008	111.2555	107.533
TAGGT	ACCTA	70.996	73.3925	100.779	95.894
AGGTA	TACCT	69.716	73.193	104.4	99.824
GGTAT	ATACC	97.2385	102.739	94.8235	94.683
GTATA	TATAC	85.4065	88.153	109.453	105.3315
TATAG	CTATA	104.2325	107.2885	93.19	92.338
ATAGA	TCTAT	87.5365	91.445	108.287	105.647
TAGAT	ATCTA	66.727	69.8765	100.115	99.0595
AGATT	AATCT	64.0005	69.119	122.254	117.55
GATTT	AAATC	92.203	97.728	79.3945	77.872
ATTTA	TAAAT	94.878	98.187	80.103	79.9705
TTTAG	CTAAA	98.493	102.997	93.544	95.6135
TTAGA	TCTAA	86.4575	90.834	111.309	110.111
TAGAC	GTCTA	71.599	71.1195	97.966	96.144
AGACT	AGTCT	78.513	79.634	117.924	112.968
GACTC	GAGTC	88.042	92.933	71.773	66.5095
ACTCT	AGAGT	107.792	112.555	77.6315	74.4215
CTCTC	GAGAG	88.989	97.555	77.071	73.2105
TCTCG	CGAGA	107.617	111.4215	81.942	83.085
CTCGT	ACGAG	92.4135	96.8	85.5205	87.717
TCGTG	CACGA	74.392	81.496	104.227	98.229
CGTGC	GCACG	97.996	103.966	94.226	93.758
GTGCT	AGCAC	83.862	90.07	99.448	93.854
TGCTT	AAGCA	80.55	86.668	88.872	85.14
GCTTA	TAAGC	95.1785	100.511	82.704	81.919
CTTAT	ATAAG	98.466	101.359	91.142	93.631
TTATT	AATAA	77.5715	79.669	114.423	110.794
TATTT	AAATA	92.323	94.909	84.94	81.853
ATTTT	AAAAT	88.626	91.532	78.495	78.711
TTTTA	TAAAA	93.47	97.695	88.5695	89.09
TTTAC	GTAAA	96.549	100.44	91.1095	92.1765
TTACT	AGTAA	86.705	91.471	110.033	105.666
TACTG	CAGTA	92.286	96.8055	81.428	77.394
ACTGC	GCAGT	98.679	105.37	82.546	82.874
CTGCG	CGCAG	89.251	93.671	102.911	102.185
TGCGG	CCGCA	93.565	99.545	93.445	93.488
GCGGC	GCCGC	86.232	84.764	94.089	97.505
CGGCC	GGCCG	86.1525	84.259	104.239	103.725
GGCCA	TGGCC	99.557	103.199	86.3425	86.0865
GCCAC	GTGGC	90.994	97.812	86.292	83.669
CCACA	TGTGG	90.617	95.105	104.956	103.499
CACAA	TTGTG	100.433	104.101	86.5	83.6895
ACAAT	ATTGT	82.425	82.655	103.8155	103.1065
CAATA	TATTG	80.354	82.1735	104.059	101.562
AATAG	CTATT	104.687	107.217	83.903	83.299
ATAGT	ACTAT	83.1565	85.386	109.2065	107.068
TAGTA	TACTA	73.696	78.666	103.208	98.866
AGTAA	TTACT	103.138	105.997	93.0235	92.473
GTAAT	ATTAC	82.1445	82.194	106.4985	101.9955
TAATT	AATTA	69.846	71.978	109.398	104.678
AATTG	CAATT	99.0055	102.4145	74.348	72.553
ATTGC	GCAAT	97.5185	103.597	83.826	81.746
TTGCG	CGCAA	85.877	92.1585	108.173	105.248
TGCGG	CCGCA	93.565	99.545	93.445	93.488
GCGGT	ACCGC	76.741	82.609	96.592	95.3
CGGTT	AACCG	60.148	67.4335	107.975	108.9425
GGTTC	GAACC	89.4085	95.909	86.852	82.0745
GTTCC	GGAAC	101.4405	105.8855	70.497	67.805
TTCCT	AGGAA	92.983	98.97	75.176	74.972
TCCTA	TAGGA	91.008	95.57	79.943	75.847
CCTAC	GTAGG	102.642	109.274	87.196	88.325
CTACC	GGTAG	89.5765	96.6805	102.5945	99.0035
TACCG	CGGTA	97.881	104.3175	79.98	76.3205
ACCGG	CCGGT	93.199	98.9505	81.526	79.935
CCGGT	ACCGG	75.604	83.196	100.258	96.439
CGGTG	CACCG	68.4585	75.603	105.1135	100.453
GGTGT	ACACC	98.886	104.5455	93.832	92.18
GTGTA	TACAC	87.0835	87.2635	102.427	97.681
TGTAA	TTACA	101.775	105.267	96.535	95.2265
GTAAA	TTTAC	87.9935	93.838	102.4995	99.959
TAAAA	TTTTA	84.026	87.241	101.353	97.712
AAAAG	CTTTT	80.735	86.924	95.0925	91.484
AAAGT	ACTTT	74.7	79.6385	96.241	96.158
AAGTT	AACTT	62.173	65.137	90.722	88.395
AGTTT	AAACT	89.024	95.102	86.981	83.362
GTTTT	AAAAC	87.306	93.516	79.743	79.679
TTTTT	AAAAA	87.082	91.022	86.801	87.2265
TTTTA	TAAAA	93.47	97.695	88.5695	89.09
TTTAG	CTAAA	98.493	102.997	93.544	95.6135
TTAGT	ACTAA	82.339	87.9965	112.341	109.789
TAGTT	AACTA	62.559	68.49	103.838	102.205
AGTTG	CAACT	96.785	98.343	86.885	86.0775
GTTGA	TCAAC	97.58	101.2685	85.8855	85.846
TTGAT	ATCAA	73.813	76.442	105.008	104.827
TGATT	AATCA	63.0395	67.008	123.338	117.179
GATTA	TAATC	99.37	102.7555	81.182	79.21
ATTAG	CTAAT	101.137	105.836	86.13	86.665
TTAGC	GCTAA	83.7535	86.5435	110.364	108.3615
TAGCT	AGCTA	78.104	81.606	101.9395	96.547
AGCTA	TAGCT	92.903	99.271	82.2785	79.1545
GCTAC	GTAGC	99.312	105.4495	86.594	86.665
CTACT	AGTAG	88.323	93.24	107.8565	104.821
TACTT	AAGTA	82.24	86.162	80.5115	76.8435
ACTTT	AAAGT	90.93	94.813	80.946	79.6225
CTTTA	TAAAG	93.485	97.313	86.139	87.538
TTTAT	ATAAA	97.432	100.696	93.853	95.135
TTATT	AATAA	77.5715	79.669	114.423	110.794
TATTT	AAATA	92.323	94.909	84.94	81.853
ATTTG	CAAAT	94.345	99.088	78.46	77.4955
TTTGG	CCAAA	96.867	103.1265	91.97	93.608
TTGGT	ACCAA	80.362	85.8395	106.164	101.928
TGGTA	TACCA	71.041	76.2055	107.928	103.903
GGTAT	ATACC	97.2385	102.739	94.8235	94.683
GTATA	TATAC	85.4065	88.153	109.453	105.3315
TATAA	TTATA	105.7065	109.256	91.36	90.6655
ATAAA	TTTAT	90.248	93.5385	104.2935	101.365
TAAAA	TTTTA	84.026	87.241	101.353	97.712
AAAAA	TTTTT	81.86	86.13	94.427	91.491
AAAAT	ATTTT	74.003	77.28	95.5675	93.484
AAATA	TATTT	78.574	80.906	99.2975	96.0395
AATAA	TTATT	105.9915	109.289	84.45	80.889
ATAAA	TTTAT	90.248	93.5385	104.2935	101.365
TAAAG	CTTTA	82.099	87.604	101.984	97.382
AAAGT	ACTTT	74.7	79.6385	96.241	96.158
AAGTT	AACTT	62.173	65.137	90.722	88.395
AGTTT	AAACT	89.024	95.102	86.981	83.362
GTTTC	GAAAC	90.325	95.457	77.874	78.182
TTTCA	TGAAA	102.3155	107.447	83.0055	80.8355
TTCAG	CTGAA	97.014	101.535	89.0815	88.8715
TCAGC	GCTGA	80.929	81.524	106.77	101.908
CAGCC	GGCTG	78.7375	84.521	98.781	91.5145
AGCCA	TGGCT	99.593	104.8295	85.232	80.901
GCCAT	ATGGC	91.719	95.7175	85.648	83.898
CCATT	AATGG	74.4035	78.186	111.2235	107.0645
CATTG	CAATG	94.92	99.857	84.29	80.119
ATTGT	ACAAT	99.088	102.713	83.864	85.8375
TTGTT	AACAA	73.438	78.878	109.946	105.264
TGTTA	TAACA	96.041	100.0975	93.393	90.3935
GTTAT	ATAAC	97.465	101.409	86.255	87.376
TTATT	AATAA	77.5715	79.669	114.423	110.794
TATTA	TAATA	99.946	102.997	87.434	82.8075
ATTAT	ATAAT	99.4785	101.976	85.1815	84.422
TTATG	CATAA	83.846	88.7785	111.91	106.152
TATGA	TCATA	101.831	103.378	89.54	90.042
ATGAG	CTCAT	83.642	89.8715	102.082	97.704
TGAGT	ACTCA	70.025	74.961	116.558	113.398
GAGTT	AACTC	60.375	66.629	96.75	92.884
AGTTT	AAACT	89.024	95.102	86.981	83.362
GTTTT	AAAAC	87.306	93.516	79.743	79.679
TTTTA	TAAAA	93.47	97.695	88.5695	89.09
TTTAG	CTAAA	98.493	102.997	93.544	95.6135
TTAGG	CCTAA	86.9905	88.761	114.563	109.716
TAGGT	ACCTA	70.996	73.3925	100.779	95.894
AGGTT	AACCT	59.2195	67.408	104.856	100.7445
GGTTT	AAACC	87.211	92.036	87.871	83.285
GTTTT	AAAAC	87.306	93.516	79.743	79.679
TTTTA	TAAAA	93.47	97.695	88.5695	89.09
TTTAT	ATAAA	97.432	100.696	93.853	95.135
TTATT	AATAA	77.5715	79.669	114.423	110.794
TATTT	AAATA	92.323	94.909	84.94	81.853
ATTTT	AAAAT	88.626	91.532	78.495	78.711
TTTTT	AAAAA	87.082	91.022	86.801	87.2265
TTTTT	AAAAA	87.082	91.022	86.801	87.2265
TTTTT	AAAAA	87.082	91.022	86.801	87.2265
TTTTA	TAAAA	93.47	97.695	88.5695	89.09
TTTAT	ATAAA	97.432	100.696	93.853	95.135
TTATT	AATAA	77.5715	79.669	114.423	110.794
TATTT	AAATA	92.323	94.909	84.94	81.853
ATTTA	TAAAT	94.878	98.187	80.103	79.9705
TTTAC	GTAAA	96.549	100.44	91.1095	92.1765
TTACT	AGTAA	86.705	91.471	110.033	105.666
TACTA	TAGTA	93.6565	98.003	81.083	74.858
ACTAT	ATAGT	102.794	106.046	87.564	84.818
CTATT	AATAG	79.4595	82.609	112.1615	107.972
TATTG	CAATA	98.556	101.1905	86.102	82.763
ATTGG	CCAAT	99.2625	103.064	83.16	84.827
TTGGT	ACCAA	80.362	85.8395	106.164	101.928
TGGTG	CACCA	68.872	75.6625	109.417	102.553
GGTGG	CCACC	98.486	103.0315	95.34	93.271
GTGGA	TCCAC	85.932	91.1385	100.422	96.416
TGGAT	ATCCA	60.902	65.552	104.766	105.683
GGATT	AATCC	62.522	68.572	121.896	117.6475
GATTA	TAATC	99.37	102.7555	81.182	79.21
ATTAA	TTAAT	102.582	105.748	84.555	84.903
TTAAC	GTTAA	82.6045	83.836	107.224	105.213
TAACG	CGTTA	87.883	90.456	105.812	100.696
AACGG	CCGTT	98.855	101.2935	74.417	73.083
ACGGG	CCCGT	82.0575	89.968	96.163	95.021
CGGGT	ACCCG	68.428	75.43	103.3305	103.695
GGGTG	CACCC	66.697	72.967	105.735	99.6995
GGTGT	ACACC	98.886	104.5455	93.832	92.18
GTGTA	TACAC	87.0835	87.2635	102.427	97.681
TGTAG	CTACA	99.046	105.7775	99.039	94.39
GTAGT	ACTAC	81.337	87.0565	108.9215	109.164
TAGTA	TACTA	73.696	78.666	103.208	98.866
AGTAT	ATACT	99.89	102.981	93.0705	92.5515
GTATT	AATAC	77.337	79.541	110.259	107.7105
TATTA	TAATA	99.946	102.997	87.434	82.8075
ATTAT	ATAAT	99.4785	101.976	85.1815	84.422
TTATC	GATAA	82.528	86.26	113.078	109.137
TATCT	AGATA	112.264	116.544	81.428	77.182
ATCTA	TAGAT	95.1885	96.891	72.3505	68.095
TCTAA	TTAGA	103.344	108.535	89.059	90.451
CTAAC	GTTAG	84.167	87.9735	105.6145	102.635
TAACT	AGTTA	82.584	85.088	107.033	101.168
AACTC	GAGTT	91.3495	91.33	67.9375	62.26
ACTCA	TGAGT	106.617	111.833	77.8855	73.7385
CTCAA	TTGAG	97.773	102.538	86.189	85.646
TCAAG	CTTGA	86.948	91.948	105.83	101.8165
CAAGT	ACTTG	74.3225	80.534	103.476	96.4685
AAGTC	GACTT	67.425	72.1715	88.899	86.383
AGTCT	AGACT	110.801	112.359	83.7635	79.636
GTCTA	TAGAC	91.741	95.8815	73.2275	71.056
TCTAG	CTAGA	102.5475	103.388	92.583	96.45
CTAGA	TCTAG	87.582	91.479	109.651	100.527
TAGAT	ATCTA	66.727	69.8765	100.115	99.0595
AGATA	TATCT	74.76	78.187	121.875	115.707
GATAT	ATATC	105.6235	107.12	89.595	89.875
ATATT	AATAT	79.303	82.337	111.8635	109.9155
TATTA	TAATA	99.946	102.997	87.434	82.8075
ATTAT	ATAAT	99.4785	101.976	85.1815	84.422
TTATT	AATAA	77.5715	79.669	114.423	110.794
TATTT	AAATA	92.323	94.909	84.94	81.853
ATTTT	AAAAT	88.626	91.532	78.495	78.711
TTTTA	TAAAA	93.47	97.695	88.5695	89.09
TTTAC	GTAAA	96.549	100.44	91.1095	92.1765
TTACA	TGTAA	89.808	94.6195	108.8725	106.918
TACAC	GTGTA	92.232	96.075	88.1855	82.9975
ACACG	CGTGT	88.2855	95.166	108.795	104.917
CACGA	TCGTG	94.349	101.1615	82.103	80.225
ACGAC	GTCGT	84.542	80.737	94.437	96.0125
CGACA	TGTCG	82.278	87.876	117.724	111.592
GACAC	GTGTC	93.6105	100.064	84.1475	84.767
ACACT	AGTGT	86.531	92.427	110.59	107.323
CACTT	AAGTG	81.894	86.459	77.123	73.021
ACTTA	TAAGT	97.878	100.442	82.3305	79.259
CTTAT	ATAAG	98.466	101.359	91.142	93.631
TTATT	AATAA	77.5715	79.669	114.423	110.794
TATTA	TAATA	99.946	102.997	87.434	82.8075
ATTAT	ATAAT	99.4785	101.976	85.1815	84.422
TTATG	CATAA	83.846	88.7785	111.91	106.152
TATGT	ACATA	106.797	109.2465	91.202	88.9535
ATGTG	CACAT	88.385	84.09	100.399	97.474
TGTGG	CCACA	99.611	103.5245	98.057	95.877
GTGGT	ACCAC	82.0415	87.331	98.404	97.687
TGGTT	AACCA	60.773	67.707	111.127	104.3185
GGTTA	TAACC	94.05	99.665	89.52	88.845
GTTAG	CTAAC	99.648	102.158	89.297	87.432
TTAGT	ACTAA	82.339	87.9965	112.341	109.789
TAGTC	GACTA	69.4365	75.2135	102.426	101.649
AGTCA	TGACT	109.0505	114.0795	84.4725	83.046
GTCAT	ATGAC	90.233	95.781	80.727	80.984
TCATT	AATGA	73.399	78.421	111.304	108.2425
CATTT	AAATG	90.292	95.541	82.808	80.681
ATTTT	AAAAT	88.626	91.532	78.495	78.711
TTTTC	GAAAA	90.399	95.3215	86.6435	83.852
TTTCA	TGAAA	102.3155	107.447	83.0055	80.8355
TTCAT	ATGAA	90.913	97.1095	88.38	88.804
TCATT	AATGA	73.399	78.421	111.304	108.2425
CATTA	TAATG	96.935	100.6845	85.636	80.8285
ATTAT	ATAAT	99.4785	101.976	85.1815	84.422
TTATG	CATAA	83.846	88.7785	111.91	106.152
TATGT	ACATA	106.797	109.2465	91.202	88.9535
ATGTT	AACAT	77.252	81.866	101.45	98.712
TGTTT	AAACA	87.796	94.186	90.871	85.716
GTTTT	AAAAC	87.306	93.516	79.743	79.679
TTTTA	TAAAA	93.47	97.695	88.5695	89.09
TTTAA	TTAAA	99.959	103.005	92.155	93.155
TTAAG	CTTAA	88.347	91.8115	107.901	106.6635
TAAGG	CCTTA	82.1125	87.769	105.519	104.181
AAGGT	ACCTT	69.658	76.619	89.815	87.9045
AGGTT	AACCT	59.2195	67.408	104.856	100.7445
GGTTG	CAACC	91.636	97.928	89.256	83.152
GTTGG	CCAAC	98.557	102.855	85.295	86.576
TTGGG	CCCAA	86.045	90.742	106.057	106.8365
TGGGG	CCCCA	74.797	81.477	106.298	100.89
GGGGG	CCCCC	71.6285	78.366	104.2515	98.19
GGGGC	GCCCC	67.902	73.121	102.905	99.17
GGGCT	AGCCC	74.591	81.387	103.383	104.561
GGCTG	CAGCC	87.809	95.059	85.627	79.9605
GCTGT	ACAGC	99.8145	104.982	84.772	84.782
CTGTA	TACAG	83.4935	88.224	105.0975	104.588
TGTAT	ATACA	99.849	102.575	96.593	98.42
GTATT	AATAC	77.337	79.541	110.259	107.7105
TATTT	AAATA	92.323	94.909	84.94	81.853
ATTTG	CAAAT	94.345	99.088	78.46	77.4955
TTTGG	CCAAA	96.867	103.1265	91.97	93.608
TTGGT	ACCAA	80.362	85.8395	106.164	101.928
TGGTA	TACCA	71.041	76.2055	107.928	103.903
GGTAT	ATACC	97.2385	102.739	94.8235	94.683
GTATT	AATAC	77.337	79.541	110.259	107.7105
TATTT	AAATA	92.323	94.909	84.94	81.853
ATTTT	AAAAT	88.626	91.532	78.495	78.711
TTTTT	AAAAA	87.082	91.022	86.801	87.2265
TTTTA	TAAAA	93.47	97.695	88.5695	89.09
TTTAC	GTAAA	96.549	100.44	91.1095	92.1765
TTACA	TGTAA	89.808	94.6195	108.8725	106.918
TACAG	CTGTA	96.5745	101.501	89.821	89.2515
ACAGG	CCTGT	83.8825	87.994	109.6335	107.352
CAGGT	ACCTG	69.186	75.969	96.594	95.508
AGGTG	CACCT	67.744	73.193	104.2945	100.732
GGTGT	ACACC	98.886	104.5455	93.832	92.18
GTGTA	TACAC	87.0835	87.2635	102.427	97.681
TGTAA	TTACA	101.775	105.267	96.535	95.2265
GTAAG	CTTAC	88.126	92.534	105.8355	103.536
TAAGT	ACTTA	76.593	80.556	105.283	102.392
AAGTT	AACTT	62.173	65.137	90.722	88.395
AGTTT	AAACT	89.024	95.102	86.981	83.362
GTTTA	TAAAC	94.276	98.602	80.6855	80.594
TTTAT	ATAAA	97.432	100.696	93.853	95.135
TTATG	CATAA	83.846	88.7785	111.91	106.152
TATGA	TCATA	101.831	103.378	89.54	90.042
ATGAT	ATCAT	77.1885	80.576	98.0065	98.789
TGATG	CATCA	71.3335	78.673	120.188	114.6035
GATGA	TCATC	101.763	105.013	86.136	84.8115
ATGAA	TTCAT	86.0575	87.4845	97.5495	96.672
TGAAG	CTTCA	75.041	79.473	112.17	105.29
GAAGT	ACTTC	73.027	79.023	101.11	97.863
AAGTT	AACTT	62.173	65.137	90.722	88.395
AGTTT	AAACT	89.024	95.102	86.981	83.362
GTTTT	AAAAC	87.306	93.516	79.743	79.679
TTTTA	TAAAA	93.47	97.695	88.5695	89.09
TTTAT	ATAAA	97.432	100.696	93.853	95.135
TTATA	TATAA	85.961	88.895	113.261	109.826
TATAA	TTATA	105.7065	109.256	91.36	90.6655
ATAAC	GTTAT	84.6035	85.621	102.6815	101.212
TAACA	TGTTA	87.515	88.661	104.934	100.634
AACAG	CTGTT	100.055	103.277	78.1815	79.435
ACAGG	CCTGT	83.8825	87.994	109.6335	107.352
CAGGG	CCCTG	79.486	80.42	97.953	95.48
AGGGT	ACCCT	67.826	73.43	101.424	96.834
GGGTT	AACCC	59.124	65.949	107.484	103.1465
GGTTT	AAACC	87.211	92.036	87.871	83.285
GTTTG	CAAAC	92.757	98.832	79.863	79.9715
TTTGT	ACAAA	97.1775	102.058	91.732	93.976
TTGTC	GACAA	77.659	85.8835	107.2985	104.163
TGTCT	AGACA	106.034	111.6	89.0885	81.5035
GTCTA	TAGAC	91.741	95.8815	73.2275	71.056
TCTAT	ATAGA	101.9895	105.508	90.613	92.501
CTATG	CATAG	86.8175	89.163	108.4845	106.452
TATGA	TCATA	101.831	103.378	89.54	90.042
ATGAT	ATCAT	77.1885	80.576	98.0065	98.789
TGATA	TATCA	74.381	77.439	121.526	116.531
GATAA	TTATC	106.452	108.8825	86.9695	86.8305
ATAAA	TTTAT	90.248	93.5385	104.2935	101.365
TAAAT	ATTTA	75.367	77.876	102.905	99
AAATT	AATTT	67.699	70.1865	100.433	97.4
AATTA	TAATT	99.99	103.715	75.7475	72.757
ATTAA	TTAAT	102.582	105.748	84.555	84.903
TTAAT	ATTAA	81.735	82.77	109.025	106.918
TAATA	TATTA	80.432	82.352	107.289	104.404
AATAA	TTATT	105.9915	109.289	84.45	80.889
ATAAT	ATTAT	83.1175	85.039	104.111	104.009
TAATG	CATTA	80.0645	81.273	107.369	101.211
AATGT	ACATT	108.565	109.37	79.019	77.508
ATGTC	GACAT	81.307	85.706	101.583	95.955
TGTCT	AGACA	106.034	111.6	89.0885	81.5035
GTCTG	CAGAC	88.576	96.364	73.096	69.664
TCTGC	GCAGA	99.4805	103.948	86.594	89.614
CTGCT	AGCAG	92.9495	91.368	104.745	101.997
TGCTG	CAGCA	92.576	95.7095	91.184	84.845
GCTGT	ACAGC	99.8145	104.982	84.772	84.782
CTGTG	CACAG	82.152	85.9825	104.478	100.006
TGTGT	ACACA	101.074	103.346	95.1735	95.0695
GTGTT	AACAC	75.686	80.3855	101.54	97.829
TGTTT	AAACA	87.796	94.186	90.871	85.716
GTTTT	AAAAC	87.306	93.516	79.743	79.679
TTTTT	AAAAA	87.082	91.022	86.801	87.2265
TTTTT	AAAAA	87.082	91.022	86.801	87.2265
TTTTT	AAAAA	87.082	91.022	86.801	87.2265
TTTTT	AAAAA	87.082	91.022	86.801	87.2265
TTTTA	TAAAA	93.47	97.695	88.5695	89.09
TTTAA	TTAAA	99.959	103.005	92.155	93.155
TTAAT	ATTAA	81.735	82.77	109.025	106.918
TAATA	TATTA	80.432	82.352	107.289	104.404
AATAT	ATATT	105.64	108.584	83.7255	82.2425
ATATT	AATAT	79.303	82.337	111.8635	109.9155
TATTT	AAATA	92.323	94.909	84.94	81.853
ATTTG	CAAAT	94.345	99.088	78.46	77.4955
TTTGT	ACAAA	97.1775	102.058	91.732	93.976
TTGTT	AACAA	73.438	78.878	109.946	105.264
TGTTG	CAACA	95.1575	97.345	92.9395	89.589
GTTGG	CCAAC	98.557	102.855	85.295	86.576
TTGGT	ACCAA	80.362	85.8395	106.164	101.928
TGGTG	CACCA	68.872	75.6625	109.417	102.553
GGTGT	ACACC	98.886	104.5455	93.832	92.18
GTGTA	TACAC	87.0835	87.2635	102.427	97.681
TGTAA	TTACA	101.775	105.267	96.535	95.2265
GTAAA	TTTAC	87.9935	93.838	102.4995	99.959
TAAAT	ATTTA	75.367	77.876	102.905	99
AAATT	AATTT	67.699	70.1865	100.433	97.4
AATTT	AAATT	92.8935	96.155	73.425	71.8165
ATTTA	TAAAT	94.878	98.187	80.103	79.9705
TTTAA	TTAAA	99.959	103.005	92.155	93.155
TTAAC	GTTAA	82.6045	83.836	107.224	105.213
TAACT	AGTTA	82.584	85.088	107.033	101.168
AACTT	AAGTT	84.128	87.636	67.26	65.0815
ACTTT	AAAGT	90.93	94.813	80.946	79.6225
CTTTT	AAAAG	87.151	93.059	85.017	85.674
TTTTT	AAAAA	87.082	91.022	86.801	87.2265
TTTTT	AAAAA	87.082	91.022	86.801	87.2265
TTTTT	AAAAA	87.082	91.022	86.801	87.2265
TTTTC	GAAAA	90.399	95.3215	86.6435	83.852
TTTCC	GGAAA	101.052	105.944	80.446	74.764
TTCCT	AGGAA	92.983	98.97	75.176	74.972
TCCTT	AAGGA	81.4215	87.186	80.349	79.315
CCTTT	AAAGG	92.251	95.92	84.2145	84.545
CTTTA	TAAAG	93.485	97.313	86.139	87.538
TTTAC	GTAAA	96.549	100.44	91.1095	92.1765
TTACA	TGTAA	89.808	94.6195	108.8725	106.918
TACAT	ATGTA	92.78	96.192	89.7055	84.763
ACATT	AATGT	74.954	77.053	114.8515	112.3485
CATTT	AAATG	90.292	95.541	82.808	80.681
ATTTT	AAAAT	88.626	91.532	78.495	78.711
TTTTG	CAAAA	92.136	97.627	87.475	87.891
TTTGC	GCAAA	95.081	100.866	91.465	92.473
TTGCG	CGCAA	85.877	92.1585	108.173	105.248
TGCGG	CCGCA	93.565	99.545	93.445	93.488
GCGGG	CCCGC	80.8225	88.493	97.784	95.1745
CGGGT	ACCCG	68.428	75.43	103.3305	103.695
GGGTT	AACCC	59.124	65.949	107.484	103.1465
GGTTT	AAACC	87.211	92.036	87.871	83.285
GTTTA	TAAAC	94.276	98.602	80.6855	80.594
TTTAC	GTAAA	96.549	100.44	91.1095	92.1765
TTACA	TGTAA	89.808	94.6195	108.8725	106.918
TACAT	ATGTA	92.78	96.192	89.7055	84.763
ACATG	CATGT	88.459	87.0485	109.789	106.4535
CATGG	CCATG	99.4405	103.609	88.3385	86.1535
ATGGT	ACCAT	83.0625	87.8905	99.315	97.437
TGGTT	AACCA	60.773	67.707	111.127	104.3185
GGTTT	AAACC	87.211	92.036	87.871	83.285
GTTTT	AAAAC	87.306	93.516	79.743	79.679
TTTTC	GAAAA	90.399	95.3215	86.6435	83.852
TTTCC	GGAAA	101.052	105.944	80.446	74.764
TTCCT	AGGAA	92.983	98.97	75.176	74.972
TCCTC	GAGGA	87.392	91.978	78.6095	78.855
CCTCG	CGAGG	111.1095	113.996	81.4495	84.759
CTCGT	ACGAG	92.4135	96.8	85.5205	87.717
TCGTA	TACGA	76.672	82.9365	104.037	102.794
CGTAA	TTACG	102	107.562	97.2765	94.212
GTAAG	CTTAC	88.126	92.534	105.8355	103.536
TAAGT	ACTTA	76.593	80.556	105.283	102.392
AAGTA	TACTT	72.0685	76.488	90.176	88.02
AGTAT	ATACT	99.89	102.981	93.0705	92.5515
GTATA	TATAC	85.4065	88.153	109.453	105.3315
TATAT	ATATA	110.636	107.139	93.66	91.9605
ATATA	TATAT	95.0385	90.063	113.5635	109.164
TATAG	CTATA	104.2325	107.2885	93.19	92.338
ATAGA	TCTAT	87.5365	91.445	108.287	105.647
TAGAT	ATCTA	66.727	69.8765	100.115	99.0595
AGATT	AATCT	64.0005	69.119	122.254	117.55
GATTA	TAATC	99.37	102.7555	81.182	79.21
ATTAC	GTAAT	97.8685	101.449	85.263	81.563
TTACC	GGTAA	88.425	92.728	106.8715	104.8865
TACCC	GGGTA	95.783	104.142	76.654	72.768
ACCCA	TGGGT	98.3675	103.446	73.411	72.8295
CCCAG	CTGGG	99.621	103.728	88.0675	89.084
CCAGA	TCTGG	84.923	90.561	108.401	103.825
CAGAT	ATCTG	66.242	72.116	98.594	96.763
AGATG	CATCT	71.058	78.9215	120.243	116.187
GATGT	ACATC	104.93	108.795	86.173	83.1365
ATGTT	AACAT	77.252	81.866	101.45	98.712
TGTTT	AAACA	87.796	94.186	90.871	85.716
GTTTA	TAAAC	94.276	98.602	80.6855	80.594
TTTAT	ATAAA	97.432	100.696	93.853	95.135
TTATT	AATAA	77.5715	79.669	114.423	110.794
TATTC	GAATA	95.228	99.591	83.5935	80.288
ATTCT	AGAAT	102.374	107.404	73.0995	71.1495
TTCTG	CAGAA	91.074	95.472	80.656	79.673
TCTGT	ACAGA	100.406	106.6865	89.1485	90.302
CTGTT	AACAG	76.736	80.379	107.0125	102.623
TGTTT	AAACA	87.796	94.186	90.871	85.716
GTTTG	CAAAC	92.757	98.832	79.863	79.9715
TTTGA	TCAAA	96.069	101.699	91.583	93.478
TTGAA	TTCAA	82.987	88.9895	104.5865	102.095
TGAAA	TTTCA	76.354	80.941	110.931	105.9335
GAAAT	ATTTC	71.863	77.249	99.88	96.016
AAATG	CATTT	75.607	81.601	100.782	94.651
AATGT	ACATT	108.565	109.37	79.019	77.508
ATGTT	AACAT	77.252	81.866	101.45	98.712
TGTTA	TAACA	96.041	100.0975	93.393	90.3935
GTTAT	ATAAC	97.465	101.409	86.255	87.376
TTATG	CATAA	83.846	88.7785	111.91	106.152
TATGT	ACATA	106.797	109.2465	91.202	88.9535
ATGTC	GACAT	81.307	85.706	101.583	95.955
TGTCA	TGACA	107.118	113.177	88.06	82.453
GTCAT	ATGAC	90.233	95.781	80.727	80.984
TCATC	GATGA	79.82	84.647	109.397	105.9955
CATCG	CGATG	106.417	113.723	79.98	74.4025
ATCGT	ACGAT	92.1555	97.106	77.81	79.157
TCGTA	TACGA	76.672	82.9365	104.037	102.794
CGTAC	GTACG	95.633	101.887	92.924	91.8705
GTACG	CGTAC	87.63	94.759	105.489	101.395
TACGG	CCGTA	94.0245	100.885	86.781	84.627
ACGGT	ACCGT	76.793	83.0755	95.234	93.369
CGGTT	AACCG	60.148	67.4335	107.975	108.9425
GGTTC	GAACC	89.4085	95.909	86.852	82.0745
GTTCT	AGAAC	101.984	106.333	74.371	71.494
TTCTA	TAGAA	91.904	95.909	81.514	78.661
TCTAT	ATAGA	101.9895	105.508	90.613	92.501
CTATA	TATAG	89.436	90.134	111.235	109.111
TATAA	TTATA	105.7065	109.256	91.36	90.6655
ATAAT	ATTAT	83.1175	85.039	104.111	104.009
TAATT	AATTA	69.846	71.978	109.398	104.678
AATTA	TAATT	99.99	103.715	75.7475	72.757
ATTAG	CTAAT	101.137	105.836	86.13	86.665
TTAGT	ACTAA	82.339	87.9965	112.341	109.789
TAGTG	CACTA	70.795	73.8905	103.457	97.7135
AGTGT	ACACT	104.612	106.448	92.228	92.725
GTGTT	AACAC	75.686	80.3855	101.54	97.829
TGTTT	AAACA	87.796	94.186	90.871	85.716
GTTTT	AAAAC	87.306	93.516	79.743	79.679
TTTTT	AAAAA	87.082	91.022	86.801	87.2265
TTTTG	CAAAA	92.136	97.627	87.475	87.891
TTTGC	GCAAA	95.081	100.866	91.465	92.473
TTGCT	AGCAA	83.445	89.3155	106.483	104.7505
TGCTA	TAGCA	92.105	96.8605	87.831	86.4215
GCTAT	ATAGC	101.605	104.778	87.0345	89.622
CTATA	TATAG	89.436	90.134	111.235	109.111
TATAT	ATATA	110.636	107.139	93.66	91.9605
ATATT	AATAT	79.303	82.337	111.8635	109.9155
TATTT	AAATA	92.323	94.909	84.94	81.853
ATTTT	AAAAT	88.626	91.532	78.495	78.711
TTTTT	AAAAA	87.082	91.022	86.801	87.2265
TTTTA	TAAAA	93.47	97.695	88.5695	89.09
TTTAT	ATAAA	97.432	100.696	93.853	95.135
TTATT	AATAA	77.5715	79.669	114.423	110.794
TATTT	AAATA	92.323	94.909	84.94	81.853
ATTTA	TAAAT	94.878	98.187	80.103	79.9705
TTTAT	ATAAA	97.432	100.696	93.853	95.135
TTATG	CATAA	83.846	88.7785	111.91	106.152
TATGT	ACATA	106.797	109.2465	91.202	88.9535
ATGTA	TACAT	85.2525	87.7815	100.294	98.436
TGTAT	ATACA	99.849	102.575	96.593	98.42
GTATG	CATAC	86.5925	88.312	108.4155	104.354
TATGT	ACATA	106.797	109.2465	91.202	88.9535
ATGTT	AACAT	77.252	81.866	101.45	98.712
TGTTT	AAACA	87.796	94.186	90.871	85.716
GTTTT	AAAAC	87.306	93.516	79.743	79.679
TTTTA	TAAAA	93.47	97.695	88.5695	89.09
TTTAA	TTAAA	99.959	103.005	92.155	93.155
TTAAT	ATTAA	81.735	82.77	109.025	106.918
TAATT	AATTA	69.846	71.978	109.398	104.678
AATTG	CAATT	99.0055	102.4145	74.348	72.553
ATTGA	TCAAT	99.2005	102.218	83.932	84.8955
TTGAG	CTCAA	81.9245	83.852	105	104.312
TGAGT	ACTCA	70.025	74.961	116.558	113.398
GAGTC	GACTC	65.8135	73.573	92.9515	90.979
AGTCA	TGACT	109.0505	114.0795	84.4725	83.046
GTCAT	ATGAC	90.233	95.781	80.727	80.984
TCATT	AATGA	73.399	78.421	111.304	108.2425
CATTT	AAATG	90.292	95.541	82.808	80.681
ATTTT	AAAAT	88.626	91.532	78.495	78.711
TTTTT	AAAAA	87.082	91.022	86.801	87.2265
TTTTT	AAAAA	87.082	91.022	86.801	87.2265
TTTTA	TAAAA	93.47	97.695	88.5695	89.09
TTTAG	CTAAA	98.493	102.997	93.544	95.6135
TTAGT	ACTAA	82.339	87.9965	112.341	109.789
TAGTT	AACTA	62.559	68.49	103.838	102.205
AGTTA	TAACT	96.83	100.295	88.963	86.4545
GTTAT	ATAAC	97.465	101.409	86.255	87.376
TTATC	GATAA	82.528	86.26	113.078	109.137
TATCG	CGATA	111.846	116.8685	83.299	79.125
ATCGT	ACGAT	92.1555	97.106	77.81	79.157
TCGTT	AACGA	66.072	73.921	104.1475	104.273
CGTTT	AAACG	88.623	94.635	88.951	87.458
GTTTA	TAAAC	94.276	98.602	80.6855	80.594
TTTAG	CTAAA	98.493	102.997	93.544	95.6135
TTAGT	ACTAA	82.339	87.9965	112.341	109.789
TAGTT	AACTA	62.559	68.49	103.838	102.205
AGTTT	AAACT	89.024	95.102	86.981	83.362
GTTTT	AAAAC	87.306	93.516	79.743	79.679
TTTTA	TAAAA	93.47	97.695	88.5695	89.09
TTTAG	CTAAA	98.493	102.997	93.544	95.6135
TTAGT	ACTAA	82.339	87.9965	112.341	109.789
TAGTT	AACTA	62.559	68.49	103.838	102.205
AGTTG	CAACT	96.785	98.343	86.885	86.0775
GTTGA	TCAAC	97.58	101.2685	85.8855	85.846
TTGAT	ATCAA	73.813	76.442	105.008	104.827
TGATA	TATCA	74.381	77.439	121.526	116.531
GATAA	TTATC	106.452	108.8825	86.9695	86.8305
ATAAT	ATTAT	83.1175	85.039	104.111	104.009
TAATT	AATTA	69.846	71.978	109.398	104.678
AATTT	AAATT	92.8935	96.155	73.425	71.8165
ATTTT	AAAAT	88.626	91.532	78.495	78.711
TTTTA	TAAAA	93.47	97.695	88.5695	89.09
TTTAC	GTAAA	96.549	100.44	91.1095	92.1765
TTACT	AGTAA	86.705	91.471	110.033	105.666
TACTA	TAGTA	93.6565	98.003	81.083	74.858
ACTAA	TTAGT	104.325	108.098	85.748	83.529
CTAAT	ATTAG	82.77	85.2735	106.807	104.732
TAATA	TATTA	80.432	82.352	107.289	104.404
AATAG	CTATT	104.687	107.217	83.903	83.299
ATAGT	ACTAT	83.1565	85.386	109.2065	107.068
TAGTA	TACTA	73.696	78.666	103.208	98.866
AGTAG	CTACT	100.074	104.469	94.363	90.781
GTAGG	CCTAC	86.019	92.008	111.2555	107.533
TAGGC	GCCTA	71.399	78.572	97.934	95.412
AGGCC	GGCCT	77.48	82.494	102.316	98.5015
GGCCA	TGGCC	99.557	103.199	86.3425	86.0865
GCCAG	CTGGC	96.385	102.089	85.3735	86.567
CCAGA	TCTGG	84.923	90.561	108.401	103.825
CAGAA	TTCTG	75.2	77.9285	96.144	94.621
AGAAT	ATTCT	67.084	70.264	112.272	106.971
GAATA	TATTC	77.378	81.109	103.446	100.304
AATAT	ATATT	105.64	108.584	83.7255	82.2425
ATATA	TATAT	95.0385	90.063	113.5635	109.164
TATAG	CTATA	104.2325	107.2885	93.19	92.338
ATAGT	ACTAT	83.1565	85.386	109.2065	107.068
TAGTT	AACTA	62.559	68.49	103.838	102.205
AGTTA	TAACT	96.83	100.295	88.963	86.4545
GTTAT	ATAAC	97.465	101.409	86.255	87.376
TTATA	TATAA	85.961	88.895	113.261	109.826
TATAG	CTATA	104.2325	107.2885	93.19	92.338
ATAGT	ACTAT	83.1565	85.386	109.2065	107.068
TAGTA	TACTA	73.696	78.666	103.208	98.866
AGTAG	CTACT	100.074	104.469	94.363	90.781
GTAGA	TCTAC	86.668	92.025	106.658	103.503
TAGAT	ATCTA	66.727	69.8765	100.115	99.0595
AGATA	TATCT	74.76	78.187	121.875	115.707
GATAT	ATATC	105.6235	107.12	89.595	89.875
ATATG	CATAT	90.281	86.9735	109.3385	107.534
TATGT	ACATA	106.797	109.2465	91.202	88.9535
ATGTT	AACAT	77.252	81.866	101.45	98.712
TGTTT	AAACA	87.796	94.186	90.871	85.716
GTTTT	AAAAC	87.306	93.516	79.743	79.679
TTTTT	AAAAA	87.082	91.022	86.801	87.2265
TTTTG	CAAAA	92.136	97.627	87.475	87.891
TTTGG	CCAAA	96.867	103.1265	91.97	93.608
TTGGT	ACCAA	80.362	85.8395	106.164	101.928
TGGTC	GACCA	66.26	74.7565	107.758	103.575
GGTCA	TGACC	104.768	112.042	84.711	81.52
GTCAT	ATGAC	90.233	95.781	80.727	80.984
TCATA	TATGA	83.9535	87.1985	110.7245	105.325
CATAG	CTATG	101.515	104.051	91.754	88.285
ATAGT	ACTAT	83.1565	85.386	109.2065	107.068
TAGTT	AACTA	62.559	68.49	103.838	102.205
AGTTA	TAACT	96.83	100.295	88.963	86.4545
GTTAT	ATAAC	97.465	101.409	86.255	87.376
TTATC	GATAA	82.528	86.26	113.078	109.137
TATCA	TGATA	112.995	116.1895	83.664	78
ATCAA	TTGAT	100.573	104.234	78.357	79.114
TCAAA	TTTGA	87.897	92.9785	103.825	100.938
CAAAG	CTTTG	80.17	86.521	99.6275	95.434
AAAGT	ACTTT	74.7	79.6385	96.241	96.158
AAGTG	CACTT	70.532	74.8715	89.724	87.8555
AGTGA	TCACT	100.0065	103.327	90.608	90.402
GTGAT	ATCAC	75.527	79.609	99.438	98.876
TGATA	TATCA	74.381	77.439	121.526	116.531
GATAT	ATATC	105.6235	107.12	89.595	89.875
ATATT	AATAT	79.303	82.337	111.8635	109.9155
TATTT	AAATA	92.323	94.909	84.94	81.853
ATTTA	TAAAT	94.878	98.187	80.103	79.9705
TTTAT	ATAAA	97.432	100.696	93.853	95.135
TTATT	AATAA	77.5715	79.669	114.423	110.794
TATTT	AAATA	92.323	94.909	84.94	81.853
ATTTT	AAAAT	88.626	91.532	78.495	78.711
TTTTA	TAAAA	93.47	97.695	88.5695	89.09
TTTAG	CTAAA	98.493	102.997	93.544	95.6135
TTAGA	TCTAA	86.4575	90.834	111.309	110.111
TAGAA	TTCTA	76.569	79.7255	98.896	96.8985
AGAAG	CTTCT	74.584	81.3885	113.0755	105.285
GAAGA	TCTTC	78.6515	85.8065	102.352	97.137
AAGAA	TTCTT	75.344	81.143	89.19	87.681
AGAAC	GTTCT	68.1775	69.6885	111.231	105.561
GAACA	TGTTC	84.005	86.245	101.9955	93.759
AACAG	CTGTT	100.055	103.277	78.1815	79.435
ACAGT	ACTGT	76.691	80.642	107.6725	105.413
CAGTA	TACTG	72.103	79.39	99.122	96.047
AGTAA	TTACT	103.138	105.997	93.0235	92.473
GTAAT	ATTAC	82.1445	82.194	106.4985	101.9955
TAATA	TATTA	80.432	82.352	107.289	104.404
AATAA	TTATT	105.9915	109.289	84.45	80.889
ATAAA	TTTAT	90.248	93.5385	104.2935	101.365
TAAAA	TTTTA	84.026	87.241	101.353	97.712
AAAAT	ATTTT	74.003	77.28	95.5675	93.484
AAATA	TATTT	78.574	80.906	99.2975	96.0395
AATAG	CTATT	104.687	107.217	83.903	83.299
ATAGT	ACTAT	83.1565	85.386	109.2065	107.068
TAGTA	TACTA	73.696	78.666	103.208	98.866
AGTAA	TTACT	103.138	105.997	93.0235	92.473
GTAAA	TTTAC	87.9935	93.838	102.4995	99.959
TAAAT	ATTTA	75.367	77.876	102.905	99
AAATT	AATTT	67.699	70.1865	100.433	97.4
AATTA	TAATT	99.99	103.715	75.7475	72.757
ATTAG	CTAAT	101.137	105.836	86.13	86.665
TTAGT	ACTAA	82.339	87.9965	112.341	109.789
TAGTA	TACTA	73.696	78.666	103.208	98.866
AGTAA	TTACT	103.138	105.997	93.0235	92.473
GTAAA	TTTAC	87.9935	93.838	102.4995	99.959
TAAAT	ATTTA	75.367	77.876	102.905	99
AAATT	AATTT	67.699	70.1865	100.433	97.4
AATTC	GAATT	95.7505	100.475	71.826	70.955
ATTCT	AGAAT	102.374	107.404	73.0995	71.1495
TTCTA	TAGAA	91.904	95.909	81.514	78.661
TCTAT	ATAGA	101.9895	105.508	90.613	92.501
CTATT	AATAG	79.4595	82.609	112.1615	107.972
TATTA	TAATA	99.946	102.997	87.434	82.8075
ATTAT	ATAAT	99.4785	101.976	85.1815	84.422
TTATT	AATAA	77.5715	79.669	114.423	110.794
TATTA	TAATA	99.946	102.997	87.434	82.8075
ATTAT	ATAAT	99.4785	101.976	85.1815	84.422
TTATA	TATAA	85.961	88.895	113.261	109.826
TATAT	ATATA	110.636	107.139	93.66	91.9605
ATATT	AATAT	79.303	82.337	111.8635	109.9155
TATTT	AAATA	92.323	94.909	84.94	81.853
ATTTA	TAAAT	94.878	98.187	80.103	79.9705
TTTAG	CTAAA	98.493	102.997	93.544	95.6135
TTAGT	ACTAA	82.339	87.9965	112.341	109.789
TAGTA	TACTA	73.696	78.666	103.208	98.866
AGTAT	ATACT	99.89	102.981	93.0705	92.5515
GTATA	TATAC	85.4065	88.153	109.453	105.3315
TATAT	ATATA	110.636	107.139	93.66	91.9605
ATATT	AATAT	79.303	82.337	111.8635	109.9155
TATTT	AAATA	92.323	94.909	84.94	81.853
ATTTA	TAAAT	94.878	98.187	80.103	79.9705
TTTAA	TTAAA	99.959	103.005	92.155	93.155
TTAAT	ATTAA	81.735	82.77	109.025	106.918
TAATT	AATTA	69.846	71.978	109.398	104.678
AATTG	CAATT	99.0055	102.4145	74.348	72.553
ATTGC	GCAAT	97.5185	103.597	83.826	81.746
TTGCA	TGCAA	86.7115	93.4305	105.3455	101.131
TGCAA	TTGCA	97.0225	103.653	92.149	92.675
GCAAA	TTTGC	88.4935	92.376	102.138	99.453
CAAAT	ATTTG	73.6685	75.992	100.4115	97.4355
AAATT	AATTT	67.699	70.1865	100.433	97.4
AATTA	TAATT	99.99	103.715	75.7475	72.757
ATTAA	TTAAT	102.582	105.748	84.555	84.903
TTAAA	TTTAA	88.782	92.504	107.8245	104.193
TAAAA	TTTTA	84.026	87.241	101.353	97.712
AAAAG	CTTTT	80.735	86.924	95.0925	91.484
AAAGG	CCTTT	79.3595	85.64	99.1435	96.196
AAGGT	ACCTT	69.658	76.619	89.815	87.9045
AGGTT	AACCT	59.2195	67.408	104.856	100.7445
GGTTA	TAACC	94.05	99.665	89.52	88.845
GTTAA	TTAAC	100.959	105.285	85.631	86.498
TTAAT	ATTAA	81.735	82.77	109.025	106.918
TAATA	TATTA	80.432	82.352	107.289	104.404
AATAG	CTATT	104.687	107.217	83.903	83.299
ATAGA	TCTAT	87.5365	91.445	108.287	105.647
TAGAA	TTCTA	76.569	79.7255	98.896	96.8985
AGAAT	ATTCT	67.084	70.264	112.272	106.971
GAATT	AATTC	66.726	71.407	105.739	99.0765
AATTT	AAATT	92.8935	96.155	73.425	71.8165
ATTTT	AAAAT	88.626	91.532	78.495	78.711
TTTTG	CAAAA	92.136	97.627	87.475	87.891
TTTGA	TCAAA	96.069	101.699	91.583	93.478
TTGAT	ATCAA	73.813	76.442	105.008	104.827
TGATT	AATCA	63.0395	67.008	123.338	117.179
GATTG	CAATC	98.3095	101.321	79.1705	77.501
ATTGT	ACAAT	99.088	102.713	83.864	85.8375
TTGTA	TACAA	81.232	87.413	108.638	106.415
TGTAA	TTACA	101.775	105.267	96.535	95.2265
GTAAT	ATTAC	82.1445	82.194	106.4985	101.9955
TAATA	TATTA	80.432	82.352	107.289	104.404
AATAA	TTATT	105.9915	109.289	84.45	80.889
ATAAG	CTTAT	89.273	93.7145	105.68	102.482
TAAGA	TCTTA	82.5985	85.87	105.924	101.5245
AAGAT	ATCTT	67.1965	72.8625	90.065	90.387
AGATA	TATCT	74.76	78.187	121.875	115.707
GATAG	CTATC	105.4295	108.654	90.86	89.09
ATAGG	CCTAT	89.65	93.286	111.3895	111.294
TAGGA	TCCTA	75.721	79.683	98.619	96.69
AGGAT	ATCCT	59.8545	62.8845	101.4625	100.071
GGATA	TATCC	70.873	74.509	119.4175	113.2255
GATAT	ATATC	105.6235	107.12	89.595	89.875
ATATA	TATAT	95.0385	90.063	113.5635	109.164
TATAT	ATATA	110.636	107.139	93.66	91.9605
ATATG	CATAT	90.281	86.9735	109.3385	107.534
TATGT	ACATA	106.797	109.2465	91.202	88.9535
ATGTA	TACAT	85.2525	87.7815	100.294	98.436
TGTAG	CTACA	99.046	105.7775	99.039	94.39
GTAGT	ACTAC	81.337	87.0565	108.9215	109.164
TAGTC	GACTA	69.4365	75.2135	102.426	101.649
AGTCT	AGACT	110.801	112.359	83.7635	79.636
GTCTG	CAGAC	88.576	96.364	73.096	69.664
TCTGT	ACAGA	100.406	106.6865	89.1485	90.302
CTGTT	AACAG	76.736	80.379	107.0125	102.623
TGTTA	TAACA	96.041	100.0975	93.393	90.3935
GTTAG	CTAAC	99.648	102.158	89.297	87.432
TTAGG	CCTAA	86.9905	88.761	114.563	109.716
TAGGT	ACCTA	70.996	73.3925	100.779	95.894
AGGTT	AACCT	59.2195	67.408	104.856	100.7445
GGTTC	GAACC	89.4085	95.909	86.852	82.0745
GTTCA	TGAAC	102.422	106.7395	74.286	69.9665
TTCAT	ATGAA	90.913	97.1095	88.38	88.804
TCATA	TATGA	83.9535	87.1985	110.7245	105.325
CATAC	GTATG	100.143	102.268	88.854	87.2255
ATACC	GGTAT	88.564	91.786	103.1345	99.7445
TACCC	GGGTA	95.783	104.142	76.654	72.768
ACCCT	AGGGT	93.2435	97.735	72.788	71.499
CCCTA	TAGGG	91.645	98.64	82.0035	78.6695
CCTAA	TTAGG	105.015	111.25	88.23	89.188
CTAAA	TTTAG	90.476	94.0335	104.192	102.352
TAAAG	CTTTA	82.099	87.604	101.984	97.382
AAAGG	CCTTT	79.3595	85.64	99.1435	96.196
AAGGT	ACCTT	69.658	76.619	89.815	87.9045
AGGTT	AACCT	59.2195	67.408	104.856	100.7445
GGTTT	AAACC	87.211	92.036	87.871	83.285
GTTTT	AAAAC	87.306	93.516	79.743	79.679
TTTTT	AAAAA	87.082	91.022	86.801	87.2265
TTTTC	GAAAA	90.399	95.3215	86.6435	83.852
TTTCT	AGAAA	101.846	106.77	83.0795	79.226
TTCTT	AAGAA	83.526	88.233	81.382	79.721
TCTTG	CAAGA	96.599	101.844	85.0115	84.9405
CTTGT	ACAAG	97.8405	101.9875	90.7545	91.0345
TTGTT	AACAA	73.438	78.878	109.946	105.264
TGTTA	TAACA	96.041	100.0975	93.393	90.3935
GTTAA	TTAAC	100.959	105.285	85.631	86.498
TTAAA	TTTAA	88.782	92.504	107.8245	104.193
TAAAA	TTTTA	84.026	87.241	101.353	97.712
AAAAA	TTTTT	81.86	86.13	94.427	91.491
AAAAT	ATTTT	74.003	77.28	95.5675	93.484
AAATC	GATTT	73.515	76.059	99.815	95.9735
AATCT	AGATT	112.397	117.05	72.392	68.8395
ATCTT	AAGAT	86.122	90.4435	72.4885	71.086
TCTTA	TAAGA	97.685	102.1915	86.744	86.683
CTTAG	CTAAG	99.7135	106.034	93.166	96.895
TTAGT	ACTAA	82.339	87.9965	112.341	109.789
TAGTA	TACTA	73.696	78.666	103.208	98.866
AGTAT	ATACT	99.89	102.981	93.0705	92.5515
GTATA	TATAC	85.4065	88.153	109.453	105.3315
TATAT	ATATA	110.636	107.139	93.66	91.9605
ATATT	AATAT	79.303	82.337	111.8635	109.9155
TATTA	TAATA	99.946	102.997	87.434	82.8075
ATTAA	TTAAT	102.582	105.748	84.555	84.903
TTAAG	CTTAA	88.347	91.8115	107.901	106.6635
TAAGT	ACTTA	76.593	80.556	105.283	102.392
AAGTA	TACTT	72.0685	76.488	90.176	88.02
AGTAC	GTACT	97.1445	102.644	92.007	91.021
GTACA	TGTAC	88.8885	95.226	105.666	103.9045
TACAA	TTGTA	101.144	106.0395	87.602	86.0195
ACAAT	ATTGT	82.425	82.655	103.8155	103.1065
CAATT	AATTG	67.842	69.483	107.838	102.127
AATTT	AAATT	92.8935	96.155	73.425	71.8165
ATTTA	TAAAT	94.878	98.187	80.103	79.9705
TTTAT	ATAAA	97.432	100.696	93.853	95.135
TTATT	AATAA	77.5715	79.669	114.423	110.794
TATTG	CAATA	98.556	101.1905	86.102	82.763
ATTGT	ACAAT	99.088	102.713	83.864	85.8375
TTGTC	GACAA	77.659	85.8835	107.2985	104.163
TGTCA	TGACA	107.118	113.177	88.06	82.453
GTCAA	TTGAC	98.0415	103.113	79.047	80.207
TCAAT	ATTGA	80.016	83.155	104.9905	103.7195
CAATA	TATTG	80.354	82.1735	104.059	101.562
AATAA	TTATT	105.9915	109.289	84.45	80.889
ATAAA	TTTAT	90.248	93.5385	104.2935	101.365
TAAAT	ATTTA	75.367	77.876	102.905	99
AAATA	TATTT	78.574	80.906	99.2975	96.0395
AATAG	CTATT	104.687	107.217	83.903	83.299
ATAGG	CCTAT	89.65	93.286	111.3895	111.294
TAGGT	ACCTA	70.996	73.3925	100.779	95.894
AGGTT	AACCT	59.2195	67.408	104.856	100.7445
GGTTG	CAACC	91.636	97.928	89.256	83.152
GTTGA	TCAAC	97.58	101.2685	85.8855	85.846
TTGAG	CTCAA	81.9245	83.852	105	104.312
TGAGG	CCTCA	75.423	82.521	120.528	113.924
GAGGA	TCCTC	72.1025	78.6465	95.118	91.013
AGGAT	ATCCT	59.8545	62.8845	101.4625	100.071
GGATT	AATCC	62.522	68.572	121.896	117.6475
GATTT	AAATC	92.203	97.728	79.3945	77.872
ATTTT	AAAAT	88.626	91.532	78.495	78.711
TTTTA	TAAAA	93.47	97.695	88.5695	89.09
TTTAG	CTAAA	98.493	102.997	93.544	95.6135
TTAGT	ACTAA	82.339	87.9965	112.341	109.789
TAGTT	AACTA	62.559	68.49	103.838	102.205
AGTTA	TAACT	96.83	100.295	88.963	86.4545
GTTAG	CTAAC	99.648	102.158	89.297	87.432
TTAGT	ACTAA	82.339	87.9965	112.341	109.789
TAGTT	AACTA	62.559	68.49	103.838	102.205
AGTTC	GAACT	92.991	98.0375	86.294	81.532
GTTCT	AGAAC	101.984	106.333	74.371	71.494
TTCTT	AAGAA	83.526	88.233	81.382	79.721
TCTTT	AAAGA	90.241	95.858	85.8445	84.6815
CTTTA	TAAAG	93.485	97.313	86.139	87.538
TTTAG	CTAAA	98.493	102.997	93.544	95.6135
TTAGT	ACTAA	82.339	87.9965	112.341	109.789
TAGTA	TACTA	73.696	78.666	103.208	98.866
AGTAT	ATACT	99.89	102.981	93.0705	92.5515
GTATA	TATAC	85.4065	88.153	109.453	105.3315
TATAA	TTATA	105.7065	109.256	91.36	90.6655
ATAAA	TTTAT	90.248	93.5385	104.2935	101.365
TAAAA	TTTTA	84.026	87.241	101.353	97.712
AAAAA	TTTTT	81.86	86.13	94.427	91.491
AAAAA	TTTTT	81.86	86.13	94.427	91.491
AAAAG	CTTTT	80.735	86.924	95.0925	91.484
AAAGT	ACTTT	74.7	79.6385	96.241	96.158
AAGTA	TACTT	72.0685	76.488	90.176	88.02
AGTAT	ATACT	99.89	102.981	93.0705	92.5515
GTATG	CATAC	86.5925	88.312	108.4155	104.354
TATGT	ACATA	106.797	109.2465	91.202	88.9535
ATGTT	AACAT	77.252	81.866	101.45	98.712
TGTTT	AAACA	87.796	94.186	90.871	85.716
GTTTG	CAAAC	92.757	98.832	79.863	79.9715
TTTGA	TCAAA	96.069	101.699	91.583	93.478
TTGAT	ATCAA	73.813	76.442	105.008	104.827
TGATT	AATCA	63.0395	67.008	123.338	117.179
GATTT	AAATC	92.203	97.728	79.3945	77.872
ATTTC	GAAAT	91.835	96.903	76.856	77.288
TTTCC	GGAAA	101.052	105.944	80.446	74.764
TTCCA	TGGAA	96.164	98.226	77.409	75.027
TCCAA	TTGGA	97.033	103.547	87.8275	88.423
CCAAT	ATTGG	80.52	81.863	106.0875	103.242
CAATC	GATTG	73.4025	75.81	105.491	101.152
AATCA	TGATT	113.173	117.742	70.676	67.8855
ATCAA	TTGAT	100.573	104.234	78.357	79.114
TCAAA	TTTGA	87.897	92.9785	103.825	100.938
CAAAG	CTTTG	80.17	86.521	99.6275	95.434
AAAGG	CCTTT	79.3595	85.64	99.1435	96.196
AAGGG	CCCTT	74.343	82.5605	89.863	85.9655
AGGGT	ACCCT	67.826	73.43	101.424	96.834
GGGTT	AACCC	59.124	65.949	107.484	103.1465
GGTTT	AAACC	87.211	92.036	87.871	83.285
GTTTA	TAAAC	94.276	98.602	80.6855	80.594
TTTAT	ATAAA	97.432	100.696	93.853	95.135
TTATA	TATAA	85.961	88.895	113.261	109.826
TATAG	CTATA	104.2325	107.2885	93.19	92.338
ATAGA	TCTAT	87.5365	91.445	108.287	105.647
TAGAA	TTCTA	76.569	79.7255	98.896	96.8985
AGAAT	ATTCT	67.084	70.264	112.272	106.971
GAATT	AATTC	66.726	71.407	105.739	99.0765
AATTA	TAATT	99.99	103.715	75.7475	72.757
ATTAT	ATAAT	99.4785	101.976	85.1815	84.422
TTATT	AATAA	77.5715	79.669	114.423	110.794
TATTG	CAATA	98.556	101.1905	86.102	82.763
ATTGG	CCAAT	99.2625	103.064	83.16	84.827
TTGGG	CCCAA	86.045	90.742	106.057	106.8365
TGGGT	ACCCA	68.582	75.953	103.319	104.055
GGGTA	TACCC	68.48	72.158	103.438	103.457
GGTAA	TTACC	99.081	103.466	93.946	92.859
GTAAT	ATTAC	82.1445	82.194	106.4985	101.9955
TAATT	AATTA	69.846	71.978	109.398	104.678
AATTA	TAATT	99.99	103.715	75.7475	72.757
ATTAT	ATAAT	99.4785	101.976	85.1815	84.422
TTATT	AATAA	77.5715	79.669	114.423	110.794
TATTT	AAATA	92.323	94.909	84.94	81.853
ATTTT	AAAAT	88.626	91.532	78.495	78.711
TTTTC	GAAAA	90.399	95.3215	86.6435	83.852
TTTCA	TGAAA	102.3155	107.447	83.0055	80.8355
TTCAG	CTGAA	97.014	101.535	89.0815	88.8715
TCAGG	CCTGA	84.235	89.9745	108.829	105.193
CAGGG	CCCTG	79.486	80.42	97.953	95.48
AGGGT	ACCCT	67.826	73.43	101.424	96.834
GGGTT	AACCC	59.124	65.949	107.484	103.1465
GGTTT	AAACC	87.211	92.036	87.871	83.285
GTTTT	AAAAC	87.306	93.516	79.743	79.679
TTTTA	TAAAA	93.47	97.695	88.5695	89.09
TTTAA	TTAAA	99.959	103.005	92.155	93.155
TTAAT	ATTAA	81.735	82.77	109.025	106.918
TAATT	AATTA	69.846	71.978	109.398	104.678
AATTT	AAATT	92.8935	96.155	73.425	71.8165
ATTTA	TAAAT	94.878	98.187	80.103	79.9705
TTTAA	TTAAA	99.959	103.005	92.155	93.155
TTAAA	TTTAA	88.782	92.504	107.8245	104.193
TAAAT	ATTTA	75.367	77.876	102.905	99
AAATT	AATTT	67.699	70.1865	100.433	97.4
AATTT	AAATT	92.8935	96.155	73.425	71.8165
ATTTT	AAAAT	88.626	91.532	78.495	78.711
TTTTT	AAAAA	87.082	91.022	86.801	87.2265
TTTTC	GAAAA	90.399	95.3215	86.6435	83.852
TTTCT	AGAAA	101.846	106.77	83.0795	79.226
TTCTA	TAGAA	91.904	95.909	81.514	78.661
TCTAA	TTAGA	103.344	108.535	89.059	90.451
CTAAT	ATTAG	82.77	85.2735	106.807	104.732
TAATA	TATTA	80.432	82.352	107.289	104.404
AATAG	CTATT	104.687	107.217	83.903	83.299
ATAGT	ACTAT	83.1565	85.386	109.2065	107.068
TAGTT	AACTA	62.559	68.49	103.838	102.205
AGTTT	AAACT	89.024	95.102	86.981	83.362
GTTTA	TAAAC	94.276	98.602	80.6855	80.594
TTTAT	ATAAA	97.432	100.696	93.853	95.135
TTATT	AATAA	77.5715	79.669	114.423	110.794
TATTT	AAATA	92.323	94.909	84.94	81.853
ATTTG	CAAAT	94.345	99.088	78.46	77.4955
TTTGC	GCAAA	95.081	100.866	91.465	92.473
TTGCT	AGCAA	83.445	89.3155	106.483	104.7505
TGCTT	AAGCA	80.55	86.668	88.872	85.14
GCTTG	CAAGC	94.842	99.123	82.839	81.7895
CTTGT	ACAAG	97.8405	101.9875	90.7545	91.0345
TTGTT	AACAA	73.438	78.878	109.946	105.264
TGTTA	TAACA	96.041	100.0975	93.393	90.3935
GTTAT	ATAAC	97.465	101.409	86.255	87.376
TTATA	TATAA	85.961	88.895	113.261	109.826
TATAT	ATATA	110.636	107.139	93.66	91.9605
ATATG	CATAT	90.281	86.9735	109.3385	107.534
TATGG	CCATA	102.547	106.122	92.136	89.9
ATGGA	TCCAT	87.5515	89.5305	96.4685	97.014
TGGAT	ATCCA	60.902	65.552	104.766	105.683
GGATT	AATCC	62.522	68.572	121.896	117.6475
GATTG	CAATC	98.3095	101.321	79.1705	77.501
ATTGA	TCAAT	99.2005	102.218	83.932	84.8955
TTGAT	ATCAA	73.813	76.442	105.008	104.827
TGATT	AATCA	63.0395	67.008	123.338	117.179
GATTT	AAATC	92.203	97.728	79.3945	77.872
ATTTC	GAAAT	91.835	96.903	76.856	77.288
TTTCA	TGAAA	102.3155	107.447	83.0055	80.8355
TTCAT	ATGAA	90.913	97.1095	88.38	88.804
TCATA	TATGA	83.9535	87.1985	110.7245	105.325
CATAG	CTATG	101.515	104.051	91.754	88.285
ATAGT	ACTAT	83.1565	85.386	109.2065	107.068
TAGTT	AACTA	62.559	68.49	103.838	102.205
AGTTT	AAACT	89.024	95.102	86.981	83.362
GTTTT	AAAAC	87.306	93.516	79.743	79.679
TTTTA	TAAAA	93.47	97.695	88.5695	89.09
TTTAA	TTAAA	99.959	103.005	92.155	93.155
TTAAT	ATTAA	81.735	82.77	109.025	106.918
TAATT	AATTA	69.846	71.978	109.398	104.678
AATTG	CAATT	99.0055	102.4145	74.348	72.553
ATTGT	ACAAT	99.088	102.713	83.864	85.8375
TTGTA	TACAA	81.232	87.413	108.638	106.415
TGTAG	CTACA	99.046	105.7775	99.039	94.39
GTAGT	ACTAC	81.337	87.0565	108.9215	109.164
TAGTC	GACTA	69.4365	75.2135	102.426	101.649
AGTCT	AGACT	110.801	112.359	83.7635	79.636
GTCTT	AAGAC	83.714	89.3565	73.635	70.7825
TCTTT	AAAGA	90.241	95.858	85.8445	84.6815
CTTTT	AAAAG	87.151	93.059	85.017	85.674
TTTTA	TAAAA	93.47	97.695	88.5695	89.09
TTTAT	ATAAA	97.432	100.696	93.853	95.135
TTATT	AATAA	77.5715	79.669	114.423	110.794
TATTA	TAATA	99.946	102.997	87.434	82.8075
ATTAG	CTAAT	101.137	105.836	86.13	86.665
TTAGG	CCTAA	86.9905	88.761	114.563	109.716
TAGGT	ACCTA	70.996	73.3925	100.779	95.894
AGGTG	CACCT	67.744	73.193	104.2945	100.732
GGTGT	ACACC	98.886	104.5455	93.832	92.18
GTGTT	AACAC	75.686	80.3855	101.54	97.829
TGTTT	AAACA	87.796	94.186	90.871	85.716
GTTTT	AAAAC	87.306	93.516	79.743	79.679
TTTTG	CAAAA	92.136	97.627	87.475	87.891
TTTGG	CCAAA	96.867	103.1265	91.97	93.608
TTGGT	ACCAA	80.362	85.8395	106.164	101.928
TGGTT	AACCA	60.773	67.707	111.127	104.3185
GGTTT	AAACC	87.211	92.036	87.871	83.285
GTTTT	AAAAC	87.306	93.516	79.743	79.679
TTTTT	AAAAA	87.082	91.022	86.801	87.2265
TTTTG	CAAAA	92.136	97.627	87.475	87.891
TTTGT	ACAAA	97.1775	102.058	91.732	93.976
TTGTG	CACAA	83.1115	84.829	107.982	103.508
TGTGG	CCACA	99.611	103.5245	98.057	95.877
GTGGT	ACCAC	82.0415	87.331	98.404	97.687
TGGTT	AACCA	60.773	67.707	111.127	104.3185
GGTTT	AAACC	87.211	92.036	87.871	83.285
GTTTT	AAAAC	87.306	93.516	79.743	79.679
TTTTT	AAAAA	87.082	91.022	86.801	87.2265
TTTTT	AAAAA	87.082	91.022	86.801	87.2265
TTTTT	AAAAA	87.082	91.022	86.801	87.2265
TTTTA	TAAAA	93.47	97.695	88.5695	89.09
TTTAT	ATAAA	97.432	100.696	93.853	95.135
TTATT	AATAA	77.5715	79.669	114.423	110.794
TATTT	AAATA	92.323	94.909	84.94	81.853
ATTTT	AAAAT	88.626	91.532	78.495	78.711
TTTTT	AAAAA	87.082	91.022	86.801	87.2265
TTTTA	TAAAA	93.47	97.695	88.5695	89.09
TTTAT	ATAAA	97.432	100.696	93.853	95.135
TTATT	AATAA	77.5715	79.669	114.423	110.794
TATTT	AAATA	92.323	94.909	84.94	81.853
ATTTT	AAAAT	88.626	91.532	78.495	78.711
TTTTT	AAAAA	87.082	91.022	86.801	87.2265
TTTTA	TAAAA	93.47	97.695	88.5695	89.09
TTTAA	TTAAA	99.959	103.005	92.155	93.155
TTAAT	ATTAA	81.735	82.77	109.025	106.918
TAATA	TATTA	80.432	82.352	107.289	104.404
AATAG	CTATT	104.687	107.217	83.903	83.299
ATAGG	CCTAT	89.65	93.286	111.3895	111.294
TAGGA	TCCTA	75.721	79.683	98.619	96.69
AGGAA	TTCCT	70.027	75.3895	98.0785	98.413
GGAAA	TTTCC	73.374	76.014	110.414	104.837
GAAAT	ATTTC	71.863	77.249	99.88	96.016
AAATA	TATTT	78.574	80.906	99.2975	96.0395
AATAC	GTATT	101.829	106.618	85.52	80.393
ATACT	AGTAT	88.638	91.296	106.868	103.641
TACTT	AAGTA	82.24	86.162	80.5115	76.8435
ACTTG	CAAGT	95.324	100.0325	81.766	78.95
CTTGA	TCAAG	97.1415	100.136	90.7045	90.714
TTGAT	ATCAA	73.813	76.442	105.008	104.827
TGATA	TATCA	74.381	77.439	121.526	116.531
GATAT	ATATC	105.6235	107.12	89.595	89.875
ATATT	AATAT	79.303	82.337	111.8635	109.9155
TATTT	AAATA	92.323	94.909	84.94	81.853
ATTTT	AAAAT	88.626	91.532	78.495	78.711
TTTTA	TAAAA	93.47	97.695	88.5695	89.09
TTTAA	TTAAA	99.959	103.005	92.155	93.155
TTAAG	CTTAA	88.347	91.8115	107.901	106.6635
TAAGA	TCTTA	82.5985	85.87	105.924	101.5245
AAGAG	CTCTT	74.181	80.774	94.9015	92.4635
AGAGT	ACTCT	68.941	77.0945	116.176	112.451
GAGTA	TACTC	70.321	76.3615	95.5935	93.6
AGTAA	TTACT	103.138	105.997	93.0235	92.473
GTAAA	TTTAC	87.9935	93.838	102.4995	99.959
TAAAA	TTTTA	84.026	87.241	101.353	97.712
AAAAA	TTTTT	81.86	86.13	94.427	91.491
AAAAA	TTTTT	81.86	86.13	94.427	91.491
AAAAA	TTTTT	81.86	86.13	94.427	91.491
AAAAT	ATTTT	74.003	77.28	95.5675	93.484
AAATT	AATTT	67.699	70.1865	100.433	97.4
AATTG	CAATT	99.0055	102.4145	74.348	72.553
ATTGA	TCAAT	99.2005	102.218	83.932	84.8955
TTGAG	CTCAA	81.9245	83.852	105	104.312
TGAGT	ACTCA	70.025	74.961	116.558	113.398
GAGTA	TACTC	70.321	76.3615	95.5935	93.6
AGTAC	GTACT	97.1445	102.644	92.007	91.021
GTACC	GGTAC	86.674	93.859	102.664	99.112
TACCA	TGGTA	100.5395	104.2505	80.219	75.555
ACCAA	TTGGT	98.8635	102.93	85.646	83.672
CCAAT	ATTGG	80.52	81.863	106.0875	103.242
[truncated: 11,356 more rows]
