# Supplementary material for: Annotated mitochondrial genome with Nanopore R9 signal for Nippostrongylus brasiliensis
Source: F1000Res. 2017 Jan 19;6:56. [Version 1] doi: 10.12688/f1000research.10545.1 (PMC5399971; doi:10.12688/f1000research.10545.1)
Supplement: Supplementary file 8 [file f1000research-6-11363-s0007.tgz]

Archive with 1 entries (1 files):
- 7916ce61-687b-4e0d-b67a-11d7882aebc9.csv
