# Supplementary material for: Annotated mitochondrial genome with Nanopore R9 signal for Nippostrongylus brasiliensis
Source: F1000Res. 2017 Jan 19;6:56. [Version 1] doi: 10.12688/f1000research.10545.1 (PMC5399971; doi:10.12688/f1000research.10545.1)
Supplement: Supplementary file 8 [file f1000research-6-11363-s0007.tgz › 7916ce61-687b-4e0d-b67a-11d7882aebc9.csv]

bpPos	intPos	sens	asen	st.ideal	st.n	st.min	st.max	st.mean	st.median	sc.ideal	sc.n	sc.min	sc.max	sc.mean	sc.median	at.ideal	at.n	at.min	at.max	at.mean	at.median	ac.ideal	ac.n	ac.min	ac.max	ac.mean	ac.median
1	1	ATATT	AATAT	80.387	5	68.7	93.7	85.7	89.8	86.475	4	78.4	93.1	86.8	87.8	112.583	6	79.2	107.9	92.5	91.1	111.38	4	75.2	120.4	98.3	98.9
1.07142857142857	1	ATATT	AATAT	80.387	5	67.9	93.3	85.1	89.5	86.475	4	83	91.8	87.3	87.1	112.583	6	79.7	109.3	92.8	91.2	111.38	4	76.2	119.3	98	98.3
1.14285714285714	1	ATATT	AATAT	80.387	5	67.2	92.1	84.8	88	86.475	4	81.4	92.9	88.3	89.6	112.583	6	80.2	108.3	92.7	91.3	111.38	4	73.4	120.2	97.1	97.4
1.21428571428571	1	ATATT	AATAT	80.387	5	66.5	94.1	85.5	89.3	86.475	4	78.3	91.6	87.3	89.7	112.583	6	80.7	107.9	92.7	91.3	111.38	4	70.5	118.4	95.2	95.9
1.28571428571429	1	ATATT	AATAT	80.387	5	66.3	93.4	85.5	91.7	86.475	4	74.6	90.2	82.2	81.9	112.583	6	81.3	107	92.7	91.4	111.38	4	69.2	117	94.2	95.2
1.35714285714286	1	ATATT	AATAT	80.387	5	66.6	95.5	85.6	89.7	86.475	4	67	92.1	80.9	82.3	112.583	6	81.8	107.1	92.8	91.5	111.38	4	67.9	116.8	93.9	95.4
1.42857142857143	1	ATATT	AATAT	80.387	5	66.9	111.1	89.5	92.2	86.475	4	75.6	91.5	83.6	83.6	112.583	6	82.3	104.2	92.4	91.6	111.38	4	68.3	118.1	93.6	93.9
1.57142857142857	2	TATTA	TAATA	91.399	5	67.6	111.9	91.1	92.2	111.845	4	83.8	91.8	88.7	89.6	88.388	6	83.4	100.7	90.7	90.1	84.25	4	69	107.9	84.7	81
1.64285714285714	2	TATTA	TAATA	91.399	5	67.9	111.4	91.7	92.2	111.845	4	87.3	91.9	89.8	89.9	88.388	6	83.3	100.7	91.5	91.2	84.25	4	69.4	105.1	81.3	75.3
1.71428571428571	2	TATTA	TAATA	91.399	5	68.3	110.8	92.2	94	111.845	4	89.8	92	90.8	90.7	88.388	6	82.8	101.6	91.7	90.4	84.25	4	69.8	102.2	81.6	77.1
1.78571428571429	2	TATTA	TAATA	91.399	5	68.6	110.2	92.8	95.8	111.845	4	89.4	94.3	91.8	91.8	88.388	6	82.2	100.7	90.9	91.1	84.25	4	70.1	99.4	79.6	74.4
1.85714285714286	2	TATTA	TAATA	91.399	5	68.9	109.6	93.3	95.7	111.845	4	89.2	97	92.8	92.4	88.388	6	82.1	100.7	90	89	84.25	4	70.4	96.6	78.7	74
1.92857142857143	2	TATTA	TAATA	91.399	5	69.3	109	93.9	95.6	111.845	4	89.6	98.2	93.4	93	88.388	6	81.4	100.7	88.4	84.3	84.25	4	70.2	93.8	77.6	73.2
2	2	TATTA	TAATA	91.399	5	69.6	108.4	94.4	95.5	111.845	4	89.9	99.4	94.1	93.5	88.388	6	80.1	100.7	89	86.2	84.25	4	69.6	90.9	77.2	74.2
2.07142857142857	2	TATTA	TAATA	91.399	5	69.6	108.3	94.3	94.9	111.845	4	90.3	100.6	94.5	93.5	88.388	6	80	100.7	89.7	89.1	84.25	4	69.6	90.7	77.6	75.1
2.14285714285714	2	TATTA	TAATA	91.399	5	69.6	108.2	94.1	94.3	111.845	4	90.6	101.8	94.8	93.4	88.388	6	79.9	100.7	90.9	93.3	84.25	4	69.6	90.4	77.9	75.8
2.21428571428571	2	TATTA	TAATA	91.399	5	69.7	108.1	93.9	93.7	111.845	4	90.7	102.4	95	93.4	88.388	6	79.8	100.7	91.1	94.1	84.25	4	69.6	90.2	77	74.2
2.28571428571429	2	TATTA	TAATA	91.399	5	69.7	108.2	93.8	93	111.845	4	90.5	102.8	95	93.3	88.388	6	79.4	100.7	91	93.5	84.25	4	69.6	90	77.4	74.9
2.35714285714286	2	TATTA	TAATA	91.399	5	69.7	108.7	93.6	92.4	111.845	4	90.4	103.2	95	93.3	88.388	6	78.9	100.7	91.1	93.8	84.25	4	69.6	89.7	77.1	74.6
2.42857142857143	2	TATTA	TAATA	91.399	5	69.7	109.1	93.4	91.8	111.845	4	90.3	103.5	95.1	93.2	88.388	6	78.3	100.7	91.4	94.4	84.25	4	69.6	89.5	77	74.5
2.57142857142857	3	ATTAA	TTAAT	103.094	5	69.8	112.1	94.3	94.8	109.944	4	89.9	104.3	95	93	85.877	6	74.5	100.7	90.1	91.9	86.061	4	69.6	89	78	76.7
2.64285714285714	3	ATTAA	TTAAT	103.094	5	70	111.4	94.4	95.5	109.944	4	91.9	104.5	96.3	94.4	85.877	6	75.3	125.1	96.3	95.6	86.061	4	69.6	88.7	77.9	76.6
2.71428571428571	3	ATTAA	TTAAT	103.094	5	71.1	112.9	95.1	94.5	109.944	4	92	104.3	96	93.9	85.877	6	72.2	127.9	96.6	96.9	86.061	4	69.6	87.7	77.6	76.5
2.78571428571429	3	ATTAA	TTAAT	103.094	5	72.2	110.9	92	84.1	109.944	4	91.2	103.9	96.8	96	85.877	6	70.7	100.7	89.2	91.6	86.061	4	69.6	86.7	77.1	76
2.85714285714286	3	ATTAA	TTAAT	103.094	5	70.5	111.3	95.6	97.6	109.944	4	90.5	103.4	97.6	98.2	85.877	6	69.5	100.7	87.9	88.2	86.061	4	69.2	88.5	77.4	76.1
2.92857142857143	3	ATTAA	TTAAT	103.094	5	77.8	109.5	96.4	97.5	109.944	4	92.9	102.2	97.6	97.7	85.877	6	67.6	100.7	87.9	90	86.061	4	69.2	90.2	78.1	76.5
3	3	ATTAA	TTAAT	103.094	5	86.3	110.7	96.8	95.9	109.944	4	93.1	101.1	97.3	97.4	85.877	6	79.9	100.7	91.8	92.7	86.061	4	70	88.7	78.2	77
3.07142857142857	3	ATTAA	TTAAT	103.094	5	79.3	110.1	97.3	97	109.944	4	93.4	105.2	99.2	99.2	85.877	6	75.5	100.9	90.8	92.7	86.061	4	69.4	87.3	78.9	79.5
3.14285714285714	3	ATTAA	TTAAT	103.094	5	74	111.3	96.2	97.9	109.944	4	93.7	106.6	99.1	98.1	85.877	6	73.8	100.7	91.9	95.1	86.061	4	70.5	90.3	80.7	81
3.21428571428571	3	ATTAA	TTAAT	103.094	5	67.9	113.6	96.4	97	109.944	4	93.3	105	99.1	99	85.877	6	71.7	108	92.2	94.9	86.061	4	71.7	94.3	82.4	81.7
3.28571428571429	3	ATTAA	TTAAT	103.094	5	71.9	111.4	98.7	102.1	109.944	4	92.8	103.5	97.9	97.5	85.877	6	75.7	108.2	90	89.7	86.061	4	69.6	98.3	82.4	80.9
3.35714285714286	3	ATTAA	TTAAT	103.094	5	73.6	110.4	98.2	100.8	109.944	4	91.9	100.7	95.6	94.9	85.877	6	74.2	110.5	90.5	90	86.061	4	68.2	102.3	82.6	80
3.42857142857143	3	ATTAA	TTAAT	103.094	5	72.5	110.3	97.9	102.3	109.944	4	90.8	101.6	94.2	92.1	85.877	6	71.5	103.4	89.9	92.5	86.061	4	67.4	106.3	84.7	82.5
3.57142857142857	4	TTAAT	ATTAA	82.519	5	69.6	107.2	92.9	96.3	87.2925	4	74.1	101	86.8	86	109.2775	6	74.9	104.1	94.3	98.5	108.703	4	67.4	111.5	88.5	87.5
3.64285714285714	4	TTAAT	ATTAA	82.519	5	70.1	110.8	94.1	96.4	87.2925	4	73.8	100.5	87.4	87.6	109.2775	6	74.4	107.8	95.1	98.6	108.703	4	67.7	111.4	89.8	90
3.71428571428571	4	TTAAT	ATTAA	82.519	5	68.3	112.9	94.1	96.6	87.2925	4	76.9	100.8	88.5	88.2	109.2775	6	74	109	95.5	98.7	108.703	4	69.2	111.9	91.4	92.2
3.78571428571429	4	TTAAT	ATTAA	82.519	5	65.3	110	92.8	96.7	87.2925	4	75.3	101.6	88.8	89.2	109.2775	6	73.5	109.1	95.8	98.7	108.703	4	70	112.4	91.2	91.3
3.85714285714286	4	TTAAT	ATTAA	82.519	5	63.6	108.2	91.2	96.9	87.2925	4	72.8	102.5	90.4	93.2	109.2775	6	73.1	109.4	96	98.7	108.703	4	70	114.3	92	91.8
3.92857142857143	4	TTAAT	ATTAA	82.519	5	64.6	107.9	92.4	97	87.2925	4	73.7	102.9	89.3	90.2	109.2775	6	72.6	110	96.4	98.8	108.703	4	70.7	115.4	92.9	92.8
4	4	TTAAT	ATTAA	82.519	5	65.5	105.8	92.2	97.2	87.2925	4	74.4	102.4	89	89.7	109.2775	6	72.2	110.6	96.7	99.6	108.703	4	71.6	115.3	93	92.6
4.07142857142857	4	TTAAT	ATTAA	82.519	5	66.6	103.2	89.6	92.5	87.2925	4	74.5	101.7	88.8	89.4	109.2775	6	72.2	111.7	96.9	99.6	108.703	4	70.5	115.3	92.4	91.9
4.14285714285714	4	TTAAT	ATTAA	82.519	5	67.7	99.7	88.6	89.3	87.2925	4	73.5	104.1	88.5	88.2	109.2775	6	72.2	112.8	97	99.6	108.703	4	69.6	115.6	91.5	90.3
4.21428571428571	4	TTAAT	ATTAA	82.519	5	67.6	97.2	87.7	89.7	87.2925	4	72.7	105.6	89.5	89.8	109.2775	6	72.2	112.8	97	99.6	108.703	4	69.5	116.3	92.2	91.5
4.28571428571429	4	TTAAT	ATTAA	82.519	5	66.8	97.2	86.7	90	87.2925	4	72.6	103.8	88.4	88.6	109.2775	6	72.2	112.3	96.9	99.6	108.703	4	70.6	116.9	92.6	91.4
4.35714285714286	4	TTAAT	ATTAA	82.519	5	67.8	97.2	86.7	90	87.2925	4	72.8	97.1	81.5	78	109.2775	6	72.2	111.6	96.8	99.6	108.703	4	72.9	116	92.3	90.3
4.42857142857143	4	TTAAT	ATTAA	82.519	5	72.2	98	89.2	93.2	87.2925	4	71.3	93.7	79.9	77.3	109.2775	6	72.2	110.4	96.6	99.6	108.703	4	72.5	114.5	92.4	91.3
4.57142857142857	5	TAATA	TATTA	82.534	5	80	96.1	89	89.8	87.671	4	75.3	95.7	81.7	77.9	104.598	6	68.9	108.2	94.6	98.8	106.145	4	71.5	111.7	91.4	91.2
4.64285714285714	5	TAATA	TATTA	82.534	5	82.5	106.3	92.9	92.6	87.671	4	75.3	96.8	82	77.9	104.598	6	72.1	107.1	94.6	99.4	106.145	4	72.8	110.3	91.1	90.7
4.71428571428571	5	TAATA	TATTA	82.534	5	83	108.5	92.9	92.1	87.671	4	75.3	97.9	82.2	77.9	104.598	6	73.6	105.9	93.6	97.3	106.145	4	72.8	108.9	90.5	90.2
4.78571428571429	5	TAATA	TATTA	82.534	5	84.7	106	93.2	91.4	87.671	4	74.7	99	82.5	78.1	104.598	6	75.3	107.3	97.7	100.9	106.145	4	72.6	107.5	90.1	90.1
4.85714285714286	5	TAATA	TATTA	82.534	5	79.7	108.4	93.2	90.8	87.671	4	73.6	99.7	82.8	79	104.598	6	74.6	109.7	99.2	102.6	106.145	4	72.1	107	89.8	90
4.92857142857143	5	TAATA	TATTA	82.534	5	82.4	98.2	90.7	90.8	87.671	4	72.5	99.7	83.5	81	104.598	6	72	115.4	100.3	102.5	106.145	4	72.4	107.8	89.7	89.3
5	5	TAATA	TATTA	82.534	5	84.4	91.9	88.1	89.5	87.671	4	71.4	99.6	84.3	83	104.598	6	68.4	113.4	99.7	101.8	106.145	4	72.6	108.6	89.6	88.6
5.07142857142857	5	TAATA	TATTA	82.534	5	85.4	92.9	89.8	89.6	87.671	4	76	99.5	86.1	84.4	104.598	6	67.8	110.5	98.7	103	106.145	4	73.7	106.8	89.5	88.8
5.14285714285714	5	TAATA	TATTA	82.534	5	85.5	94	90.3	91.3	87.671	4	77.1	99.4	87.9	87.5	104.598	6	69	111.9	99.2	104.6	106.145	4	72.8	104.9	88	87.2
5.21428571428571	5	TAATA	TATTA	82.534	5	83.4	93.1	88.9	89.2	87.671	4	76.5	98.9	89.2	90.7	104.598	6	73.8	112.3	99.8	103.4	106.145	4	73.1	108.4	96.1	101.4
5.28571428571429	5	TAATA	TATTA	82.534	5	83.3	92.3	88.7	88.2	87.671	4	76.1	98.1	90	92.9	104.598	6	91.6	110.5	100.9	100.2	106.145	4	72.8	120.7	97.9	99.1
5.35714285714286	5	TAATA	TATTA	82.534	5	85.5	93.6	88.6	87.9	87.671	4	75.9	98.5	90.5	93.8	104.598	6	89.3	112.3	100.5	102	106.145	4	72.5	118.7	95.7	95.9
5.42857142857143	5	TAATA	TATTA	82.534	5	81.6	98.4	90.4	93.6	87.671	4	75.7	99.6	91	94.4	104.598	6	87.8	112.1	99.1	97.8	106.145	4	72.2	118.1	93.9	92.7
5.57142857142857	6	AATAT	ATATT	107.74	5	78.1	109.2	92.5	90.8	112.293	4	75.6	101.9	92.2	95.6	83.502	6	84.8	111.2	98.3	98.3	83.465	4	79.9	120.2	99.6	99.2
5.64285714285714	6	AATAT	ATATT	107.74	5	75.6	111.1	91.8	90.1	112.293	4	74.1	103.7	94.1	99.3	83.502	6	73.6	113.1	95.4	95.1	83.465	4	79.5	120.2	99.2	98.5
5.71428571428571	6	AATAT	ATATT	107.74	5	74.7	112.7	92.1	90.7	112.293	4	76.3	107.6	96.2	100.5	83.502	6	72.5	111.2	92.5	91	83.465	4	80.1	120.2	98.3	96.5
5.78571428571429	6	AATAT	ATATT	107.74	5	74.7	115.2	92.4	91	112.293	4	74	108.8	94.5	97.5	83.502	6	72	111.2	89.2	89.5	83.465	4	80.5	120.2	98.3	96.2
5.85714285714286	6	AATAT	ATATT	107.74	5	74.7	117.2	93	91.1	112.293	4	75.6	107.5	93.5	95.5	83.502	6	73	111.2	89.8	89.4	83.465	4	81.1	120.2	98.3	95.9
5.92857142857143	6	AATAT	ATATT	107.74	5	74.7	117.5	92.8	90.6	112.293	4	76.3	107.3	94.9	98	83.502	6	75	111.2	91	90.4	83.465	4	79.7	120.2	97	94.1
6	6	AATAT	ATATT	107.74	5	74.7	116.9	92.7	89.8	112.293	4	74.6	107.5	94.7	98.3	83.502	6	72.6	111.2	90.1	87.9	83.465	4	80.9	120.2	97.3	94
6.07142857142857	6	AATAT	ATATT	107.74	5	78.6	111.4	92	89.9	112.293	4	75.7	108.7	94.8	97.4	83.502	6	74.1	111	90.7	87.7	83.465	4	76	120.5	91.8	85.5
6.14285714285714	6	AATAT	ATATT	107.74	5	82.5	111.1	93.2	90.4	112.293	4	74.2	109.6	94.2	96.4	83.502	6	74.9	110.9	90.9	88.7	83.465	4	76.5	120.7	91.9	85.2
6.21428571428571	6	AATAT	ATATT	107.74	5	82.4	112.8	94.4	91.9	112.293	4	76.4	109.8	93	93	83.502	6	73.9	110.7	92.6	92.3	83.465	4	77.5	121	93.1	86.9
6.28571428571429	6	AATAT	ATATT	107.74	5	80.3	111.7	93.4	92.8	112.293	4	75.9	107.1	90.7	89.9	83.502	6	74.1	110.6	92	92.2	83.465	4	82.6	121.2	98	94.2
6.35714285714286	6	AATAT	ATATT	107.74	5	78.6	108.3	92.7	93.2	112.293	4	76.3	101.5	88.8	88.7	83.502	6	75.1	110.4	93.5	93.5	83.465	4	89.4	121.5	102	98.6
6.42857142857143	6	AATAT	ATATT	107.74	5	77.5	106.3	91.6	92.9	112.293	4	74	92.6	85.4	87.6	83.502	6	74.7	110.2	94.4	97.7	83.465	4	79	121.7	98.7	97.1
6.57142857142857	7	ATATT	AATAT	80.387	5	75.3	98	89.1	91.8	86.475	4	74.1	80.3	77.3	77.3	112.583	6	85.2	110.7	100.7	101.8	111.38	4	79.5	119.3	107.2	114.9
6.64285714285714	7	ATATT	AATAT	80.387	5	74.2	98.1	87.2	91.4	86.475	4	71.3	78	75.3	75.9	112.583	6	84.7	109.8	100.1	104.4	111.38	4	79.9	120.6	108.1	116
6.71428571428571	7	ATATT	AATAT	80.387	5	73.4	99.3	86.2	84.5	86.475	4	72.2	77.3	75.3	75.9	112.583	6	84.1	111.9	98.7	101.8	111.38	4	77.5	118.3	107	116.2
6.78571428571429	7	ATATT	AATAT	80.387	5	74	96.6	85.1	86.2	86.475	4	73.3	79.7	77.5	78.6	112.583	6	86.9	113.5	100.6	102.4	111.38	4	80.1	123.5	108.2	114.6
6.85714285714286	7	ATATT	AATAT	80.387	5	74.6	95.5	85.3	87.2	86.475	4	70.7	77.6	75.6	77.1	112.583	6	86.7	112.4	100.4	100.7	111.38	4	74.9	119.4	105.9	114.6
6.92857142857143	7	ATATT	AATAT	80.387	5	75.1	98.9	86.8	88.7	86.475	4	68.1	78	72.8	72.5	112.583	6	88	110.1	100.2	101.1	111.38	4	78.2	116.7	103.2	109
7	7	ATATT	AATAT	80.387	5	75.6	100.1	87.5	89.7	86.475	4	65.5	99	75.8	69.2	112.583	6	86.7	111	99.3	100.4	111.38	4	79.5	118	103.8	108.7
7.07142857142857	7	ATATT	AATAT	80.387	5	76	100.6	87.4	88.1	86.475	4	65	114.6	81.7	73.5	112.583	6	85.8	115.1	100	99.9	111.38	4	78.2	118.7	103.9	109.4
7.14285714285714	7	ATATT	AATAT	80.387	5	77	101.2	87.1	84.7	86.475	4	64.5	80.1	72.7	73.1	112.583	6	88.1	113.3	100.2	99.9	111.38	4	78.4	118.2	102.9	107.4
7.21428571428571	7	ATATT	AATAT	80.387	5	78.3	102.8	88.4	87.8	86.475	4	64	80.2	72	71.8	112.583	6	86.9	110.7	98.9	98.5	111.38	4	78.1	116.3	102.8	108.3
7.28571428571429	7	ATATT	AATAT	80.387	5	79.6	104.5	89.1	88	86.475	4	64.2	78.3	71.3	71.4	112.583	6	86.6	106.1	97.5	98.2	111.38	4	77.1	114.8	102.2	108.4
7.35714285714286	7	ATATT	AATAT	80.387	5	79.8	104.2	88.5	86.7	86.475	4	65.1	80	73.6	74.6	112.583	6	85.7	109	98.7	97.8	111.38	4	80.1	114.3	100.5	103.8
7.42857142857143	7	ATATT	AATAT	80.387	5	79.7	103.9	89	88.7	86.475	4	66	83.7	76.6	78.4	112.583	6	85	106.3	97.2	97.2	111.38	4	95.8	116.6	103.1	100.1
7.57142857142857	8	TATTT	AAATA	95.3775	5	79.5	103.7	90.2	88.9	98.039	4	76.9	90.4	83	82.3	84.7685	6	88.9	103	96.1	95.4	84.135	4	87.3	109.8	100.4	102.2
7.64285714285714	8	TATTT	AAATA	95.3775	5	79.4	103.6	90	88.6	98.039	4	81.7	91.1	86.4	86.5	84.7685	6	88.9	108.8	96.6	94.6	84.135	4	83	104.6	98.4	103.1
7.71428571428571	8	TATTT	AAATA	95.3775	5	79.3	103.4	91.2	90.8	98.039	4	86	100.3	95	96.8	84.7685	6	91.4	105.7	96.5	93.7	84.135	4	78.7	102.1	95.4	100.5
7.78571428571429	8	TATTT	AAATA	95.3775	5	79.3	103.3	91.3	89.5	98.039	4	90.8	97.4	93.9	93.8	84.7685	6	84.3	105.6	95.2	93.6	84.135	4	76.6	101.6	93	96.8
7.85714285714286	8	TATTT	AAATA	95.3775	5	79.2	103.2	92.5	94.7	98.039	4	89.4	98.9	94.4	94.6	84.7685	6	88.4	106.3	96.1	94.5	84.135	4	76.5	101.6	91.5	94
7.92857142857143	8	TATTT	AAATA	95.3775	5	79.1	103	92.6	91	98.039	4	90	105.6	95.9	94.1	84.7685	6	84.7	107.4	95.7	95.4	84.135	4	76.4	101.6	90.1	91.2
8	8	TATTT	AAATA	95.3775	5	70	103.5	89.1	90	98.039	4	87.3	107.1	94.8	92.4	84.7685	6	80.1	106.5	94.8	96	84.135	4	76.4	101.6	88.8	88.6
8.07142857142857	8	TATTT	AAATA	95.3775	5	70	103.5	88.9	89.4	98.039	4	89.2	105.5	94.9	92.4	84.7685	6	76.4	105.9	94.2	96.6	84.135	4	77.9	101.6	89.3	89
8.14285714285714	8	TATTT	AAATA	95.3775	5	71.3	103.5	88.9	88.8	98.039	4	90.5	104.3	94.9	92.3	84.7685	6	76.9	106.2	94.4	96.7	84.135	4	79.3	101.6	89.8	89.1
8.21428571428571	8	TATTT	AAATA	95.3775	5	77.2	103.5	90.1	87.6	98.039	4	91.5	105	95.4	92.5	84.7685	6	76.7	107.1	94.4	96.4	84.135	4	79.8	101.6	90.2	89.7
8.28571428571429	8	TATTT	AAATA	95.3775	5	76.6	103.8	93.1	93	98.039	4	90.9	104.6	95.6	93.4	84.7685	6	74.2	108.9	94.3	96.2	84.135	4	80.2	101.6	90.1	89.4
8.35714285714286	8	TATTT	AAATA	95.3775	5	76	104	92.3	90.9	98.039	4	90	104.1	95.2	93.3	84.7685	6	81	105.9	95	96.5	84.135	4	80.4	101.6	89.8	88.6
8.42857142857143	8	TATTT	AAATA	95.3775	5	75.4	104.2	93	91	98.039	4	88.4	103.8	94.8	93.5	84.7685	6	86.9	107	96.3	96.9	84.135	4	79.7	101.6	89.9	89.2
8.57142857142857	9	ATTTA	TAAAT	98.841	5	74.2	104.2	94.2	99.9	101.0995	4	88.5	102.6	94.2	92.8	80.153	6	88.4	107.1	98.8	101.1	81.253	4	78.1	101.6	89.4	88.9
8.64285714285714	9	ATTTA	TAAAT	98.841	5	75.6	102.7	93.7	99.6	101.0995	4	88.5	104.3	94.6	92.7	80.153	6	88.4	107.1	98.7	101.1	81.253	4	77.4	101.6	89.2	88.9
8.71428571428571	9	ATTTA	TAAAT	98.841	5	77.6	104.6	93.5	95.1	101.0995	4	88.5	104.1	94.7	93.1	80.153	6	88.4	107.1	98.4	101.1	81.253	4	77.2	101.6	89.5	89.5
8.78571428571429	9	ATTTA	TAAAT	98.841	5	77.2	101.8	94.3	98.6	101.0995	4	88.5	105.2	95.3	93.8	80.153	6	88.4	107.1	99.1	101.1	81.253	4	77.3	101.6	89.1	88.8
8.85714285714286	9	ATTTA	TAAAT	98.841	5	78.6	106.8	91.2	90.4	101.0995	4	88.5	104.1	94.5	92.8	80.153	6	88.4	107.1	98.8	101.1	81.253	4	77.3	101.6	89.5	89.6
8.92857142857143	9	ATTTA	TAAAT	98.841	5	78.8	104.2	91.4	90.9	101.0995	4	88.5	104.4	95.1	93.8	80.153	6	88.4	107.1	98.7	101.1	81.253	4	77.3	101.6	89.8	90.2
9	9	ATTTA	TAAAT	98.841	5	76.4	104	90.6	90	101.0995	4	88.5	104.3	94.9	93.3	80.153	6	88.4	107.1	98.8	101.1	81.253	4	77.3	102.4	90.2	90.5
9.07142857142857	9	ATTTA	TAAAT	98.841	5	76.5	104.6	90.5	92.2	101.0995	4	88.5	104	94.8	93.4	80.153	6	88.4	106.7	98.9	101	81.253	4	77.9	101.5	89.1	88.6
9.14285714285714	9	ATTTA	TAAAT	98.841	5	78.1	106.2	90.6	89.1	101.0995	4	88.5	104.5	94.3	92.1	80.153	6	88.4	106.3	98.7	101	81.253	4	78.4	101.3	89.5	89.1
9.21428571428571	9	ATTTA	TAAAT	98.841	5	78.8	108.6	92.1	88.5	101.0995	4	88.5	104.1	94.4	92.5	80.153	6	88.4	105.9	98.8	100.9	81.253	4	77.9	101.2	89.5	89.5
9.28571428571429	9	ATTTA	TAAAT	98.841	5	67.6	105.7	92.1	97.2	101.0995	4	88.5	104.6	94.6	92.7	80.153	6	76.3	105.5	95.6	100.9	81.253	4	76.9	101	90.1	91.2
9.35714285714286	9	ATTTA	TAAAT	98.841	5	62	105.8	91.8	95.4	101.0995	4	88.5	102.6	94.5	93.5	80.153	6	71.2	105	94.7	100.8	81.253	4	76.2	100.9	88.7	88.8
9.42857142857143	9	ATTTA	TAAAT	98.841	5	59	105.1	90.1	95.7	101.0995	4	88.5	102.2	94.7	94	80.153	6	72.7	104.6	94.9	100.8	81.253	4	76.2	100.7	88.5	88.6
9.57142857142857	10	TTTAT	ATAAA	100.9265	5	59.4	101.1	89.4	94.5	103.2775	4	88.5	102.2	95.8	96.3	94.774	6	72.7	107.1	96.2	100.3	96.207	4	76.2	100.4	92.9	97.6
9.64285714285714	10	TTTAT	ATAAA	100.9265	5	65.4	101.1	85.8	91.5	103.2775	4	88.5	102.2	95.8	96.2	94.774	6	72.2	110.3	96.3	100.5	96.207	4	76.2	102.1	92.9	96.6
9.71428571428571	10	TTTAT	ATAAA	100.9265	5	62.2	103	87.9	98.2	103.2775	4	88.5	102.2	95.3	95.2	94.774	6	71.8	114.5	96.4	100.5	96.207	4	76.2	100.5	92.8	97.3
9.78571428571429	10	TTTAT	ATAAA	100.9265	5	66.8	104.7	89.3	96.9	103.2775	4	88.5	102.2	94.5	93.7	94.774	6	71.4	108.5	93.2	94.9	96.207	4	76.2	97.4	91.6	96.4
9.85714285714286	10	TTTAT	ATAAA	100.9265	5	58.5	103.6	90.9	101.1	103.2775	4	88.5	102.5	95.1	94.7	94.774	6	71.2	107	93.7	95.2	96.207	4	76.2	97.3	89.4	92.1
9.92857142857143	10	TTTAT	ATAAA	100.9265	5	65.5	102.8	91.7	98.6	103.2775	4	88.5	103.3	95.9	95.8	94.774	6	71.6	107.1	93	94.9	96.207	4	76.2	97.4	90.1	93.4
10	10	TTTAT	ATAAA	100.9265	5	63	106	90.8	97	103.2775	4	88.5	104.2	96.5	96.6	94.774	6	72.1	108.2	95.4	101	96.207	4	76.2	103.3	90.4	91.1
10.0714285714286	10	TTTAT	ATAAA	100.9265	5	62.5	101.1	90	99.2	103.2775	4	87.9	105.1	94.4	92.2	94.774	6	72.5	104.9	93.9	96.7	96.207	4	80.8	105.1	92.2	91.5
10.1428571428571	10	TTTAT	ATAAA	100.9265	5	76.7	99.2	89.6	87.8	103.2775	4	87.3	105.9	96.2	95.7	94.774	6	72.9	104.3	92.6	93.9	96.207	4	85.3	104.5	93.8	92.8
10.2142857142857	10	TTTAT	ATAAA	100.9265	5	75.9	98.8	89.9	89.4	103.2775	4	86.7	105.6	96.2	96.3	94.774	6	73.1	107.4	92.8	94.2	96.207	4	86	104.4	94.7	94.1
10.2857142857143	10	TTTAT	ATAAA	100.9265	5	79.4	97.3	89.5	88.8	103.2775	4	86.1	104.8	94.1	92.8	94.774	6	73.1	107.5	92.4	91.9	96.207	4	77	98.7	90.9	94
10.3571428571429	10	TTTAT	ATAAA	100.9265	5	76.2	96.3	87.3	88.8	103.2775	4	85.5	103.9	96	97.4	94.774	6	73.1	105.9	93.1	95	96.207	4	74.1	99	91.3	96.1
10.4285714285714	10	TTTAT	ATAAA	100.9265	5	77.9	95.4	87.4	85.8	103.2775	4	84.9	103.1	95.7	97.4	94.774	6	73.1	107.1	89.9	88.2	96.207	4	76.1	103.4	93.5	97.3
10.5714285714286	11	TTATA	TATAA	88.204	5	78	94.1	88.8	91.3	91.342	4	83.6	100.9	93.4	94.6	113.6655	6	73.1	117.4	97.4	101.4	111.814	4	95.6	114.8	105.8	106.4
10.6428571428571	11	TTATA	TATAA	88.204	5	77.5	94.3	88.6	91.8	91.342	4	80.1	100.3	91.5	92.8	113.6655	6	73.1	119.5	99.5	104.2	111.814	4	84.3	116.4	102.5	104.6
10.7142857142857	11	TTATA	TATAA	88.204	5	74.2	95.3	88	91.3	91.342	4	77.9	100.3	90.6	92	113.6655	6	73.1	106.6	96.2	101.6	111.814	4	81.4	115	101.9	105.6
10.7857142857143	11	TTATA	TATAA	88.204	5	77.7	96	89.2	90.6	91.342	4	78.9	100.3	90.3	91	113.6655	6	73.1	117.7	99	104.2	111.814	4	81.3	113.3	99.6	101.9
10.8571428571429	11	TTATA	TATAA	88.204	5	79.7	94.9	90.2	92.1	91.342	4	78.8	100.3	90.2	90.8	113.6655	6	73.1	118.3	99	103.9	111.814	4	100.5	114.4	107.7	108
10.9285714285714	11	TTATA	TATAA	88.204	5	76.8	94.2	89.4	92.5	91.342	4	78.9	100.3	90.5	91.4	113.6655	6	73.1	118	98.6	102.8	111.814	4	99.4	116.1	107.8	107.9
11	11	TTATA	TATAA	88.204	5	78.3	95.2	90.3	93.4	91.342	4	80.1	100.3	89.7	89.2	113.6655	6	73.1	115.8	97.6	101.3	111.814	4	98.9	116.9	109.6	111.3
11.0714285714286	11	TTATA	TATAA	88.204	5	84.8	94.4	91.8	93.5	91.342	4	78.2	100.3	85.1	81	113.6655	6	73.1	119.1	97.9	101.1	111.814	4	99.5	115.7	108.9	110.1
11.1428571428571	11	TTATA	TATAA	88.204	5	92.4	104.5	95.5	93.7	91.342	4	78.2	100.3	85.4	81.5	113.6655	6	73.1	119.2	97.8	101.5	111.814	4	88.5	112.7	102.5	104.3
11.2142857142857	11	TTATA	TATAA	88.204	5	92.1	109	96.7	93.6	91.342	4	79.6	100.3	86.6	83.1	113.6655	6	73.1	120.8	98.7	100.7	111.814	4	89.9	115.2	102.4	102.3
11.2857142857143	11	TTATA	TATAA	88.204	5	91.9	106.5	96.5	93.2	91.342	4	79.6	100.3	86.2	82.5	113.6655	6	73.1	120.9	99.9	100.5	111.814	4	91.8	116.5	104	103.8
11.3571428571429	11	TTATA	TATAA	88.204	5	91.7	107.7	96.4	93.6	91.342	4	79.1	100.3	86.6	83.5	113.6655	6	73.1	119.9	99.8	103.5	111.814	4	88.4	114.8	101.8	102.1
11.4285714285714	11	TTATA	TATAA	88.204	5	91.5	108.2	98.9	99.4	91.342	4	80.6	100.3	89.5	88.6	113.6655	6	73.1	119.3	99.7	102.5	111.814	4	82.4	111	98.4	100.1
11.5714285714286	12	TATAA	TTATA	108.63	5	91.3	108.7	101.5	104.8	111.336	4	80.3	101.7	94.3	97.6	92.285	6	73.1	111.8	96.4	97.5	91.788	4	81	108.6	95.9	96.9
11.6428571428571	12	TATAA	TTATA	108.63	5	91.2	113.3	102.4	105.8	111.336	4	80.6	105.4	95.5	98.1	92.285	6	73.1	111.7	95.7	95	91.788	4	80.4	108.6	95.3	96.2
11.7142857142857	12	TATAA	TTATA	108.63	5	91.3	116.6	101.4	98.6	111.336	4	78.6	106.3	95.8	99.2	92.285	6	73.1	107.8	94.7	95.5	91.788	4	86.7	108.6	97.5	97.4
11.7857142857143	12	TATAA	TTATA	108.63	5	92.1	114.8	101.2	97.1	111.336	4	79.8	106.6	96.1	99	92.285	6	73.1	106.5	95.9	100	91.788	4	86.8	108.6	98	98.3
11.8571428571429	12	TATAA	TTATA	108.63	5	92.9	113.1	102.2	100.3	111.336	4	79.1	107.1	96.3	99.5	92.285	6	73.1	111.5	98.3	102.9	91.788	4	86.9	108.6	98.7	99.6
11.9285714285714	12	TATAA	TTATA	108.63	5	93.1	112.8	103.2	105.2	111.336	4	78.6	108.2	96.8	100.2	92.285	6	73.1	109.8	97.2	101.1	91.788	4	87	108.6	98.8	99.9
12	12	TATAA	TTATA	108.63	5	92.6	114.6	102.6	98.9	111.336	4	78.7	108.3	97.1	100.6	92.285	6	73.1	111.4	94.8	97.7	91.788	4	87.1	108.6	99.3	100.8
12.0714285714286	12	TATAA	TTATA	108.63	5	92.1	116.4	103.2	103.9	111.336	4	78.7	108	97.2	101.1	92.285	6	72.7	99.4	91.9	95.5	91.788	4	87.2	108.4	98.4	98.9
12.1428571428571	12	TATAA	TTATA	108.63	5	92.2	115	100.1	97	111.336	4	79.3	106.8	97	100.9	92.285	6	72.4	105.7	92.4	93.3	91.788	4	87.4	108.3	98.5	99.2
12.2142857142857	12	TATAA	TTATA	108.63	5	92.8	111.5	101	101.5	111.336	4	79.3	107.9	97	100.3	92.285	6	72	100.9	87.5	90.4	91.788	4	76.6	108.1	92.4	92.6
12.2857142857143	12	TATAA	TTATA	108.63	5	89.6	108	97.8	98	111.336	4	84.1	109.8	98.4	99.8	92.285	6	71.7	100.4	87.7	92.4	91.788	4	77	107.9	92.5	92.6
12.3571428571429	12	TATAA	TTATA	108.63	5	77	104.8	95.6	98.4	111.336	4	96.8	109.2	102.1	101.1	92.285	6	71.4	101.4	88.5	90.5	91.788	4	78.6	107.8	93	92.7
12.4285714285714	12	TATAA	TTATA	108.63	5	75	105.8	94.8	98	111.336	4	78.9	106.1	95.9	99.2	92.285	6	65.1	100.6	85.4	90.2	91.788	4	80.3	107.6	93.4	92.8
12.5714285714286	13	ATAAA	TTTAT	93.332	5	77.2	103	93.3	96.3	96.0475	4	77.2	95.7	88.6	90.8	103.509	6	67	112.3	89.3	91.7	103.972	4	79.3	107.2	93.1	93
12.6428571428571	13	ATAAA	TTTAT	93.332	5	78.5	101.9	94.2	97.6	96.0475	4	77.1	97.5	87.4	87.5	103.509	6	67.1	113.3	89.2	91.5	103.972	4	88.5	107.1	97.9	98.1
12.7142857142857	13	ATAAA	TTTAT	93.332	5	78.6	100.3	92.9	95.3	96.0475	4	77.1	98.8	88.4	88.9	103.509	6	67.2	111.5	88.9	91.3	103.972	4	88.7	106.9	99.2	100.7
12.7857142857143	13	ATAAA	TTTAT	93.332	5	77.2	97.7	86	81.8	96.0475	4	77	98	88	88.5	103.509	6	67.4	111.1	88.8	91.2	103.972	4	88.8	106.7	99.8	101.8
12.8571428571429	13	ATAAA	TTTAT	93.332	5	79.7	101.5	91.4	93	96.0475	4	76.8	100.5	88.2	87.9	103.509	6	59.9	109.7	86.7	91.1	103.972	4	89	106.6	97.8	97.8
12.9285714285714	13	ATAAA	TTTAT	93.332	5	79.9	113.9	97.1	94.4	96.0475	4	76.3	99.2	87.5	87.2	103.509	6	59.9	109.7	86.9	91.2	103.972	4	82.4	106.4	93.9	93.3
13	13	ATAAA	TTTAT	93.332	5	60.7	115.2	91.6	93.9	96.0475	4	75.8	100	87.4	87	103.509	6	61.9	111.9	87.5	91.4	103.972	4	84.9	106.2	94.5	93.4
13.0714285714286	13	ATAAA	TTTAT	93.332	5	59.9	115.7	91.3	93.5	96.0475	4	75.2	101	87.9	87.7	103.509	6	61.1	111.5	87.8	91.6	103.972	4	82.5	105.7	94.1	94
13.1428571428571	13	ATAAA	TTTAT	93.332	5	56.1	111.8	89.3	93.7	96.0475	4	74.7	100.6	87.1	86.6	103.509	6	61.5	111.9	88.3	91.7	103.972	4	82.2	105.2	94.1	94.6
13.2142857142857	13	ATAAA	TTTAT	93.332	5	63.5	106.6	88.7	92.9	96.0475	4	74.9	99.1	87.2	87.3	103.509	6	62.1	113.9	88.7	92.4	103.972	4	80.6	104.7	93.9	95.1
13.2857142857143	13	ATAAA	TTTAT	93.332	5	57.3	103.2	86.1	92.5	96.0475	4	75.4	98.7	87.1	87.2	103.509	6	61.6	108.6	88	93.5	103.972	4	82.8	104.2	94.6	95.7
13.3571428571429	13	ATAAA	TTTAT	93.332	5	61.8	99.1	84.5	86.1	96.0475	4	75.9	100.4	87	85.8	103.509	6	61	114.3	89.2	94.5	103.972	4	87	103.7	95.8	96.2
13.4285714285714	13	ATAAA	TTTAT	93.332	5	64	103.3	85.8	84.7	96.0475	4	76.4	101.8	87.1	85	103.509	6	60.2	105.7	87.2	94.8	103.972	4	96.1	103.2	99.5	99.4
13.5714285714286	14	TAAAA	TTTTA	87.473	5	77.1	103.7	89.4	88	89.598	4	77.1	102.1	86	82.3	101.3	6	58.5	105.2	88.4	97.5	99.886	4	97.5	111.2	102.1	99.9
13.6428571428571	14	TAAAA	TTTTA	87.473	5	72.2	103.3	88.8	88.5	89.598	4	77	102.1	86.4	83.3	101.3	6	58.5	110	88.8	96.9	99.886	4	95.4	110.9	101.4	99.6
13.7142857142857	14	TAAAA	TTTTA	87.473	5	67.3	103.3	88.9	91.5	89.598	4	73.8	102.2	85.5	83.1	101.3	6	58.5	115.4	91.7	96.2	99.886	4	94.3	110.6	100.9	99.4
13.7857142857143	14	TAAAA	TTTTA	87.473	5	71	101.7	87.8	87.1	89.598	4	72.2	102.2	85.1	83.1	101.3	6	58.5	114.5	96	99.3	99.886	4	95.8	110.3	101.1	99.1
13.8571428571429	14	TAAAA	TTTTA	87.473	5	84	102	92.1	91.2	89.598	4	71.5	102.3	85	83	101.3	6	58.7	114.2	97.8	105.4	99.886	4	94.5	110	100.6	98.9
13.9285714285714	14	TAAAA	TTTTA	87.473	5	79.4	100.6	88.5	87.4	89.598	4	71.5	102.3	84.4	82	101.3	6	59.3	114.5	97.2	104	99.886	4	94.8	109.7	100.4	98.6
14	14	TAAAA	TTTTA	87.473	5	80.3	104	89.3	88.9	89.598	4	68.7	102.4	83.7	82	101.3	6	59.8	115.4	99	107.7	99.886	4	95.3	109.3	100.4	98.4
14.0714285714286	14	TAAAA	TTTTA	87.473	5	79.2	100.9	88.2	86.5	89.598	4	67.5	102.4	82.7	80.5	101.3	6	60.4	114.9	99.2	107.6	99.886	4	97.6	109.8	101	98.3
14.1428571428571	14	TAAAA	TTTTA	87.473	5	78.3	103.2	88.4	87.1	89.598	4	65.6	102.4	83	82.1	101.3	6	60.9	116.3	97.8	104.8	99.886	4	97	110.2	100.6	97.7
14.2142857142857	14	TAAAA	TTTTA	87.473	5	79	102.5	90	92	89.598	4	65.5	102.4	82.9	81.8	101.3	6	60.9	117.1	97.9	104	99.886	4	96.5	110.7	100.5	97.3
14.2857142857143	14	TAAAA	TTTTA	87.473	5	81	103.4	89.6	88.4	89.598	4	77.3	102.4	86	82.1	101.3	6	60.7	115.6	98	105.5	99.886	4	96.3	111.1	100.4	97
14.3571428571429	14	TAAAA	TTTTA	87.473	5	80.8	103.6	90.1	89.3	89.598	4	79	102.4	89.3	88	101.3	6	60.4	115.5	96.1	100.7	99.886	4	95.5	111.6	100.4	97.2
14.4285714285714	14	TAAAA	TTTTA	87.473	5	84.5	106.3	94.9	94	89.598	4	79.7	102.4	89.8	88.5	101.3	6	60.1	111.8	94.3	97.8	99.886	4	94.8	112	99.8	96.3
14.5714285714286	15	AAAAA	TTTTT	86.2585	5	81.5	106.8	92.6	89.8	87.773	4	77.3	102.5	89.6	89.4	93.6625	6	59.7	110.8	93.8	97.6	93.113	4	93.3	112.9	100.3	97.6
14.6428571428571	15	AAAAA	TTTTT	86.2585	5	84.9	104.8	92.2	90.3	87.773	4	78.2	104.8	90	88.4	93.6625	6	60.2	110.3	93.7	97.5	93.113	4	92.4	108.5	99.4	98.3
14.7142857142857	15	AAAAA	TTTTT	86.2585	5	85.5	100.4	92.1	91.2	87.773	4	77.7	103.6	89.1	87.6	93.6625	6	60.6	110.6	93.7	97.4	93.113	4	91.1	104.4	98	98.3
14.7857142857143	15	AAAAA	TTTTT	86.2585	5	84.1	100.6	91.9	90.9	87.773	4	78.8	99.1	87.4	85.9	93.6625	6	58	114.2	93.7	97.3	93.113	4	90.4	102.7	97.3	98
14.8571428571429	15	AAAAA	TTTTT	86.2585	5	82	101.7	91.7	90.6	87.773	4	77.9	92.5	83.6	82	93.6625	6	79	117.9	97.7	97.2	93.113	4	90.4	100.7	96.7	97.8
14.9285714285714	15	AAAAA	TTTTT	86.2585	5	89.3	103.7	94.3	90.6	87.773	4	77.7	90.9	83	81.6	93.6625	6	88.3	117.6	99.9	97.1	93.113	4	90.2	101.8	96.9	97.7
15	15	AAAAA	TTTTT	86.2585	5	89.7	103.5	96.5	97.6	87.773	4	79	88	82	80.4	93.6625	6	87.3	111.6	97.8	97	93.113	4	90	101.6	96.7	97.7
15.0714285714286	15	AAAAA	TTTTT	86.2585	5	88.9	102.8	96	96.5	87.773	4	78.4	88.8	81.8	80	93.6625	6	88.2	106.6	98.2	97	93.113	4	88.8	100.8	96.6	98.4
15.1428571428571	15	AAAAA	TTTTT	86.2585	5	89.8	103	95.8	94.3	87.773	4	78.6	86.8	82.1	81.5	93.6625	6	88.2	107.3	97	97	93.113	4	88.2	100.9	96.8	99.1
15.2142857142857	15	AAAAA	TTTTT	86.2585	5	89.3	103.5	94.9	92.2	87.773	4	80.7	87.3	82.5	81.1	93.6625	6	88.2	108	96.1	96.1	93.113	4	89.7	104.8	98.1	98.9
15.2857142857143	15	AAAAA	TTTTT	86.2585	5	89.7	103.7	95	90.8	87.773	4	76.8	85.7	81.8	82.4	93.6625	6	82.9	108.7	94.8	95.8	93.113	4	90.8	103.6	97.8	98.4
15.3571428571429	15	AAAAA	TTTTT	86.2585	5	89.5	100.7	94.2	91.6	87.773	4	77.1	88.1	83	83.4	93.6625	6	81.7	109.5	95	96.4	93.113	4	91.6	102.7	97.6	98
15.4285714285714	15	AAAAA	TTTTT	86.2585	5	86.5	99	92.9	92.4	87.773	4	77.5	86.9	82.5	82.8	93.6625	6	82.1	110.2	94.9	95.7	93.113	4	91.9	102.4	97.6	98
15.5714285714286	16	AAAAA	TTTTT	86.2585	5	90.5	101.4	96.4	98.7	87.773	4	78.8	87.2	82.7	82.4	93.6625	6	83.1	111.6	95.3	95.7	93.113	4	91.5	97.6	95.3	96.1
15.6428571428571	16	AAAAA	TTTTT	86.2585	5	84.3	98.5	91.3	91.4	87.773	4	78	87.3	82.4	82.2	93.6625	6	81.9	112.3	95.2	95.7	93.113	4	83	97.6	91.2	92.1
15.7142857142857	16	AAAAA	TTTTT	86.2585	5	77	100.1	89.4	88.7	87.773	4	78.8	87.6	82.4	81.5	93.6625	6	81.7	113.9	94.9	94.1	93.113	4	85.6	97.6	91.1	90.7
15.7857142857143	16	AAAAA	TTTTT	86.2585	5	74.2	96.8	88.1	89.6	87.773	4	77.1	88	81.6	80.8	93.6625	6	85.1	111.8	94.5	92.4	93.113	4	85.5	97.6	91	90.5
15.8571428571429	16	AAAAA	TTTTT	86.2585	5	83.3	95.3	90	91.5	87.773	4	76.4	88	81.6	80.9	93.6625	6	84.9	111	94.3	92.7	93.113	4	87	97.6	92.5	92.6
15.9285714285714	16	AAAAA	TTTTT	86.2585	5	87.4	94.3	91.7	91.9	87.773	4	76.9	88	81.7	81	93.6625	6	82.7	111.8	94	92.9	93.113	4	85.5	97.6	91.6	91.6
16	16	AAAAA	TTTTT	86.2585	5	88	97.4	92.6	91.6	87.773	4	76.6	87.4	81.3	80.5	93.6625	6	81	102.4	92	92.9	93.113	4	88.7	97.6	93.2	93.3
16.0714285714286	16	AAAAA	TTTTT	86.2585	5	90	102.3	93.3	91.2	87.773	4	73.7	86.9	80.3	80.2	93.6625	6	80.2	103	92	92.9	93.113	4	87.5	97.5	94.1	95.7
16.1428571428571	16	AAAAA	TTTTT	86.2585	5	89	100	93.3	90.9	87.773	4	72.9	86.4	79.4	79.1	93.6625	6	82.1	103.7	92.4	92.7	93.113	4	85.7	97.5	93.2	94.9
16.2142857142857	16	AAAAA	TTTTT	86.2585	5	88.7	104.4	94.2	90.9	87.773	4	74.4	86	79.1	78	93.6625	6	86	98.9	93.2	94.1	93.113	4	87.2	97.4	93.8	95.4
16.2857142857143	16	AAAAA	TTTTT	86.2585	5	90.5	103.7	95	91.6	87.773	4	75.5	86.7	80	78.9	93.6625	6	86.2	97.6	93	93.3	93.113	4	87.4	99.8	95.2	96.9
16.3571428571429	16	AAAAA	TTTTT	86.2585	5	89.8	98.1	92.2	91.1	87.773	4	73.9	87.4	80.2	79.8	93.6625	6	86.2	97.6	92.6	93.6	93.113	4	88.2	99.8	95.4	96.8
16.4285714285714	16	AAAAA	TTTTT	86.2585	5	83.8	98.8	90	88.4	87.773	4	73.9	87.1	79.8	79.2	93.6625	6	86.2	97.6	92	92.6	93.113	4	87.3	97.3	94.4	96.5
16.5714285714286	17	AAAAT	ATTTT	77.059	5	82.7	97.9	89.8	90.4	79.058	4	72.6	86.4	78.5	77.5	95.352	6	85.9	97.6	92.5	94	95.296	4	87.3	97.2	94.1	96
16.6428571428571	17	AAAAT	ATTTT	77.059	5	80.3	97.9	89.3	91.3	79.058	4	70.3	86.2	77.9	77.6	95.352	6	86.2	98.2	93.7	94.6	95.296	4	87.3	97.4	94.3	96.2
16.7142857142857	17	AAAAT	ATTTT	77.059	5	82.6	97.3	89.7	88.1	79.058	4	67.4	86.2	76.9	77	95.352	6	86.2	98.8	93.2	93.5	95.296	4	87.3	97.5	94.4	96.4
16.7857142857143	17	AAAAT	ATTTT	77.059	5	82.3	102.7	90.4	88.8	79.058	4	64.4	87.1	76.3	76.8	95.352	6	85.3	99.3	92.4	93	95.296	4	87.3	97.3	94.1	95.9
16.8571428571429	17	AAAAT	ATTTT	77.059	5	80.6	105	90.2	88.9	79.058	4	65.9	86.7	75.5	74.6	95.352	6	86.2	110.7	96.4	95.7	95.296	4	87.3	97.6	94.2	96
16.9285714285714	17	AAAAT	ATTTT	77.059	5	80.2	100.1	90.3	91.6	79.058	4	67.4	85.8	75	73.5	95.352	6	86.2	111.8	96.5	95.4	95.296	4	87.3	98	94.4	96.1
17	17	AAAAT	ATTTT	77.059	5	82.1	95.8	89.1	89.8	79.058	4	67.9	85	74.3	72.2	95.352	6	86.2	98.5	93.9	95.2	95.296	4	87.3	98.3	94.3	95.9
17.0714285714286	17	AAAAT	ATTTT	77.059	5	77.1	94.4	84.7	81.5	79.058	4	68.5	84.7	74.7	72.8	95.352	6	86.2	98.2	94	95.6	95.296	4	87.3	98.3	94.3	95.9
17.1428571428571	17	AAAAT	ATTTT	77.059	5	77.1	93.2	83.8	81.9	79.058	4	69.9	85.6	74.8	71.9	95.352	6	86.2	98	94.5	97.2	95.296	4	87.3	98.3	94.3	95.8
17.2142857142857	17	AAAAT	ATTTT	77.059	5	77.9	94.7	84.4	81.7	79.058	4	71.2	86.4	75.3	71.8	95.352	6	86.2	100.5	94.7	96.6	95.296	4	87.3	98.3	94.2	95.6
17.2857142857143	17	AAAAT	ATTTT	77.059	5	77.7	94	85	85.6	79.058	4	70.4	85.3	75	72.2	95.352	6	81.1	98.1	91.7	93.6	95.296	4	87.3	98.3	94.2	95.7
17.3571428571429	17	AAAAT	ATTTT	77.059	5	77	92.7	85.5	88.2	79.058	4	69.6	83.4	74.6	72.7	95.352	6	80.8	97.6	91.4	93.3	95.296	4	87.3	98.3	94.6	96.4
17.4285714285714	17	AAAAT	ATTTT	77.059	5	76.7	91.9	85.8	88.5	79.058	4	70.6	87.1	75.5	72.2	95.352	6	81.6	97.6	91.2	93.3	95.296	4	87.3	98.3	94.8	96.8
17.5714285714286	18	AAATA	TATTT	81.8475	5	75.3	109.2	91.1	93.3	83.974	4	70.1	86.3	76.5	74.9	98.364	6	82.7	97.6	91.3	93.2	99.104	4	87.3	98.3	94.8	96.8
17.6428571428571	18	AAATA	TATTT	81.8475	5	73.6	109.9	91.4	93.3	83.974	4	70.8	85.3	77.3	76.6	98.364	6	82.7	97.6	91.7	93.6	99.104	4	87.3	97.9	94.5	96.5
17.7142857142857	18	AAATA	TATTT	81.8475	5	71.5	108.3	90.2	93.3	83.974	4	71.1	86.3	77.3	76	98.364	6	82.7	97.6	89.7	89.6	99.104	4	87.3	97.9	94.2	95.8
17.7857142857143	18	AAATA	TATTT	81.8475	5	70.3	113.4	91.6	93.3	83.974	4	71.3	85.8	77.5	76.3	98.364	6	81.9	97.6	89.2	88.9	99.104	4	87.3	102	95.7	96.8
17.8571428571429	18	AAATA	TATTT	81.8475	5	71.1	109	90.5	93.3	83.974	4	71.9	86.9	77.4	75.3	98.364	6	79.7	97.6	88.7	88.5	99.104	4	87.3	106.3	96.7	96.6
17.9285714285714	18	AAATA	TATTT	81.8475	5	74.7	93.3	86.5	86.4	83.974	4	71.4	86	77.5	76.3	98.364	6	81.4	97.6	89.2	89.1	99.104	4	87.3	105.4	96.1	95.9
18	18	AAATA	TATTT	81.8475	5	73.3	94.7	85.5	83.8	83.974	4	68.7	89.5	77.9	76.7	98.364	6	75.8	97.6	88	88.3	99.104	4	87.3	102.7	95.1	95.3
18.0714285714286	18	AAATA	TATTT	81.8475	5	72.9	93.5	83	83.3	83.974	4	70.7	85.2	76.6	75.4	98.364	6	73.6	97.6	87	87	99.104	4	86.8	107	95.7	94.6
18.1428571428571	18	AAATA	TATTT	81.8475	5	71.6	93.6	82.5	82.4	83.974	4	71.4	86.8	77.6	76	98.364	6	75.4	97.6	87.4	87.6	99.104	4	86.3	107	95.3	93.9
18.2142857142857	18	AAATA	TATTT	81.8475	5	71.7	93.7	82.6	81.5	83.974	4	71.3	89.4	78.5	76.5	98.364	6	74.3	97.6	86.9	87.3	99.104	4	85.8	100.2	93.3	93.6
18.2857142857143	18	AAATA	TATTT	81.8475	5	78.2	93.8	84.1	82.9	83.974	4	68.7	90.6	78.6	77.5	98.364	6	75.4	97.6	86.7	86.8	99.104	4	85.4	101.3	93.4	93.4
18.3571428571429	18	AAATA	TATTT	81.8475	5	78.4	99.3	89.9	93	83.974	4	70.9	90.4	78.9	77.2	98.364	6	74.5	97.6	86.4	86.4	99.104	4	84.9	95.6	89.3	88.3
18.4285714285714	18	AAATA	TATTT	81.8475	5	78.4	102.9	91.6	94.1	83.974	4	72.7	89.6	79	76.8	98.364	6	75.2	97.6	86.2	85.9	99.104	4	84.4	95.6	88.8	87.6
18.5714285714286	19	AATAT	ATATT	107.74	5	78.2	106.2	96.5	100.3	112.293	4	74.7	103.9	92.6	96	83.502	6	75.5	97.6	85.5	84.9	83.465	4	82.9	95.6	87.9	86.7
18.6428571428571	19	AATAT	ATATT	107.74	5	76.8	119.7	100.1	101.2	112.293	4	74.6	114.3	95.3	96.1	83.502	6	73.8	97.6	85.7	85.1	83.465	4	83	95.9	88.3	87.1
18.7142857142857	19	AATAT	ATATT	107.74	5	83.4	117.7	100.2	101.2	112.293	4	74.6	108.6	93.5	95.5	83.502	6	71.7	97.6	86.2	87	83.465	4	80.2	96.6	87.3	86.2
18.7857142857143	19	AATAT	ATATT	107.74	5	79	115.8	99.2	100.4	112.293	4	75.8	114.7	95	94.7	83.502	6	74	97.6	85.8	85.7	83.465	4	81.9	95.3	87.9	87.2
18.8571428571429	19	AATAT	ATATT	107.74	5	76.2	117.9	99.1	98.6	112.293	4	74.5	113.6	95.1	96.3	83.502	6	71.9	97.6	85.9	85.6	83.465	4	79.2	94.6	87.3	87.8
18.9285714285714	19	AATAT	ATATT	107.74	5	77.7	120	99.8	98.7	112.293	4	74.1	112.2	95.1	97	83.502	6	73.8	97.6	85.4	85.2	83.465	4	79.7	95.8	87.6	87.4
19	19	AATAT	ATATT	107.74	5	76.4	118.8	100.3	99.6	112.293	4	76.2	116.9	96.4	96.3	83.502	6	73.6	97.6	85.4	84.4	83.465	4	79.9	95.8	87.6	87.3
19.0714285714286	19	AATAT	ATATT	107.74	5	77.5	117.6	99.9	101.4	112.293	4	75.4	108	93.3	94.8	83.502	6	72.2	97.6	85.1	84.3	83.465	4	78.8	95.3	87.2	87.4
19.1428571428571	19	AATAT	ATATT	107.74	5	89.8	115	102.6	103.2	112.293	4	75.7	109.8	93.2	93.6	83.502	6	74.2	97.6	85.3	84.1	83.465	4	62.6	94	82.5	86.6
19.2142857142857	19	AATAT	ATATT	107.74	5	98.9	112.3	103.2	102.5	112.293	4	76.1	110.4	93.9	94.5	83.502	6	70	97.6	84	83.8	83.465	4	66.2	94.1	83.4	86.6
19.2857142857143	19	AATAT	ATATT	107.74	5	94.8	112.5	104.5	104.5	112.293	4	74.3	107.2	92	93.2	83.502	6	67.6	97.6	84.7	85.2	83.465	4	60.8	94.8	82.5	87.1
19.3571428571429	19	AATAT	ATATT	107.74	5	87.7	112.7	102.5	105.1	112.293	4	72.6	108.7	92.4	94.2	83.502	6	68.3	99.7	85.7	84.6	83.465	4	64.7	95.1	83.7	87.6
19.4285714285714	19	AATAT	ATATT	107.74	5	85.2	110.6	100.5	101.7	112.293	4	72.4	106.4	91	92.7	83.502	6	67.6	100.7	85.4	84.4	83.465	4	85.6	95.1	90.9	91.5
19.5714285714286	20	ATATC	GATAT	87.058	5	83.1	106.4	96.5	102.3	88.868	4	77.9	100.9	89.3	89.3	109.762	6	64.4	98	87.7	92.8	109.547	4	85.6	98	90.3	88.9
19.6428571428571	20	ATATC	GATAT	87.058	5	81.5	109.5	98.3	102.3	88.868	4	73.3	103	89.6	91.1	109.762	6	67.7	97.9	88.2	92.5	109.547	4	85.6	100.1	90.9	88.9
19.7142857142857	20	ATATC	GATAT	87.058	5	80	106.1	95.3	101.1	88.868	4	76.2	103.6	87.3	84.7	109.762	6	66.1	100.7	87.1	88.7	109.547	4	85.6	97.3	90.9	90.3
19.7857142857143	20	ATATC	GATAT	87.058	5	80.5	102.7	93.2	92.2	88.868	4	74.4	104.6	88.1	86.8	109.762	6	66.2	99.1	87.7	91.4	109.547	4	85.6	97.6	89.8	88.1
19.8571428571429	20	ATATC	GATAT	87.058	5	80	102.1	92.4	90.8	88.868	4	74.9	103.6	88.8	88.4	109.762	6	65.3	100.2	86.9	88.8	109.547	4	85.6	101.2	91.2	89
19.9285714285714	20	ATATC	GATAT	87.058	5	80.3	102.3	89.5	87	88.868	4	73.3	104.5	88.8	88.7	109.762	6	66.3	99.6	87.4	90.1	109.547	4	85.6	101.4	91.1	88.6
20	20	ATATC	GATAT	87.058	5	80.1	104.4	89.5	89.3	88.868	4	75.8	105	88.8	87.1	109.762	6	66.2	100.4	87.3	89.3	109.547	4	85.6	101.4	91.3	89.1
20.0714285714286	20	ATATC	GATAT	87.058	5	80.4	105.8	90.5	89.8	88.868	4	75.3	104.2	90.6	91.4	109.762	6	67.2	100.1	86.9	88.1	109.547	4	85.2	101.8	93.5	93.4
20.1428571428571	20	ATATC	GATAT	87.058	5	80.9	105.5	91.6	89.6	88.868	4	73.3	104.3	86	83.2	109.762	6	67.4	101	86.7	86.7	109.547	4	84.8	100.6	93.2	93.6
20.2142857142857	20	ATATC	GATAT	87.058	5	81.3	104.2	93.2	91.3	88.868	4	74.4	105.3	85.4	81.1	109.762	6	58.9	101.1	85.4	87.2	109.547	4	84.3	104.4	94.2	94
20.2857142857143	20	ATATC	GATAT	87.058	5	78.3	103.8	93.2	90.1	88.868	4	74.4	91	82.7	82.8	109.762	6	55.5	99.9	85.1	88.4	109.547	4	83.9	101.4	92.7	92.8
20.3571428571429	20	ATATC	GATAT	87.058	5	83.8	103.7	93.8	92.5	88.868	4	74.4	85.9	80	79.9	109.762	6	55.4	101.7	84.8	86.9	109.547	4	83.5	108.7	94.1	92
20.4285714285714	20	ATATC	GATAT	87.058	5	80.1	103.2	92.3	89.7	88.868	4	79.3	98.3	86.9	85	109.762	6	54.2	104.1	84.9	86.5	109.547	4	83.1	109.2	94	91.9
20.5714285714286	21	TATCA	TGATA	117.026	5	78.3	123.2	99.2	101.5	118.589	4	81.8	108.8	96.5	97.6	81.947	6	56.4	97	80.9	82.3	79.505	4	82.2	99.6	90.9	90.9
20.6428571428571	21	TATCA	TGATA	117.026	5	78	125.5	99.6	100.9	118.589	4	79.3	106.7	97.4	101.8	81.947	6	56.6	97	80.2	83.1	79.505	4	81.8	102.4	91.4	90.7
20.7142857142857	21	TATCA	TGATA	117.026	5	79.3	124.7	98.1	96.7	118.589	4	86.4	111.2	100.4	102	81.947	6	57.5	96.9	79.8	82.2	79.505	4	80.9	100.4	90.6	90.5
20.7857142857143	21	TATCA	TGATA	117.026	5	74.9	124.5	92.9	87.5	118.589	4	90.4	114.1	101.9	101.7	81.947	6	58.8	96.8	80.5	82.4	79.505	4	80	99.7	90.1	90.3
20.8571428571429	21	TATCA	TGATA	117.026	5	73.5	124.9	88.1	80.5	118.589	4	92.3	114.7	102.9	102.2	81.947	6	59.1	96.8	80.1	81.5	79.505	4	79.1	102.8	90.5	90.1
20.9285714285714	21	TATCA	TGATA	117.026	5	71.4	125	88.1	80.1	118.589	4	89.2	115.3	102.2	102.1	81.947	6	57.5	96.7	80.5	81	79.505	4	78.2	102.6	90.1	89.9
21	21	TATCA	TGATA	117.026	5	72.9	124.8	89.3	79.8	118.589	4	92.2	116	103.2	102.4	81.947	6	56	96.6	79.2	79.1	79.505	4	77.3	99.9	89.1	89.7
21.0714285714286	21	TATCA	TGATA	117.026	5	66.2	126.1	91.5	88.2	118.589	4	91.2	115.8	102.7	101.9	81.947	6	57.2	96.6	79.8	80	79.505	4	77.3	105.7	90.5	89.4
21.1428571428571	21	TATCA	TGATA	117.026	5	65.5	125.5	91.1	86.1	118.589	4	91.5	116.1	103.2	102.7	81.947	6	58.5	96.6	80.2	81.4	79.505	4	77.3	103.5	89.8	89.1
21.2142857142857	21	TATCA	TGATA	117.026	5	64.3	126	90.5	87.1	118.589	4	93.7	118.2	104.5	103.1	81.947	6	58	96.6	79	80.5	79.505	4	77.3	102	89.2	88.8
21.2857142857143	21	TATCA	TGATA	117.026	5	66.8	126.1	91.9	93.5	118.589	4	97.3	117.3	105.4	103.5	81.947	6	56.7	96.6	78.9	80.4	79.505	4	77.3	100.5	88.7	88.6
21.3571428571429	21	TATCA	TGATA	117.026	5	65.3	124.5	93.7	95.6	118.589	4	97.3	113.5	104.3	103.3	81.947	6	56.3	96.6	79.3	80.5	79.505	4	77	101.3	88.8	88.5
21.4285714285714	21	TATCA	TGATA	117.026	5	67.2	120.6	93.4	95.9	118.589	4	97.2	110.7	103.3	102.6	81.947	6	57.7	96.6	79.7	81.1	79.505	4	76.5	101	88.6	88.5
21.5714285714286	22	ATCAA	TTGAT	104.184	5	65.7	107.8	87.8	81.5	106.172	4	92.5	105.9	98.2	97.3	78.2165	6	65.8	97.2	80.4	79.5	79.084	4	75.3	99.6	87.8	88.1
21.6428571428571	22	ATCAA	TTGAT	104.184	5	64	106.3	87.1	80.7	106.172	4	91.6	107	99.3	99.3	78.2165	6	74.5	95.9	83	82.3	79.084	4	74.1	99.6	86.8	86.8
21.7142857142857	22	ATCAA	TTGAT	104.184	5	64.9	107.5	87.7	80.8	106.172	4	91.3	107	99	98.8	78.2165	6	72	97	80.3	76.4	79.084	4	73.2	99.6	86.3	86.3
21.7857142857143	22	ATCAA	TTGAT	104.184	5	64.7	106.2	87.4	80.4	106.172	4	92.8	104.6	99.3	99.9	78.2165	6	63.7	91.4	77.7	77	79.084	4	73.8	99.6	87.4	88.1
21.8571428571429	22	ATCAA	TTGAT	104.184	5	67.6	108.7	88.3	79.7	106.172	4	93	103.9	99	99.6	78.2165	6	69.1	90.7	82.6	84.1	79.084	4	64.6	99.6	84.9	87.7
21.9285714285714	22	ATCAA	TTGAT	104.184	5	64.7	107.8	87.3	80.1	106.172	4	90.7	105	98.5	99.1	78.2165	6	69.9	90.1	81.8	82.2	79.084	4	62.2	99.9	84.2	87.3
22	22	ATCAA	TTGAT	104.184	5	65.5	104.7	86.5	80.3	106.172	4	90.4	105.4	97.3	96.8	78.2165	6	71.9	100.7	85.9	84.3	79.084	4	58	100.4	83.3	87.4
22.0714285714286	22	ATCAA	TTGAT	104.184	5	66.2	109.1	87.7	81.5	106.172	4	74.6	104.5	93.9	98.2	78.2165	6	74.1	103.3	85.9	84.3	79.084	4	63.8	100.9	85.4	88.4
22.1428571428571	22	ATCAA	TTGAT	104.184	5	66.6	106.7	87.2	81.1	106.172	4	74	104.9	93.1	96.8	78.2165	6	73	102.4	86	84.2	79.084	4	63.2	101.4	85	87.7
22.2142857142857	22	ATCAA	TTGAT	104.184	5	70.6	107.8	88.4	80.9	106.172	4	72.1	104.5	92.9	97.4	78.2165	6	69.4	101.8	86.3	86.4	79.084	4	62.7	101.6	85.6	89
22.2857142857143	22	ATCAA	TTGAT	104.184	5	67.5	107.8	87.6	80.8	106.172	4	70.2	102.5	89.8	93.3	78.2165	6	70.1	104.1	87.6	87.2	79.084	4	63	101.6	85.1	88
22.3571428571429	22	ATCAA	TTGAT	104.184	5	71.2	106.9	87.7	80.9	106.172	4	70.7	99.4	86.7	88.4	78.2165	6	67.3	102.8	85.9	85.6	79.084	4	75	101.6	88.3	88.4
22.4285714285714	22	ATCAA	TTGAT	104.184	5	77.3	104.7	89.2	82	106.172	4	69.8	96.5	86.6	90	78.2165	6	71	104.6	88.4	90.2	79.084	4	63.6	101.6	85.7	88.8
22.5714285714286	23	TCAAG	CTTGA	90.134	5	79.1	104	89.6	83.5	91.852	4	68.6	91.6	82.6	85.2	104.782	6	77.9	107.8	95.8	96.4	104.365	4	85.2	101.6	93.7	94
22.6428571428571	23	TCAAG	CTTGA	90.134	5	81.9	105.1	90.3	85.6	91.852	4	69.4	89.5	80.7	81.9	104.782	6	77.7	107.2	93.5	97.6	104.365	4	85.2	101.6	94	94.6
22.7142857142857	23	TCAAG	CTTGA	90.134	5	81.1	106	92.7	95	91.852	4	80.4	88	83.7	83.1	104.782	6	77.6	105.6	96	98.1	104.365	4	85.2	101.6	94.3	95.2
22.7857142857143	23	TCAAG	CTTGA	90.134	5	80.9	112.1	96.2	93.6	91.852	4	79.1	94.4	86.2	85.7	104.782	6	77.4	101.4	94.6	97.5	104.365	4	85.2	101.6	94.6	95.8
22.8571428571429	23	TCAAG	CTTGA	90.134	5	77.4	113.3	93.4	92.3	91.852	4	78.9	94.9	86.6	86.3	104.782	6	77.3	103.1	93.4	94.9	104.365	4	85.2	101.6	94.9	96.4
22.9285714285714	23	TCAAG	CTTGA	90.134	5	76.2	114.5	94.6	94.2	91.852	4	80.3	96.3	88	87.8	104.782	6	77.1	104.9	93.1	92.8	104.365	4	85.2	101.6	95.2	97.1
23	23	TCAAG	CTTGA	90.134	5	77.2	112.8	93.4	91.9	91.852	4	78.6	95.7	88.6	90	104.782	6	71.4	104.7	89.1	92.1	104.365	4	85.2	101.6	95.5	97.7
23.0714285714286	23	TCAAG	CTTGA	90.134	5	80.3	111.2	94.1	94.3	91.852	4	78.9	98.3	87.9	87.2	104.782	6	70.9	104	89.3	92	104.365	4	85.2	101.6	95.5	97.7
23.1428571428571	23	TCAAG	CTTGA	90.134	5	74.9	111.9	92.6	92.3	91.852	4	81.4	97.6	88.3	87.1	104.782	6	76.9	104.6	93	93.6	104.365	4	85.2	101.6	95.5	97.7
23.2142857142857	23	TCAAG	CTTGA	90.134	5	77.3	112.7	94.6	95.3	91.852	4	82.1	98.1	89.1	88.1	104.782	6	76.9	99.9	89.7	92.2	104.365	4	85.2	101.6	95.5	97.7
23.2857142857143	23	TCAAG	CTTGA	90.134	5	80.3	112.4	95.9	95.2	91.852	4	81.2	96.9	87.2	85.3	104.782	6	76.9	103.5	90.9	92.3	104.365	4	85.2	101.6	95.5	97.7
23.3571428571429	23	TCAAG	CTTGA	90.134	5	66.2	112.1	90.3	94.1	91.852	4	78.9	98.1	86.1	83.6	104.782	6	76.9	103.6	91.2	92	104.365	4	85.2	101.6	95.5	97.7
23.4285714285714	23	TCAAG	CTTGA	90.134	5	61.7	113	90.6	95	91.852	4	79.6	98.9	85.9	82.5	104.782	6	76.9	103.5	91.5	91.7	104.365	4	85.2	101.6	95.5	97.7
23.5714285714286	24	CAAGG	CCTTG	83.542	5	62.8	115.3	92	90.1	85.548	4	72.7	96.1	80.6	76.9	104.417	6	73.8	105.6	90.4	91.1	105.892	4	85.2	101.6	95.5	97.7
23.6428571428571	24	CAAGG	CCTTG	83.542	5	63.6	107.8	91.1	92.2	85.548	4	72.2	93.7	80	77.1	104.417	6	72.5	105.8	90.5	91.5	105.892	4	85.2	101.6	95.5	97.7
23.7142857142857	24	CAAGG	CCTTG	83.542	5	63.4	110.3	91.4	91.9	85.548	4	72.8	92.8	79.5	76.2	104.417	6	74.2	105.4	91.2	92.2	105.892	4	85.2	101.6	95.5	97.7
23.7857142857143	24	CAAGG	CCTTG	83.542	5	63.2	113.1	92	92.3	85.548	4	75.8	94.4	85.7	86.4	104.417	6	74.8	105.4	91.1	90.8	105.892	4	85.2	101.6	95.5	97.7
23.8571428571429	24	CAAGG	CCTTG	83.542	5	62.9	118.8	91.5	89	85.548	4	72.3	100.3	84.3	82.3	104.417	6	83.7	103.7	94.3	93.4	105.892	4	85.2	101.6	95.5	97.7
23.9285714285714	24	CAAGG	CCTTG	83.542	5	62.3	103.4	85.3	87.6	85.548	4	71.9	101.5	83.3	79.8	104.417	6	83.5	105.2	94.9	94	105.892	4	85.2	101.6	95.5	97.7
24	24	CAAGG	CCTTG	83.542	5	61.7	103.5	83.7	85.7	85.548	4	72.2	100.9	84.1	81.7	104.417	6	85.4	107.3	94.9	92.3	105.892	4	85.2	101.6	95.5	97.7
24.0714285714286	24	CAAGG	CCTTG	83.542	5	62.7	103.1	84.5	87.4	85.548	4	71.6	102.4	84.5	82	104.417	6	84.6	106	95.2	93	105.892	4	85.2	102.2	95.9	98
24.1428571428571	24	CAAGG	CCTTG	83.542	5	63.9	103.4	84.4	84.8	85.548	4	71.4	98.5	85	85	104.417	6	81.8	103.9	96	97.4	105.892	4	85.2	102.7	96.2	98.4
24.2142857142857	24	CAAGG	CCTTG	83.542	5	65.2	103.3	84.2	84.1	85.548	4	73	104.7	87.4	86	104.417	6	71.6	104.1	91	92	105.892	4	85.2	103.3	96.5	98.8
24.2857142857143	24	CAAGG	CCTTG	83.542	5	65.9	105	85.9	86.2	85.548	4	71.1	105.2	87.1	85.9	104.417	6	74.8	103.5	91.6	93.1	105.892	4	85.2	103.9	96.8	99.1
24.3571428571429	24	CAAGG	CCTTG	83.542	5	65.7	105.2	86.1	87.1	85.548	4	71.5	108.6	89.2	88.3	104.417	6	84.4	104.7	94	94.9	105.892	4	85.2	104.4	97.2	99.5
24.4285714285714	24	CAAGG	CCTTG	83.542	5	65.7	104.3	85.1	85.4	85.548	4	71	109.4	89.1	87.9	104.417	6	88.3	102.3	94	94.1	105.892	4	85.2	105	97.5	99.9
24.5714285714286	25	AAGGT	ACCTT	72.938	5	65.7	105.5	84.3	82	74.702	4	63.3	104.8	82.4	80.7	89.399	6	82.9	98.4	91.5	92.9	89.681	4	85.2	106.1	98.6	101.4
24.6428571428571	25	AAGGT	ACCTT	72.938	5	65.7	106	83.9	82.8	74.702	4	59.1	108	81.2	78.8	89.399	6	82	100.7	91.9	94.1	89.681	4	84.5	105.4	97.1	99.3
24.7142857142857	25	AAGGT	ACCTT	72.938	5	65.7	105.8	84	83.7	74.702	4	57.6	105.5	79.9	78.2	89.399	6	81.1	98.5	91.9	93.7	89.681	4	76.3	103	90.2	90.8
24.7857142857143	25	AAGGT	ACCTT	72.938	5	65.7	105.5	83.8	84.6	74.702	4	59.6	107.3	80.6	77.7	89.399	6	80.3	97.9	91.2	94.4	89.681	4	79.2	101.1	90.8	91.5
24.8571428571429	25	AAGGT	ACCTT	72.938	5	65.7	105.8	83.9	85.5	74.702	4	60.9	102.3	80.4	79.1	89.399	6	79.4	100.7	92.1	94.3	89.681	4	77.5	98.7	89.8	91.5
24.9285714285714	25	AAGGT	ACCTT	72.938	5	65.7	106	84.5	86.4	74.702	4	62	93.7	77	76.1	89.399	6	78.5	98.9	91.8	94.4	89.681	4	81.2	97.8	89.7	89.9
25	25	AAGGT	ACCTT	72.938	5	65.7	106.7	84.3	87.3	74.702	4	58.9	93.7	76.1	75.8	89.399	6	77.7	96.6	88.9	90.1	89.681	4	83.8	98	92	93.1
25.0714285714286	25	AAGGT	ACCTT	72.938	5	65.6	107.3	84.2	88.4	74.702	4	62	93.7	79.5	81.1	89.399	6	78.3	96.4	89.2	89.4	89.681	4	85.6	101.9	94.8	95.8
25.1428571428571	25	AAGGT	ACCTT	72.938	5	65.5	107.2	84.8	89.2	74.702	4	60.7	93.7	79.1	81	89.399	6	78.8	94	87.5	86.5	89.681	4	87	103.7	97.4	99.5
25.2142857142857	25	AAGGT	ACCTT	72.938	5	65.4	107.1	85.4	89.5	74.702	4	61.5	94.3	79.6	81.4	89.399	6	77.3	95.5	85.3	82	89.681	4	87.8	103.6	97.3	99
25.2857142857143	25	AAGGT	ACCTT	72.938	5	65.2	105.1	85.6	89.7	74.702	4	61.7	93.7	79.5	81.4	89.399	6	77.9	96	83.1	80.5	89.681	4	87.7	101.9	96.7	98.6
25.3571428571429	25	AAGGT	ACCTT	72.938	5	65.1	103.1	85.4	90	74.702	4	61.1	93.7	79.4	81.5	89.399	6	76.3	95.8	81.9	80.3	89.681	4	85.4	102.4	94.7	95.5
25.4285714285714	25	AAGGT	ACCTT	72.938	5	65	102.9	85.4	90.2	74.702	4	60.7	93.7	78.8	80.5	89.399	6	65	98.1	80.4	81.2	89.681	4	86.4	102.6	96.4	98.2
25.5714285714286	26	AGGTG	CACCT	69.953	5	63.5	102.4	85.1	91.2	71.33	4	57.2	94.1	77.3	78.9	104.485	6	70.2	104.6	83.7	82.6	105.003	4	84.2	104.5	96.8	99.2
25.6428571428571	26	AGGTG	CACCT	69.953	5	61.9	100.7	83	85.4	71.33	4	58.6	94.1	77.3	78.1	104.485	6	60.9	106.5	82.8	82	105.003	4	85.3	105.6	95.2	95
25.7142857142857	26	AGGTG	CACCT	69.953	5	61.5	100.6	83.2	87.9	71.33	4	60.2	94.1	78.1	79	104.485	6	60.5	106.4	81.9	82.9	105.003	4	85.5	105	94	92.7
25.7857142857143	26	AGGTG	CACCT	69.953	5	60	107.6	83.6	86.9	71.33	4	56.5	94.1	77.6	79.9	104.485	6	60.9	106	86	86.4	105.003	4	85.8	103.3	93.8	93
25.8571428571429	26	AGGTG	CACCT	69.953	5	59	105.8	83.3	86.8	71.33	4	58.6	94.1	77.3	78.3	104.485	6	61.7	105	86.5	87.1	105.003	4	81.9	102.6	92.4	92.5
25.9285714285714	26	AGGTG	CACCT	69.953	5	57.9	108.3	84.3	89.7	71.33	4	59.8	94.2	77.9	78.8	104.485	6	59.3	104.2	85.6	86.4	105.003	4	85.6	104.4	93.4	91.9
26	26	AGGTG	CACCT	69.953	5	57.4	105.1	82.9	88	71.33	4	58.2	94.3	77.6	79	104.485	6	59.3	106	85.1	86.4	105.003	4	84.9	104.6	93.1	91.5
26.0714285714286	26	AGGTG	CACCT	69.953	5	60	104.1	83.2	87.2	71.33	4	58.7	94.6	78.1	79.6	104.485	6	76.7	108	92.2	92.8	105.003	4	81.4	104.3	92.3	91.7
26.1428571428571	26	AGGTG	CACCT	69.953	5	69.9	105.5	89.2	87.7	71.33	4	60.3	94.9	78.2	78.9	104.485	6	74.8	106.3	91.6	92.8	105.003	4	82.2	104.8	92.7	92
26.2142857142857	26	AGGTG	CACCT	69.953	5	70.1	106.2	90	89.2	71.33	4	59.7	95.2	78.4	79.5	104.485	6	75.6	110.2	92.5	92.9	105.003	4	85.5	103.7	93.2	91.7
26.2857142857143	26	AGGTG	CACCT	69.953	5	71.8	96.9	88.8	91.2	71.33	4	59.6	94.7	78.3	79.4	104.485	6	75.1	107.9	89.2	89.6	105.003	4	84.7	105.2	94.1	93.1
26.3571428571429	26	AGGTG	CACCT	69.953	5	70.7	92.5	87	90.9	71.33	4	60.8	95	78.5	79.1	104.485	6	65.4	104.3	86.4	86.1	105.003	4	83.4	105.3	92.5	90.6
26.4285714285714	26	AGGTG	CACCT	69.953	5	70.4	93.5	86.8	90.8	71.33	4	62	95.2	78.7	78.7	104.485	6	62.3	104.6	86.1	86.1	105.003	4	81.7	104	91.6	90.4
26.5714285714286	27	GGTGG	CCACC	101.8055	5	88.5	100.5	91.6	89.2	103.236	4	81	97.7	91.4	93.4	95.7815	6	62.8	106.2	86	85.3	96.54	4	82.4	104	91.5	89.8
26.6428571428571	27	GGTGG	CCACC	101.8055	5	88.8	110.8	94.9	91.8	103.236	4	86.9	103.6	95.1	95	95.7815	6	61.7	105.7	85.9	84.8	96.54	4	83	104	91.8	90.1
26.7142857142857	27	GGTGG	CCACC	101.8055	5	89.9	113.4	96.9	93.8	103.236	4	87.4	100.9	95.8	97.5	95.7815	6	61.7	105.7	85.6	85.7	96.54	4	82.2	104	92.9	92.6
26.7857142857143	27	GGTGG	CCACC	101.8055	5	89.7	112.5	97.7	94.8	103.236	4	88.7	101.7	95.1	95	95.7815	6	61.9	104.6	85.1	85.2	96.54	4	80.9	104	92.5	92.5
26.8571428571429	27	GGTGG	CCACC	101.8055	5	88.2	109.5	97	94	103.236	4	88	102	94.4	93.8	95.7815	6	60.7	102.9	85	86.1	96.54	4	80.4	104	92.5	92.9
26.9285714285714	27	GGTGG	CCACC	101.8055	5	89.2	109.3	95.4	92.9	103.236	4	85.5	101.7	95.8	98	95.7815	6	63	100.9	83.7	85.4	96.54	4	81.3	104	94.7	96.7
27	27	GGTGG	CCACC	101.8055	5	90	109.1	95.7	91.3	103.236	4	88.9	107.7	97.9	97.5	95.7815	6	61.6	100.1	83.3	85	96.54	4	82.3	104	95.6	98.1
27.0714285714286	27	GGTGG	CCACC	101.8055	5	89.2	109.5	97.6	93.2	103.236	4	85.9	99.2	94.1	95.8	95.7815	6	62.8	100.2	83.4	85.9	96.54	4	81.9	108.2	96.8	98.7
27.1428571428571	27	GGTGG	CCACC	101.8055	5	91.2	111.2	99.8	94.3	103.236	4	92	97.4	95.4	96	95.7815	6	62.9	100.3	82.7	85.9	96.54	4	81.5	104	92.4	92
27.2142857142857	27	GGTGG	CCACC	101.8055	5	91.6	111.4	99.5	94	103.236	4	93.2	98.4	95.1	94.5	95.7815	6	61.9	100.4	81.9	84.5	96.54	4	80.7	104	92.4	92.4
27.2857142857143	27	GGTGG	CCACC	101.8055	5	91	111.7	100.1	95.9	103.236	4	93.1	97.2	95.1	95.1	95.7815	6	62.7	100.5	82.4	85.4	96.54	4	79.8	104	91	90.2
27.3571428571429	27	GGTGG	CCACC	101.8055	5	93.1	110.3	100.8	97.3	103.236	4	95.1	100.8	99.1	100.2	95.7815	6	62	100.5	81.7	84.5	96.54	4	79.2	104	91.5	91.5
27.4285714285714	27	GGTGG	CCACC	101.8055	5	96.5	111.9	101.4	99.3	103.236	4	80.1	95.4	89.9	92.1	95.7815	6	60.8	100.6	83.1	86.8	96.54	4	79.2	104	91.2	90.7
27.5714285714286	28	GTGGT	ACCAC	84.071	5	93.6	101.2	96.2	95.5	85.38	4	82.6	100.3	92.2	93	99.591	6	61.5	100.8	83.7	87.4	100.1965	4	79.2	112.8	94.4	92.9
27.6428571428571	28	GTGGT	ACCAC	84.071	5	87.9	99.7	94.4	94.7	85.38	4	79.4	100.3	89.9	89.9	99.591	6	61.7	100.9	83.4	87.1	100.1965	4	79.2	110.1	93.8	93
27.7142857142857	28	GTGGT	ACCAC	84.071	5	85.7	99.6	94.3	94.1	85.38	4	76.7	113.8	92.2	89.2	99.591	6	61.8	100.7	83.6	87.5	100.1965	4	79.2	104	91.3	90.9
27.7857142857143	28	GTGGT	ACCAC	84.071	5	84.4	103.1	94.9	93.2	85.38	4	76.2	108.6	91	89.6	99.591	6	61.9	100.4	83.9	88	100.1965	4	79.2	104	91.2	90.9
27.8571428571429	28	GTGGT	ACCAC	84.071	5	84.9	107.2	96.4	94.3	85.38	4	75.4	110.3	89.2	85.6	99.591	6	62	100.4	83.8	87.2	100.1965	4	79.2	104	92	92.4
27.9285714285714	28	GTGGT	ACCAC	84.071	5	84.7	103.9	96.2	95.9	85.38	4	74.7	111.6	87.5	81.9	99.591	6	62	101.2	84.1	87.7	100.1965	4	79.2	104	91.6	91.6
28	28	GTGGT	ACCAC	84.071	5	83	102	94.4	94.4	85.38	4	74.3	113.8	86.7	79.4	99.591	6	62	102	84.1	87.3	100.1965	4	79.2	104.5	92.9	94.1
28.0714285714286	28	GTGGT	ACCAC	84.071	5	84.3	102.2	94.1	94.6	85.38	4	73.8	112.3	84.9	76.8	99.591	6	62	101.5	84.1	87.9	100.1965	4	78.7	116.7	96.2	94.7
28.1428571428571	28	GTGGT	ACCAC	84.071	5	84.9	102.4	93.3	92.6	85.38	4	73.6	111.6	84.9	77.1	99.591	6	62	101	83.4	86.9	100.1965	4	78.3	112.5	95.3	95.3
28.2142857142857	28	GTGGT	ACCAC	84.071	5	84.5	103.1	94.1	93.2	85.38	4	73.6	110.6	84.5	76.9	99.591	6	62	100.2	83.3	87	100.1965	4	77.9	105.8	92.3	92.7
28.2857142857143	28	GTGGT	ACCAC	84.071	5	82.7	95.3	92	94.2	85.38	4	73.6	112.5	84.3	75.6	99.591	6	62	99.3	83.7	86.5	100.1965	4	77.4	106.4	93.2	94.5
28.3571428571429	28	GTGGT	ACCAC	84.071	5	80.1	96	89.6	94.3	85.38	4	70.5	112.1	82.1	72.9	99.591	6	62	98.7	85.7	88.2	100.1965	4	77	107	93	94.1
28.4285714285714	28	GTGGT	ACCAC	84.071	5	76.4	96.9	89.1	94.2	85.38	4	65.1	114.3	80.4	71	99.591	6	62	98.7	88.2	94.1	100.1965	4	76.6	107.6	92.1	92.1
28.5714285714286	29	TGGTT	AACCA	63.684	5	66	99.4	87.5	93.4	65.0335	4	58.1	85.7	69.8	67.6	109.8855	6	62	100.3	88.7	94.1	109.532	4	79.5	108.3	94	94.1
28.6428571428571	29	TGGTT	AACCA	63.684	5	60.8	98	85.9	93	65.0335	4	55.1	83.6	68.3	67.3	109.8855	6	62	100.9	88.8	94.1	109.532	4	78.5	107	92.5	92.2
28.7142857142857	29	TGGTT	AACCA	63.684	5	59.9	98.4	85.5	92.2	65.0335	4	54	80.2	67.7	68.2	109.8855	6	62	99.9	88.6	94.1	109.532	4	80.1	108.5	92.9	91.5
28.7857142857143	29	TGGTT	AACCA	63.684	5	61.1	98.2	85.6	90.3	65.0335	4	53.5	81.5	67.3	67.2	109.8855	6	62	98.9	88.3	94.1	109.532	4	74.7	111.9	92.8	92.3
28.8571428571429	29	TGGTT	AACCA	63.684	5	61.9	98.2	84.9	89.9	65.0335	4	53	77.2	65.8	66.6	109.8855	6	62	98.9	88.1	94.1	109.532	4	70.4	112.4	92.5	93.6
28.9285714285714	29	TGGTT	AACCA	63.684	5	62.2	97.9	84.2	87.3	65.0335	4	53.3	83.7	67.2	65.9	109.8855	6	62	98.9	87.9	94.1	109.532	4	73.4	113	93.4	93.6
29	29	TGGTT	AACCA	63.684	5	62.4	97.8	84.2	86.7	65.0335	4	54.9	76.7	66.5	67.1	109.8855	6	62	98.9	87.8	94.1	109.532	4	73.6	111.7	93.2	93.8
29.0714285714286	29	TGGTT	AACCA	63.684	5	63.4	100.6	85.2	86.7	65.0335	4	56.2	100	72.6	67.1	109.8855	6	62.2	99	87.5	93.5	109.532	4	76.8	112.7	93.7	92.6
29.1428571428571	29	TGGTT	AACCA	63.684	5	64.3	97.2	85	85.9	65.0335	4	54.8	98.8	72.3	67.8	109.8855	6	62.3	99.4	87.4	93	109.532	4	75.9	113.5	93.2	91.8
29.2142857142857	29	TGGTT	AACCA	63.684	5	64.2	99.3	85.4	88.6	65.0335	4	54.3	97.3	71.8	67.9	109.8855	6	62.4	99.8	87.3	92.4	109.532	4	79	112.7	93.4	91.1
29.2857142857143	29	TGGTT	AACCA	63.684	5	63.7	100.1	83.8	83.3	65.0335	4	58.5	98.2	73.5	68.7	109.8855	6	62.5	97.3	86.6	91.9	109.532	4	79.1	111.6	93.1	90.8
29.3571428571429	29	TGGTT	AACCA	63.684	5	65.8	98.9	83.2	82.9	65.0335	4	59	96.9	76	74	109.8855	6	62.7	97	85.9	91.3	109.532	4	80	118.4	94.6	90.1
29.4285714285714	29	TGGTT	AACCA	63.684	5	73.2	97.2	84.8	82.8	65.0335	4	62.6	100	82.5	83.8	109.8855	6	62.8	96.7	85.5	90.1	109.532	4	78.1	110.6	92.4	90.4
29.5714285714286	30	GGTTT	AAACC	90.305	5	80.1	99.1	89.8	88.8	92.1095	4	73.8	102.2	89.3	90.6	87.468	6	81.4	96	89.7	90.4	87.988	4	78.7	102.9	90.2	89.6
29.6428571428571	30	GGTTT	AAACC	90.305	5	79.8	99.4	91	94.1	92.1095	4	79	108.6	92.4	91	87.468	6	81.9	95.7	89.6	90.3	87.988	4	81.1	98.8	89.3	88.7
29.7142857142857	30	GGTTT	AAACC	90.305	5	80.6	101.2	91.3	94.1	92.1095	4	82.3	110.9	93.4	90.3	87.468	6	82.3	95.3	88.8	90.1	87.988	4	76.8	94.7	87.1	88.5
29.7857142857143	30	GGTTT	AAACC	90.305	5	78.4	103.1	91.4	95.3	92.1095	4	83.7	100.1	92.2	92.5	87.468	6	82.8	94.4	89.9	90.5	87.988	4	79.9	90.9	87	88.5
29.8571428571429	30	GGTTT	AAACC	90.305	5	69.9	105.6	90.3	96	92.1095	4	84.3	99.7	91.7	91.3	87.468	6	83.2	93.5	89.2	89.8	87.988	4	72.7	91	84.5	87.1
29.9285714285714	30	GGTTT	AAACC	90.305	5	62	108.1	89.6	96.8	92.1095	4	86.3	100.1	92.3	91.3	87.468	6	83.7	95.1	89.2	89.1	87.988	4	70.5	91	83.7	86.6
30	30	GGTTT	AAACC	90.305	5	60.7	109.6	90.4	96.8	92.1095	4	85.4	102.9	93.4	92.7	87.468	6	84.1	96.5	88.9	87.8	87.988	4	85.1	92.2	88.2	87.8
30.0714285714286	30	GGTTT	AAACC	90.305	5	58.2	111.2	94.4	103	92.1095	4	85.9	101.6	93.9	94	87.468	6	84.2	97.3	89.4	88.8	87.988	4	84	91.3	87.7	87.8
30.1428571428571	30	GGTTT	AAACC	90.305	5	59	109.5	90.7	102.1	92.1095	4	88.1	101.6	94.8	94.6	87.468	6	84.3	107.2	91.3	88.9	87.988	4	82.9	100.2	90.4	89.2
30.2142857142857	30	GGTTT	AAACC	90.305	5	58.6	107.9	91.2	101.2	92.1095	4	87.7	102.8	95.3	95.4	87.468	6	84.4	105.9	91.3	89.2	87.988	4	81.9	91.2	85.7	84.8
30.2857142857143	30	GGTTT	AAACC	90.305	5	56.5	108.5	93.2	102	92.1095	4	85.1	103.1	93.4	92.7	87.468	6	84.5	105.4	91.1	88.9	87.988	4	82.2	92.4	87.9	88.6
30.3571428571429	30	GGTTT	AAACC	90.305	5	57.9	109.2	93.3	101.6	92.1095	4	83.9	102.4	93.3	93.5	87.468	6	84.6	105.7	90.5	88.1	87.988	4	82	91.3	87	87.4
30.4285714285714	30	GGTTT	AAACC	90.305	5	58.3	109	93.8	99.6	92.1095	4	84.8	101.1	93.8	94.7	87.468	6	80.7	105.8	89.5	87.1	87.988	4	81.8	89.2	86	86.5
30.5714285714286	31	GTTTA	TAAAC	96.83	5	58.9	108.8	91.5	97.2	99.985	4	90.7	100.9	95.6	95.4	81.23	6	72.5	105.3	88.4	87.1	82.2455	4	79.7	96.8	86.4	84.6
30.6428571428571	31	GTTTA	TAAAC	96.83	5	59.5	108.3	90.6	100.7	99.985	4	91	100.6	95.8	95.7	81.23	6	69.6	105.3	85.3	83.9	82.2455	4	81.4	95.7	86.2	83.9
30.7142857142857	31	GTTTA	TAAAC	96.83	5	58.3	106.9	88.4	99	99.985	4	90.9	101.4	95.8	95.4	81.23	6	72.2	105.3	88.3	90.8	82.2455	4	80.7	97.6	86.3	83.4
30.7857142857143	31	GTTTA	TAAAC	96.83	5	56.2	110.1	89.2	99.8	99.985	4	90.5	101.5	95.3	94.6	81.23	6	71.2	105.3	85.3	85.8	82.2455	4	78.1	97.5	85.3	82.8
30.8571428571429	31	GTTTA	TAAAC	96.83	5	57.8	108.3	86.3	87.8	99.985	4	89.5	102.1	95.7	95.5	81.23	6	69.2	105.3	83.3	81	82.2455	4	78.7	98	86.6	84.9
30.9285714285714	31	GTTTA	TAAAC	96.83	5	60.7	106.6	87.1	88.2	99.985	4	88.5	102.3	96	96.6	81.23	6	71.2	105.3	85.2	82.7	82.2455	4	79.6	99.6	87	84.4
31	31	GTTTA	TAAAC	96.83	5	58.3	112.3	87.1	86.2	99.985	4	88.4	102.2	96.3	97.2	81.23	6	65.4	105.3	82.6	80.4	82.2455	4	76.6	86.9	83.3	84.8
31.0714285714286	31	GTTTA	TAAAC	96.83	5	55.3	101.7	84.6	84.5	99.985	4	86.3	103.6	96.3	97.5	81.23	6	62	105.3	83.4	79.4	82.2455	4	81.8	86.5	83.7	83.4
31.1428571428571	31	GTTTA	TAAAC	96.83	5	58.3	105.1	85.2	83.9	99.985	4	86.8	102.6	96.4	98	81.23	6	62.8	108.5	85	79.1	82.2455	4	81.2	85.9	83	82.4
31.2142857142857	31	GTTTA	TAAAC	96.83	5	68.7	108.4	87.7	83.9	99.985	4	86.3	101.4	95.8	97.8	81.23	6	61.3	107.1	84.5	79.2	82.2455	4	79.1	85.1	81.7	81.4
31.2857142857143	31	GTTTA	TAAAC	96.83	5	79.1	108.5	93.7	93.3	99.985	4	87	99.1	95	97	81.23	6	63	110.1	85.2	82.1	82.2455	4	72.5	85.6	80.8	82.6
31.3571428571429	31	GTTTA	TAAAC	96.83	5	80.3	113.2	95.9	93.6	99.985	4	88.6	102	96.4	97.5	81.23	6	64.4	108.1	84.4	79.5	82.2455	4	70.3	85.7	79.7	81.5
31.4285714285714	31	GTTTA	TAAAC	96.83	5	79.7	112.9	95.9	93.4	99.985	4	88.7	102.8	96.9	98.1	81.23	6	63.1	105.3	83.9	81.1	82.2455	4	71.3	86.9	80.8	82.4
31.5714285714286	32	TTTAT	ATAAA	100.9265	5	74.5	104.9	93	92.3	103.2775	4	88.7	100.1	93.7	92.9	94.774	6	70.7	105.9	90.2	92.9	96.207	4	72.9	86.9	82.8	85.8
31.6428571428571	32	TTTAT	ATAAA	100.9265	5	74.9	105.1	91.5	92	103.2775	4	76.1	100.1	90.9	93.7	94.774	6	71.3	107.3	93.2	101.1	96.207	4	72.9	89.8	83.9	86.5
31.7142857142857	32	TTTAT	ATAAA	100.9265	5	76.9	105.4	89.6	88.1	103.2775	4	76.7	100.1	91.1	93.7	94.774	6	70.3	107.6	92.8	100.6	96.207	4	72.9	92.8	85	87.1
31.7857142857143	32	TTTAT	ATAAA	100.9265	5	77.6	105.5	91.7	92.3	103.2775	4	62.5	100.1	86.8	92.3	94.774	6	73	105.3	90.5	93.2	96.207	4	72.9	95.7	85.8	87.2
31.8571428571429	32	TTTAT	ATAAA	100.9265	5	77.4	105.6	90.9	92.5	103.2775	4	64.8	100.1	87.7	93	94.774	6	72.5	107	90.8	92.5	96.207	4	72.9	98.7	86.3	86.8
31.9285714285714	32	TTTAT	ATAAA	100.9265	5	78.2	105.7	91.2	92.7	103.2775	4	68.3	100.1	88.4	92.6	94.774	6	72.6	108.2	90.9	91.6	96.207	4	72.9	101.6	86.9	86.5
32	32	TTTAT	ATAAA	100.9265	5	81	105.8	93.2	93	103.2775	4	62.3	100.1	87	92.7	94.774	6	66.9	108.6	89.6	90.8	96.207	4	72.9	104.6	87.4	86.1
32.0714285714286	32	TTTAT	ATAAA	100.9265	5	77.2	105.1	92.1	91.9	103.2775	4	61.8	100	86.7	92.6	94.774	6	70.5	110.1	90.6	91.9	96.207	4	72.7	105.2	87.9	86.9
32.1428571428571	32	TTTAT	ATAAA	100.9265	5	76.9	104.3	91.6	90.9	103.2775	4	62.9	100	87	92.6	94.774	6	70.8	108.6	90.7	93	96.207	4	72.6	105.8	88.5	87.8
32.2142857142857	32	TTTAT	ATAAA	100.9265	5	78.4	103.5	91.2	90.4	103.2775	4	83.7	99.8	94	96.2	94.774	6	71.1	105.3	90.3	93.2	96.207	4	72.4	106.5	89.1	88.7
32.2857142857143	32	TTTAT	ATAAA	100.9265	5	77.7	101.9	90.2	90	103.2775	4	82	101.6	95.1	98.3	94.774	6	70.7	106.8	90.3	92.3	96.207	4	72.2	107.1	90.1	90.4
32.3571428571429	32	TTTAT	ATAAA	100.9265	5	80.5	105.2	91.3	90.2	103.2775	4	80.3	101.2	93.7	96.6	94.774	6	71.8	106.6	90.2	91.6	96.207	4	72.1	107.8	91.5	93.1
32.4285714285714	32	TTTAT	ATAAA	100.9265	5	82	100.7	90.9	91.2	103.2775	4	78.7	105.3	92.7	93.3	94.774	6	71.8	105.3	90.6	93.3	96.207	4	71.9	108.4	92.9	95.7
32.5714285714286	33	TTATC	GATAA	85.469	5	80	103.4	90.6	92	86.889	4	75.3	100.1	87.9	88.1	112.9295	6	72.2	105.3	89.3	91.7	111.951	4	71.8	112.1	95.1	98.3
32.6428571428571	33	TTATC	GATAA	85.469	5	79.4	103.8	89.3	85.4	86.889	4	73.6	100.4	81	75	112.9295	6	72.2	105.3	89.7	91.7	111.951	4	72.6	111.7	92.6	93
32.7142857142857	33	TTATC	GATAA	85.469	5	81.1	103.8	89.7	85.6	86.889	4	70.2	103.4	80.7	74.5	112.9295	6	72.2	105.3	89.5	91.7	111.951	4	72	112.4	93.4	94.6
32.7857142857143	33	TTATC	GATAA	85.469	5	82.7	103.8	90.4	86.4	86.889	4	69.7	97.8	79	74.3	112.9295	6	72.2	105.3	89.7	91.7	111.951	4	70.5	113.4	92.2	92.5
32.8571428571429	33	TTATC	GATAA	85.469	5	81.5	104.2	90.2	86.2	86.889	4	71	78.9	74.9	74.8	112.9295	6	72.2	105.3	89.8	91.7	111.951	4	67.4	115.6	90.9	90.3
32.9285714285714	33	TTATC	GATAA	85.469	5	80.8	105.2	90.5	87.4	86.889	4	70.3	81.9	74.6	73.1	112.9295	6	72.2	105.3	90.1	91.7	111.951	4	68.2	115.7	91.2	90.5
33	33	TTATC	GATAA	85.469	5	80.7	102.9	89.6	85.7	86.889	4	71.6	80.6	76.3	76.5	112.9295	6	72.2	105.3	89.9	91.7	111.951	4	67.4	112.8	90	89.9
33.0714285714286	33	TTATC	GATAA	85.469	5	80.7	100.4	89.3	84.7	86.889	4	72.3	103.5	82	76.1	112.9295	6	72.1	105.3	89.4	90.5	111.951	4	69.3	111.8	91.5	92.5
33.1428571428571	33	TTATC	GATAA	85.469	5	80.5	100.9	90	85.3	86.889	4	74.3	90.8	81.2	79.8	112.9295	6	72	105.3	89.1	89.2	111.951	4	68.8	112.7	90.1	89.5
33.2142857142857	33	TTATC	GATAA	85.469	5	80.3	101.4	90.7	86.1	86.889	4	76.3	100.7	83.8	79.1	112.9295	6	71.9	105.3	88.6	88	111.951	4	68.5	113.5	96.8	102.6
33.2857142857143	33	TTATC	GATAA	85.469	5	80.1	101.7	90.7	86	86.889	4	74.5	101.4	85.2	82.4	112.9295	6	71.8	105.3	88.4	86.8	111.951	4	69.2	116	100.3	108
33.3571428571429	33	TTATC	GATAA	85.469	5	79	100.5	90.6	87.6	86.889	4	74.9	95.4	85.4	85.6	112.9295	6	71.8	105.3	87.8	85.6	111.951	4	71	115.7	99.5	105.7
33.4285714285714	33	TTATC	GATAA	85.469	5	77.7	100.5	89.8	88.5	86.889	4	78	93.7	84.5	83.2	112.9295	6	71.7	105.3	87.5	84.6	111.951	4	69.7	102.3	87.6	89.3
33.5714285714286	34	TATCG	CGATA	117.064	5	79.4	115.8	96.1	100.7	118.798	4	76.4	103.6	92.8	95.7	82.256	6	71.5	105.3	87.1	84.9	81.488	4	70.7	99.3	86.1	87.1
33.6428571428571	34	TATCG	CGATA	117.064	5	78.7	122	97.6	99	118.798	4	76.4	108.6	95.8	99	82.256	6	71.5	105.3	86.9	85.3	81.488	4	70.9	98.3	85.7	86.9
33.7142857142857	34	TATCG	CGATA	117.064	5	80.1	123.5	98.1	98.5	118.798	4	76.4	109.9	97	100.8	82.256	6	71.4	105.3	87	86.3	81.488	4	83.3	97.2	88.9	87.4
33.7857142857143	34	TATCG	CGATA	117.064	5	83.8	122.8	98.8	99.8	118.798	4	76.4	112.8	97.2	99.7	82.256	6	71.3	105.3	86.6	85.9	81.488	4	84.7	104.6	93.2	91.7
33.8571428571429	34	TATCG	CGATA	117.064	5	81.1	122.8	100.4	99.4	118.798	4	76.4	113.1	97.3	99.9	82.256	6	70.8	105.3	85.5	83.4	81.488	4	84.7	100.1	92	91.6
33.9285714285714	34	TATCG	CGATA	117.064	5	82.5	122.9	100.5	99.4	118.798	4	76.4	113.5	97.3	99.6	82.256	6	69.3	105.3	85.3	83.6	81.488	4	84.7	105	93.6	92.4
34	34	TATCG	CGATA	117.064	5	94.3	123.2	103.4	99.8	118.798	4	76.4	113.8	97.2	99.3	82.256	6	67.7	105.3	85.7	85.6	81.488	4	84.7	100.9	93.1	93.4
34.0714285714286	34	TATCG	CGATA	117.064	5	97.3	123.6	105.5	100.4	118.798	4	76.7	111.6	97.2	100.2	82.256	6	68.3	105.5	86	86.2	81.488	4	84.7	95.2	91.9	93.8
34.1428571428571	34	TATCG	CGATA	117.064	5	98.1	124.2	106.3	101.4	118.798	4	77	109.3	96.9	100.6	82.256	6	68.9	105.8	86.1	86	81.488	4	79.4	95	88.1	88.9
34.2142857142857	34	TATCG	CGATA	117.064	5	99.1	123.3	105.5	99.5	118.798	4	77.3	107.1	96.1	99.9	82.256	6	69.5	106	86	85.4	81.488	4	79.2	95	88	88.9
34.2857142857143	34	TATCG	CGATA	117.064	5	93.7	123.5	105.5	101.8	118.798	4	77.6	105.3	95.4	99.4	82.256	6	70.1	106.3	86.1	85.1	81.488	4	80.8	93.1	87.9	88.9
34.3571428571429	34	TATCG	CGATA	117.064	5	93.5	123.9	104.9	101.8	118.798	4	77.9	103.8	94.5	98.2	82.256	6	70.7	106.5	86.5	85.8	81.488	4	84.7	98.9	92	92.2
34.4285714285714	34	TATCG	CGATA	117.064	5	89.5	121	101	97.3	118.798	4	78.3	102.5	94.2	98.1	82.256	6	71.1	106.8	86.6	85.8	81.488	4	84.7	101.1	91.7	90.6
34.5714285714286	35	ATCGG	CCGAT	101.382	5	87.8	104.9	98.2	99.1	102.819	4	81.7	100.2	92.5	94	77.979	6	70	108.4	87.1	87.3	78.618	4	77.4	93.1	83.7	82
34.6428571428571	35	ATCGG	CCGAT	101.382	5	88.5	105.2	98.3	100.6	102.819	4	79.8	99.1	91.4	93.4	77.979	6	70.9	107.6	92.2	94.8	78.618	4	74.9	93.1	83	82
34.7142857142857	35	ATCGG	CCGAT	101.382	5	87	104.9	97.3	99.7	102.819	4	78.9	98.1	89.9	91.2	77.979	6	69.1	106.6	94.4	99.7	78.618	4	75.4	93.1	83.6	82.9
34.7857142857143	35	ATCGG	CCGAT	101.382	5	87.6	110.6	98.8	100.5	102.819	4	85.7	99.2	92.4	92.4	77.979	6	67.2	104.6	89.9	94.1	78.618	4	74.4	107.7	90	88.9
34.8571428571429	35	ATCGG	CCGAT	101.382	5	88.8	105.4	99.6	101	102.819	4	86.3	96.5	91.8	92.3	77.979	6	63.5	108.1	91.5	94.7	78.618	4	73.6	104.4	89	88.9
34.9285714285714	35	ATCGG	CCGAT	101.382	5	90.1	105.7	100.1	101.5	102.819	4	87.7	97.6	92.4	92.2	77.979	6	68.7	109.1	91.4	94.1	78.618	4	76.2	93.1	83.5	82.4
35	35	ATCGG	CCGAT	101.382	5	91.5	106.8	102.1	104.6	102.819	4	88.7	103.3	95.5	95.1	77.979	6	68.5	107.3	91.4	95.8	78.618	4	75.8	93.1	82.6	80.6
35.0714285714286	35	ATCGG	CCGAT	101.382	5	90.8	107.3	100.8	102.5	102.819	4	87.8	106.8	96.9	96.6	77.979	6	65.9	107.3	89.9	95.3	78.618	4	64.6	93.3	79.3	79.7
35.1428571428571	35	ATCGG	CCGAT	101.382	5	90.1	108.2	101	101.1	102.819	4	87.7	96.6	93.3	94.5	77.979	6	64.9	100	83.8	87.1	78.618	4	67.8	93.5	81.2	81.7
35.2142857142857	35	ATCGG	CCGAT	101.382	5	90.6	108.1	100.4	102.2	102.819	4	87.7	95.7	92	92.3	77.979	6	67.4	106	86.8	88.6	78.618	4	62.3	93.7	79.7	81.4
35.2857142857143	35	ATCGG	CCGAT	101.382	5	91.7	108.9	101.1	101.9	102.819	4	86.9	98.9	94.6	96.2	77.979	6	68.6	105.9	87.2	89.2	78.618	4	68.9	93.8	80.9	80.3
35.3571428571429	35	ATCGG	CCGAT	101.382	5	92.1	110.6	102.6	103.1	102.819	4	88.4	111.1	96.8	93.9	77.979	6	67.1	101.7	86	90.7	78.618	4	67.1	94	80.5	80.4
35.4285714285714	35	ATCGG	CCGAT	101.382	5	91.3	108.8	102.8	103.5	102.819	4	86.7	106.5	94.7	92.8	77.979	6	69.3	102.2	86.5	88.1	78.618	4	68.6	94.2	80.8	80.3
35.5714285714286	36	TCGGT	ACCGA	78.943	5	89.6	104.6	97.5	98.9	80.078	4	76.1	89.6	82.3	81.8	101.629	6	72.3	103	90.4	92.3	101.634	4	80.4	94.5	85.8	84.1
35.6428571428571	36	TCGGT	ACCGA	78.943	5	88.4	99.7	93.5	90.6	80.078	4	70.9	90.1	79.2	77.9	101.629	6	72.3	102.7	90.8	92.8	101.634	4	80.4	94.7	87.8	87.9
35.7142857142857	36	TCGGT	ACCGA	78.943	5	86.1	102.9	93	93.9	80.078	4	72.6	88.9	79.5	78.3	101.629	6	72.3	103.7	91.2	92.2	101.634	4	80.4	94.9	88.4	89.1
35.7857142857143	36	TCGGT	ACCGA	78.943	5	82.9	102.9	93.3	92.7	80.078	4	72.7	88.3	80	79.4	101.629	6	72.2	106	94.9	97.3	101.634	4	80.4	95.9	88.7	89.3
35.8571428571429	36	TCGGT	ACCGA	78.943	5	81.5	100.6	91.4	91.5	80.078	4	72.8	88.2	80.1	79.6	101.629	6	72.2	102.4	92.3	93.1	101.634	4	80.4	99.9	90.2	90.2
35.9285714285714	36	TCGGT	ACCGA	78.943	5	83	96.5	89.6	91.3	80.078	4	71.2	87.7	80.1	80.7	101.629	6	72.2	103.6	91.9	93.1	101.634	4	80.4	104	91.5	90.9
36	36	TCGGT	ACCGA	78.943	5	81.5	95	87.3	86	80.078	4	70.6	90.5	80.3	80	101.629	6	72.2	103.7	92.3	95.7	101.634	4	80.4	108.1	92.2	90.1
36.0714285714286	36	TCGGT	ACCGA	78.943	5	79.5	95.5	87.4	87.2	80.078	4	70	89.7	79.4	79	101.629	6	72.2	102.6	90.8	96.9	101.634	4	80.6	108.1	92.7	91
36.1428571428571	36	TCGGT	ACCGA	78.943	5	80.2	94.9	87	88.4	80.078	4	69.1	88.2	79.3	79.8	101.629	6	72.2	103.4	89.6	95.8	101.634	4	80.8	108.1	92.5	90.6
36.2142857142857	36	TCGGT	ACCGA	78.943	5	79.9	95.1	87.2	86.8	80.078	4	68.3	90.7	80.1	80.7	101.629	6	69.6	103	88.8	95	101.634	4	81	108.1	92.6	90.6
36.2857142857143	36	TCGGT	ACCGA	78.943	5	82.4	98.4	89.2	88.3	80.078	4	64.6	89	77.8	78.8	101.629	6	64.6	103.8	87.9	94.4	101.634	4	81.2	108.1	92.7	90.7
36.3571428571429	36	TCGGT	ACCGA	78.943	5	85.9	109.3	94.5	90.7	80.078	4	60.9	87	75.5	76.9	101.629	6	60.3	103.6	87.6	95.9	101.634	4	81.4	108.1	93.9	93
36.4285714285714	36	TCGGT	ACCGA	78.943	5	82.9	109.5	93.2	90.8	80.078	4	59.1	88.4	74.2	74.7	101.629	6	61.2	104.7	87.8	95.5	101.634	4	81.6	108.1	97.1	99.3
36.5714285714286	37	CGGTT	AACCG	63.721	5	65.5	109.7	89.3	90.4	64.2895	4	54.3	89.5	71.4	70.9	107.518	6	59.8	108.5	88.8	96.1	107.9785	4	80	108.1	95.5	96.9
36.6428571428571	37	CGGTT	AACCG	63.721	5	63.7	110.6	88.8	90.3	64.2895	4	54.4	86.6	70.5	70.5	107.518	6	59.8	108.5	86.8	92.7	107.9785	4	81.2	107.6	95.7	96.9
36.7142857142857	37	CGGTT	AACCG	63.721	5	64.1	112.7	90.4	90.3	64.2895	4	53.7	89	71.4	71.4	107.518	6	59.8	107.5	86.9	93.2	107.9785	4	80.9	106.9	95.3	96.7
36.7857142857143	37	CGGTT	AACCG	63.721	5	63	110.8	90.4	91.5	64.2895	4	52.6	88.6	70.9	71.1	107.518	6	59.8	106.4	87.5	94.2	107.9785	4	78.3	106.8	94.4	96.2
36.8571428571429	37	CGGTT	AACCG	63.721	5	63.4	111.7	89.8	93	64.2895	4	54.5	89.4	71.3	70.6	107.518	6	59.8	110.6	90.6	93	107.9785	4	85.4	106.9	96	95.9
36.9285714285714	37	CGGTT	AACCG	63.721	5	64.4	112.8	88.4	89.9	64.2895	4	54.5	92.6	72.4	71.3	107.518	6	59.8	110.7	91.3	96.8	107.9785	4	84	106.6	96.1	96.8
37	37	CGGTT	AACCG	63.721	5	63.3	109.9	88.3	91.5	64.2895	4	53.3	91.9	71.3	70	107.518	6	59.8	109.7	91.6	95.8	107.9785	4	88.5	107.9	99.4	100.6
37.0714285714286	37	CGGTT	AACCG	63.721	5	62	109.7	88.1	88.8	64.2895	4	53.4	95.1	72.1	69.9	107.518	6	59.7	109	91.1	95.2	107.9785	4	94.7	106.5	100.1	99.6
37.1428571428571	37	CGGTT	AACCG	63.721	5	62.2	111.7	88.8	91	64.2895	4	54.5	96.5	72.9	70.2	107.518	6	59.6	107.2	94	100.7	107.9785	4	92.9	107.3	98.4	96.7
37.2142857142857	37	CGGTT	AACCG	63.721	5	63.4	107.3	87.9	89.6	64.2895	4	53.8	95.4	73.2	71.7	107.518	6	59.4	109	92.8	96.9	107.9785	4	90.4	108.1	97.9	96.5
37.2857142857143	37	CGGTT	AACCG	63.721	5	61.4	113.9	89.5	89.5	64.2895	4	53.5	98.8	72.9	69.6	107.518	6	59.3	107.6	90.5	91.6	107.9785	4	89.7	108.4	97.5	95.9
37.3571428571429	37	CGGTT	AACCG	63.721	5	64.5	112.3	89.4	89.5	64.2895	4	52.9	97.3	72.6	70.1	107.518	6	59.2	109	90.2	92.5	107.9785	4	88.5	103.8	95.8	95.4
37.4285714285714	37	CGGTT	AACCG	63.721	5	63.7	114.7	88.3	89.5	64.2895	4	56.4	97.2	74.6	72.3	107.518	6	59.1	107.5	87.9	86.7	107.9785	4	88.1	99.2	93.3	92.9
37.5714285714286	38	GGTTT	AAACC	90.305	5	77.3	115.6	94.9	93.5	92.1095	4	78.7	97.5	87.4	86.7	87.468	6	58.8	100.2	84.2	86	87.988	4	89.8	94.9	92.3	92.3
37.6428571428571	38	GGTTT	AAACC	90.305	5	79.2	116	95.8	94.1	92.1095	4	77.6	97.8	87.2	86.7	87.468	6	58.7	99.3	85.1	85.5	87.988	4	88.8	94.6	92.1	92.5
37.7142857142857	38	GGTTT	AAACC	90.305	5	79.5	115.5	96.8	96.3	92.1095	4	81.2	97.2	87.4	85.6	87.468	6	58.6	114.2	87.7	84.5	87.988	4	83.9	95.5	90.9	92.1
37.7857142857143	38	GGTTT	AAACC	90.305	5	77.9	114.4	94.9	93.1	92.1095	4	79.8	95.6	86.4	85.1	87.468	6	58.4	117.9	90.4	89.7	87.988	4	84.8	94.6	90.9	92.1
37.8571428571429	38	GGTTT	AAACC	90.305	5	77.3	113.8	92.3	91.5	92.1095	4	80.7	97.2	89.3	89.7	87.468	6	58.3	103	85.7	89.6	87.988	4	83.7	93.3	90.4	92.3
37.9285714285714	38	GGTTT	AAACC	90.305	5	76.6	114.1	93.2	91.8	92.1095	4	80.9	97.4	88.5	87.8	87.468	6	58	104.7	81	80.5	87.988	4	82.1	94	90.2	92.4
38	38	GGTTT	AAACC	90.305	5	78.1	114.3	95	93.7	92.1095	4	81.4	110.9	93.8	91.4	87.468	6	57.8	99.2	83.5	85.4	87.988	4	83.9	94.8	91.4	93.4
38.0714285714286	38	GGTTT	AAACC	90.305	5	76.4	116.2	94.1	93	92.1095	4	79.2	106	91.3	89.9	87.468	6	57.6	98.7	80.5	79.9	87.988	4	85.4	94.8	92	93.8
38.1428571428571	38	GGTTT	AAACC	90.305	5	79.2	118.1	94.2	91.3	92.1095	4	72.5	108.4	87.2	84	87.468	6	57.3	100.7	84.7	87.8	87.988	4	84.7	94.8	92.1	94.4
38.2142857142857	38	GGTTT	AAACC	90.305	5	78.1	116.4	95.6	93.7	92.1095	4	74.5	101.6	85.6	83.1	87.468	6	56.9	100.6	84.5	87.1	87.988	4	81.7	94.8	91.3	94.4
38.2857142857143	38	GGTTT	AAACC	90.305	5	78.1	112.8	95.2	93.7	92.1095	4	75.3	121	91	83.8	87.468	6	56.5	100.1	83.7	86.7	87.988	4	85.6	94.8	92.4	94.6
38.3571428571429	38	GGTTT	AAACC	90.305	5	76.8	110.4	93.4	93.7	92.1095	4	74	108.3	87.1	83	87.468	6	56	103.5	83.9	86.5	87.988	4	82.5	94.8	90.6	92.6
38.4285714285714	38	GGTTT	AAACC	90.305	5	74	110.4	92.5	93.1	92.1095	4	74	97.9	85.5	85	87.468	6	55.5	97.9	78.6	77.7	87.988	4	81.6	94.8	89	89.8
38.5714285714286	39	GTTTG	CAAAC	96.462	5	76.2	110.6	94	91.8	97.882	4	71.9	94.6	87.3	91.3	79.9205	6	54.6	99.6	77	76.6	81.267	4	76.3	94.8	85.8	86
38.6428571428571	39	GTTTG	CAAAC	96.462	5	75.7	111.8	92.4	93.3	97.882	4	86.4	95.5	91.1	91.3	79.9205	6	56.9	104.7	79.3	77.4	81.267	4	68.7	98.9	83.6	83.4
38.7142857142857	39	GTTTG	CAAAC	96.462	5	73.8	110.6	91.5	91.8	97.882	4	86.6	100.3	93.6	93.7	79.9205	6	58	103.7	79.7	79.6	81.267	4	69.9	107.2	86.8	85.1
38.7857142857143	39	GTTTG	CAAAC	96.462	5	76	112.5	93.3	90	97.882	4	87.1	109.2	95.3	92.6	79.9205	6	58.3	103	78	74.6	81.267	4	70.8	107.1	88.5	88.1
38.8571428571429	39	GTTTG	CAAAC	96.462	5	74.2	112.5	94.2	91.8	97.882	4	88.2	112	97.2	94.4	79.9205	6	67.3	106.4	79.7	74.8	81.267	4	71.4	104.2	89	90.1
38.9285714285714	39	GTTTG	CAAAC	96.462	5	80.4	110.9	96.6	98.2	97.882	4	89.3	96.9	92.2	91.3	79.9205	6	69.2	102.2	81.3	78.7	81.267	4	74.3	102	89.2	90.2
39	39	GTTTG	CAAAC	96.462	5	76.6	109.9	96.3	101.5	97.882	4	89.2	97.4	93.3	93.2	79.9205	6	69.2	109	83.8	82.6	81.267	4	74.5	94.8	81.7	78.8
39.0714285714286	39	GTTTG	CAAAC	96.462	5	72.5	108.3	94.4	97	97.882	4	90.2	95.7	93.4	93.8	79.9205	6	69.2	107.3	83.9	82	81.267	4	74.2	94.4	80.5	76.8
39.1428571428571	39	GTTTG	CAAAC	96.462	5	70.1	109	96.1	102.2	97.882	4	89.5	112.3	97.5	94	79.9205	6	69.2	89.1	81.3	84	81.267	4	75.4	94	80.7	76.7
39.2142857142857	39	GTTTG	CAAAC	96.462	5	74.9	111.2	97.7	100.9	97.882	4	89.2	94.6	92.7	93.4	79.9205	6	69.2	88.2	81.5	85	81.267	4	74.4	93.7	80.7	77.5
39.2857142857143	39	GTTTG	CAAAC	96.462	5	70.7	102.5	89.9	90.9	97.882	4	89.1	96.4	92.4	92	79.9205	6	69.2	87.7	81.3	86.3	81.267	4	77.6	93.3	81.9	78.4
39.3571428571429	39	GTTTG	CAAAC	96.462	5	72	104.3	87.5	87.1	97.882	4	73	93.7	87.4	91.6	79.9205	6	69.2	87.7	81.1	86	81.267	4	75.8	92.9	82.7	81
39.4285714285714	39	GTTTG	CAAAC	96.462	5	72.3	104.1	87.2	88.1	97.882	4	75.9	95.3	88.4	91.2	79.9205	6	69.2	94.7	82.7	85.3	81.267	4	64.5	92.5	79.7	81
39.5714285714286	40	TTTGA	TCAAA	100.2055	5	71	98.9	88.1	90.3	102.298	4	77.9	96.8	89.6	91.9	92.8305	6	69.2	98.7	89.1	90.2	93.993	4	80.6	98.9	89.4	89.1
39.6428571428571	40	TTTGA	TCAAA	100.2055	5	70.6	98.9	87.9	90.2	102.298	4	72.3	96.8	88.2	91.8	92.8305	6	69.2	98.2	87.9	89.6	93.993	4	83.8	94.9	89.1	88.8
39.7142857142857	40	TTTGA	TCAAA	100.2055	5	72	98.9	88.2	90.1	102.298	4	72.3	96.8	88.2	91.8	92.8305	6	69.2	95	88	90.5	93.993	4	86.4	96.7	89.8	88.1
39.7857142857143	40	TTTGA	TCAAA	100.2055	5	73.2	98.9	88.6	90.1	102.298	4	71.4	96.8	87.9	91.7	92.8305	6	69.2	96.6	87.5	89.7	93.993	4	86.3	97.1	90.6	89.6
39.8571428571429	40	TTTGA	TCAAA	100.2055	5	72.5	98.9	88.6	90.1	102.298	4	71.5	96.8	87.8	91.5	92.8305	6	69.2	97.1	87.3	89.3	93.993	4	86.3	97.2	91.8	91.9
39.9285714285714	40	TTTGA	TCAAA	100.2055	5	71.1	98.9	88.3	90.4	102.298	4	70.9	96.8	87.7	91.5	92.8305	6	69.2	98.9	85.5	88	93.993	4	86.2	96.6	92.3	93.2
40	40	TTTGA	TCAAA	100.2055	5	74.4	98.9	88.9	90.8	102.298	4	69.6	96.8	87.8	92.3	92.8305	6	69.2	98.1	85.1	85.8	93.993	4	86.2	99.8	91.8	90.6
40.0714285714286	40	TTTGA	TCAAA	100.2055	5	73.6	96.7	88.4	91.1	102.298	4	72.5	96.7	87.8	91	92.8305	6	69	95.2	82.6	82.3	93.993	4	83.1	99.8	91.1	90.8
40.1428571428571	40	TTTGA	TCAAA	100.2055	5	72.7	94.5	87.8	91.4	102.298	4	71.1	96.6	86.9	89.9	92.8305	6	68.8	95.8	82.4	81.8	93.993	4	85.4	99.8	91.3	90
40.2142857142857	40	TTTGA	TCAAA	100.2055	5	71.1	92.8	87	92.3	102.298	4	70.7	96.5	86.2	88.8	92.8305	6	66.4	95.8	80.7	81.1	93.993	4	85.9	99.8	92.3	91.8
40.2857142857143	40	TTTGA	TCAAA	100.2055	5	70.4	93.4	86.8	90.2	102.298	4	72	96.3	86	87.9	92.8305	6	66.3	94.9	81.1	82.4	93.993	4	80.3	99.8	90.5	90.9
40.3571428571429	40	TTTGA	TCAAA	100.2055	5	70.6	94.6	86.7	88	102.298	4	74.4	96.2	85.8	86.3	92.8305	6	66.5	95.5	80.2	79.2	93.993	4	72.1	99.8	88.9	91.8
40.4285714285714	40	TTTGA	TCAAA	100.2055	5	70.4	95.8	86.5	87.9	102.298	4	75.5	96.1	84.2	82.5	92.8305	6	67.9	95.8	81.5	81.5	93.993	4	70.7	99.8	88.1	90.9
40.5714285714286	41	TTGAT	ATCAA	77.054	5	70.9	98.1	86.1	87.7	78.432	4	70.9	102.1	85.5	84.5	106.415	6	68.8	106.3	88.3	92.4	107.067	4	70.1	105.3	90.2	92.6
40.6428571428571	41	TTGAT	ATCAA	77.054	5	71.2	99.3	85.9	87.6	78.432	4	67.3	99.8	84.1	84.6	106.415	6	68.5	108.8	89.3	91.8	107.067	4	72.2	105.2	90.6	92.5
40.7142857142857	41	TTGAT	ATCAA	77.054	5	71.6	100.4	86.1	87.5	78.432	4	64.5	100.3	83.5	84.6	106.415	6	67	109.6	88.9	91.4	107.067	4	72.3	104.7	90.5	92.4
40.7857142857143	41	TTGAT	ATCAA	77.054	5	71.5	101.6	86.3	87.1	78.432	4	71.1	100.9	85.6	85.2	106.415	6	67.7	108.3	89.6	92.3	107.067	4	72.7	104.7	90.8	92.8
40.8571428571429	41	TTGAT	ATCAA	77.054	5	70.8	102.8	86.3	86.3	78.432	4	70.4	101.7	85.4	84.7	106.415	6	68.8	104.9	88.5	91.4	107.067	4	72.5	104.2	90.5	92.7
40.9285714285714	41	TTGAT	ATCAA	77.054	5	71.3	103.9	86.4	85.6	78.432	4	65.4	102.5	83.7	83.4	106.415	6	68.5	110.8	89.6	91.9	107.067	4	73	105.7	91	92.6
41	41	TTGAT	ATCAA	77.054	5	72.2	105.1	86.6	84.9	78.432	4	63.5	100.2	85.3	88.7	106.415	6	68.6	107.9	89.4	91.1	107.067	4	75.3	106.3	91.8	92.8
41.0714285714286	41	TTGAT	ATCAA	77.054	5	72.4	105.1	86.8	84.9	78.432	4	64.6	97.9	88.6	96	106.415	6	67.7	109.7	89.9	91.1	107.067	4	79.6	109	94	93.7
41.1428571428571	41	TTGAT	ATCAA	77.054	5	72.5	105.1	86.9	84.9	78.432	4	64.7	99.8	86.6	91	106.415	6	70.3	119.3	97.2	97.8	107.067	4	84.5	110.3	96.2	95
41.2142857142857	41	TTGAT	ATCAA	77.054	5	72.3	105.1	87.3	84.9	78.432	4	65.1	101.6	82.6	81.8	106.415	6	68.6	118.7	95.8	98.8	107.067	4	86.1	120.1	105.2	107.4
41.2857142857143	41	TTGAT	ATCAA	77.054	5	72.4	105.1	87.9	85.3	78.432	4	65	99.7	83.5	84.6	106.415	6	69.5	114.9	96.7	98.4	107.067	4	86.6	119.3	106.3	109.7
41.3571428571429	41	TTGAT	ATCAA	77.054	5	72.8	105.1	88.3	86.2	78.432	4	66.1	97.8	83.5	85.1	106.415	6	68.9	118.6	96.5	96.9	107.067	4	87.5	120.4	107.1	110.1
41.4285714285714	41	TTGAT	ATCAA	77.054	5	73.1	105.1	88.5	87.1	78.432	4	66.2	98.9	83.2	83.8	106.415	6	68.3	115.8	95.7	97.8	107.067	4	88.7	119.8	108.2	112
41.5714285714286	42	TGATT	AATCA	66.05	5	72.3	107.2	88.7	88.3	67.447	4	55.9	105.7	78.5	76.2	122.013	6	68.7	118.6	95.9	97.2	121.6945	4	99.8	121.5	112	113.3
41.6428571428571	42	TGATT	AATCA	66.05	5	71.7	107.6	88.5	87.7	67.447	4	55.8	104.7	78.6	76.9	122.013	6	68.7	118.6	95.9	97.2	121.6945	4	99	119.8	111.4	113.4
41.7142857142857	42	TGATT	AATCA	66.05	5	69.1	106.6	88.2	90.5	67.447	4	55.4	102.9	78.6	78	122.013	6	68.7	118.6	95.9	97.2	121.6945	4	98.3	122.8	111.8	113.1
41.7857142857143	42	TGATT	AATCA	66.05	5	66.5	100.7	86.4	90.6	67.447	4	54.9	101.9	78.6	78.8	122.013	6	68.7	118.6	95.9	97.2	121.6945	4	98.3	121.5	110.8	111.7
41.8571428571429	42	TGATT	AATCA	66.05	5	69	101.9	85.9	92.5	67.447	4	56.1	101.1	77.7	76.8	122.013	6	68.7	118.6	95.9	97.2	121.6945	4	100	122.3	112.3	113.4
41.9285714285714	42	TGATT	AATCA	66.05	5	64.7	103.2	84.8	91.1	67.447	4	56.5	101.2	78.8	78.8	122.013	6	68.7	118.6	95.9	97.2	121.6945	4	96.5	123.2	112.2	114.5
42	42	TGATT	AATCA	66.05	5	63.1	103.9	83.1	89.7	67.447	4	54.2	102.7	77.6	76.7	122.013	6	68.7	118.6	95.9	97.2	121.6945	4	97.7	121.3	111.6	113.8
42.0714285714286	42	TGATT	AATCA	66.05	5	64.6	103.8	82.3	86.9	67.447	4	55.4	103.4	79	78.6	122.013	6	68.8	117.6	95.2	95.5	121.6945	4	98.3	117.8	108.6	109.2
42.1428571428571	42	TGATT	AATCA	66.05	5	64.9	102.8	82.3	86.8	67.447	4	56.4	101.2	78.3	77.8	122.013	6	68.9	116.6	94.5	93.8	121.6945	4	92.1	117.3	103.8	102.9
42.2142857142857	42	TGATT	AATCA	66.05	5	65	103.4	82.4	84.2	67.447	4	56.5	105	79.2	77.7	122.013	6	69	115.7	93.8	92.1	121.6945	4	77.1	118.4	100.6	103.4
42.2857142857143	42	TGATT	AATCA	66.05	5	66.7	103.3	83.2	86.6	67.447	4	56.4	101.6	78	77	122.013	6	69.1	114.7	93.2	91.7	121.6945	4	77.5	117.6	99.9	102.2
42.3571428571429	42	TGATT	AATCA	66.05	5	66.8	103	84.4	87.3	67.447	4	55.4	103.1	78.4	77.6	122.013	6	69.2	113.7	92.5	91.8	121.6945	4	76.4	115.4	99.1	102.3
42.4285714285714	42	TGATT	AATCA	66.05	5	67.4	102.9	85.3	87.5	67.447	4	64.3	103	82.9	82.1	122.013	6	69.3	112.7	91.8	91.8	121.6945	4	75.6	113.9	96.6	98.4
42.5714285714286	43	GATTA	TAATC	102.682	5	67.8	104	85.5	88.4	104.798	4	80	103	93	94.6	80.63	6	69.5	112.6	92.1	92	80.524	4	78.4	107.5	95.4	97.8
42.6428571428571	43	GATTA	TAATC	102.682	5	74.8	104.6	88.3	88.9	104.798	4	87.6	103.2	94.9	94.4	80.63	6	69.6	117.2	92.5	92	80.524	4	66.6	107.5	91.6	96.1
42.7142857142857	43	GATTA	TAATC	102.682	5	73.7	105.7	89.7	89.2	104.798	4	92.5	103.9	96.5	94.8	80.63	6	69.7	119.9	92.3	92.1	80.524	4	67.3	107.5	90.9	94.4
42.7857142857143	43	GATTA	TAATC	102.682	5	74.1	105.8	91.3	88.6	104.798	4	91.4	97.4	95.1	95.8	80.63	6	69.8	114.4	91.8	92.1	80.524	4	67.6	107.5	90.1	92.6
42.8571428571429	43	GATTA	TAATC	102.682	5	74.1	105	91.1	88	104.798	4	90.3	98.9	94.8	95	80.63	6	69.9	115.3	91.5	92.2	80.524	4	67	107.5	89.1	90.9
42.9285714285714	43	GATTA	TAATC	102.682	5	75	104.6	90.7	87.7	104.798	4	89.5	98.1	94	94.1	80.63	6	70	117.2	92.3	92.3	80.524	4	66.3	107.5	88	89.2
43	43	GATTA	TAATC	102.682	5	73.3	104.2	89.3	87.9	104.798	4	90.9	97.9	94.3	94.3	80.63	6	70.1	119.5	92.7	92.3	80.524	4	64.9	107.5	86.8	87.4
43.0714285714286	43	GATTA	TAATC	102.682	5	83.1	104.6	96	101.5	104.798	4	92.4	95	94.1	94.5	80.63	6	70	113.6	91.7	92.3	80.524	4	68.7	107.5	87.8	87.4
43.1428571428571	43	GATTA	TAATC	102.682	5	82.5	105.2	97.4	105	104.798	4	89.2	97.4	93.7	94.1	80.63	6	69.9	107.4	92.5	92.3	80.524	4	72.4	107.5	88.7	87.4
43.2142857142857	43	GATTA	TAATC	102.682	5	81.6	105.5	97	103.2	104.798	4	91.5	99.8	95.2	94.8	80.63	6	69.8	107	90.7	92.3	80.524	4	73.6	107.5	89	87.4
43.2857142857143	43	GATTA	TAATC	102.682	5	78.9	105.7	96.3	102	104.798	4	87.1	100.4	94.2	94.6	80.63	6	69.7	109.1	91.1	92.3	80.524	4	80.5	107.5	90.7	87.4
43.3571428571429	43	GATTA	TAATC	102.682	5	78.7	105.7	96.1	101.6	104.798	4	88.4	101.1	94.7	94.6	80.63	6	69.5	107.6	90.8	92.3	80.524	4	86.2	107.5	93.3	89.9
43.4285714285714	43	GATTA	TAATC	102.682	5	79.1	105.7	96.2	101.7	104.798	4	92.1	101.1	97.9	99.1	80.63	6	69.4	106	89.5	92.3	80.524	4	86.2	107.5	93.2	89.6
43.5714285714286	44	ATTAG	CTAAT	103.0415	5	76.3	105.7	94.9	95	106.938	4	94.1	102.5	98.9	99.6	86.253	6	68.7	106	90.1	92	87.395	4	86.2	107.5	92.8	88.8
43.6428571428571	44	ATTAG	CTAAT	103.0415	5	76.3	105.7	91.7	89	106.938	4	94.1	102.5	99	99.6	86.253	6	69.1	106	91	93.2	87.395	4	88.4	107.5	93.3	88.8
43.7142857142857	44	ATTAG	CTAAT	103.0415	5	73.8	105.7	90.7	88.1	106.938	4	94.1	102.5	99	99.7	86.253	6	71.5	106	93.4	99.4	87.395	4	88.4	107.5	94.8	91.7
43.7857142857143	44	ATTAG	CTAAT	103.0415	5	73.1	105.7	91.8	93.4	106.938	4	94.1	102.5	99	99.7	86.253	6	69.2	106	92.5	98.7	87.395	4	88.7	107.5	96.4	94.7
43.8571428571429	44	ATTAG	CTAAT	103.0415	5	79.5	105.6	91.8	89.9	106.938	4	94.1	103.2	99.2	99.7	86.253	6	77.7	106	94.2	98.6	87.395	4	88.7	107.5	96.5	95
43.9285714285714	44	ATTAG	CTAAT	103.0415	5	75.8	105.4	94.6	98.7	106.938	4	94.1	105.3	99.7	99.7	86.253	6	80.8	106	98.1	100.8	87.395	4	88.7	107.5	94.6	91
44	44	ATTAG	CTAAT	103.0415	5	71.8	105.1	93.6	100	106.938	4	94.1	107.4	100.3	99.8	86.253	6	80	106	97.4	99.6	87.395	4	86.7	107.5	94.7	92.3
44.0714285714286	44	ATTAG	CTAAT	103.0415	5	73.2	104.9	92.8	99.2	106.938	4	93.4	109.5	100.2	98.9	86.253	6	79.3	106	93.7	96	87.395	4	84.9	107.5	94.9	93.6
44.1428571428571	44	ATTAG	CTAAT	103.0415	5	75.9	104.6	93	97.8	106.938	4	92.8	111.6	100.1	98.1	86.253	6	81.5	106	93.8	95.2	87.395	4	84	107.5	94.3	92.8
44.2142857142857	44	ATTAG	CTAAT	103.0415	5	82.9	109.7	97.5	102.4	106.938	4	92.2	112.1	99.7	97.2	86.253	6	80.4	106	93.8	96	87.395	4	83.9	107.5	94.8	94
44.2857142857143	44	ATTAG	CTAAT	103.0415	5	86	104	95.9	99.2	106.938	4	91.5	111.9	99	96.4	86.253	6	80.7	106	93.6	95.2	87.395	4	84.3	107.5	95.4	94.8
44.3571428571429	44	ATTAG	CTAAT	103.0415	5	85.4	102.7	95.9	100.7	106.938	4	90.9	111.6	98.4	95.5	86.253	6	81.6	106	94.4	96.1	87.395	4	86.2	107.5	95.4	93.9
44.4285714285714	44	ATTAG	CTAAT	103.0415	5	84.6	101.4	96.1	100.6	106.938	4	90.3	111.3	97.7	94.7	86.253	6	81.2	106	93.5	94.9	87.395	4	88.7	107.5	96.1	94
44.5714285714286	45	TTAGA	TCTAA	90.169	5	82.8	104.6	93.8	92.7	92.373	4	86.2	110.8	95.6	92.7	111.724	6	80.2	108.9	97.3	98.3	111.8445	4	88.7	107.5	97.7	97.2
44.6428571428571	45	TTAGA	TCTAA	90.169	5	83.3	95.4	88.3	86	92.373	4	85.6	110.5	95.2	92.3	111.724	6	80.7	107.9	97.2	98.1	111.8445	4	88.7	107.5	98.7	99.3
44.7142857142857	45	TTAGA	TCTAA	90.169	5	81.8	96	89.8	91.3	92.373	4	87.8	111.1	95.7	92	111.724	6	81.2	107	97.1	97.9	111.8445	4	87.8	107.5	99.2	100.7
44.7857142857143	45	TTAGA	TCTAA	90.169	5	78.8	110.8	92.3	90.8	92.373	4	88.2	112	96.1	92.1	111.724	6	81.7	109.8	97.8	97.7	111.8445	4	86.5	107.5	99.8	102.5
44.8571428571429	45	TTAGA	TCTAA	90.169	5	77.4	111.5	93.3	93.5	92.373	4	79.4	112.2	93.9	92	111.724	6	82.2	108	98.1	98.5	111.8445	4	85.7	107.5	100.2	103.8
44.9285714285714	45	TTAGA	TCTAA	90.169	5	79.5	98.7	90.2	92.3	92.373	4	77.8	110.8	93.5	92.8	111.724	6	82.7	106	97.4	97.4	111.8445	4	85.9	109.8	100.4	103
45	45	TTAGA	TCTAA	90.169	5	79.3	96.5	90.4	92.2	92.373	4	77.7	109.3	92.7	91.9	111.724	6	83.2	109.2	97.6	97.2	111.8445	4	86.2	112.8	101.1	102.7
45.0714285714286	45	TTAGA	TCTAA	90.169	5	80.8	98.4	89.6	91.1	92.373	4	78.4	111.2	93.3	91.9	111.724	6	83.2	107.6	97.3	97.3	111.8445	4	87.3	112.2	101	102.2
45.1428571428571	45	TTAGA	TCTAA	90.169	5	76.9	97.9	88.4	91.4	92.373	4	78.6	113.1	93.8	91.8	111.724	6	83.2	109	98	97.6	111.8445	4	88.5	111.6	100.5	101
45.2142857142857	45	TTAGA	TCTAA	90.169	5	78.2	98.3	89.3	90.6	92.373	4	78.4	113.4	93.6	91.3	111.724	6	83.2	107	97.7	97.7	111.8445	4	88.8	111	100.6	101.4
45.2857142857143	45	TTAGA	TCTAA	90.169	5	78.3	97.2	88.6	89.8	92.373	4	76	112.8	93.4	92.4	111.724	6	83.2	109.7	98.1	97.6	111.8445	4	88.7	110.4	99.6	99.7
45.3571428571429	45	TTAGA	TCTAA	90.169	5	76.9	108.8	90.7	89.8	92.373	4	78.3	112.4	94.5	93.7	111.724	6	83.2	108.1	97.9	97.8	111.8445	4	88.9	109.8	99.2	99.1
45.4285714285714	45	TTAGA	TCTAA	90.169	5	80.5	96.8	89	89.9	92.373	4	77.4	112.2	93.6	92.3	111.724	6	83.2	110	98.1	97.7	111.8445	4	88.7	109.1	98.8	98.7
45.5714285714286	46	TAGAA	TTCTA	80.124	5	80.9	96.6	87.2	85.7	81.949	4	75.8	111.8	91.3	88.8	99.5725	6	81.7	104.9	94.7	98.8	99.4735	4	89.3	107.9	98.7	98.8
45.6428571428571	46	TAGAA	TTCTA	80.124	5	80.6	96.5	87.2	87.3	81.949	4	74.8	111.7	89.7	86.2	99.5725	6	80.2	108.7	97	101.5	99.4735	4	88.4	107.5	98.2	98.5
45.7142857142857	46	TAGAA	TTCTA	80.124	5	77.5	96.5	85.8	83.3	81.949	4	73.9	111.5	88.8	84.9	99.5725	6	81.7	110.1	97.7	101	99.4735	4	90.1	107.5	99.4	100
45.7857142857143	46	TAGAA	TTCTA	80.124	5	71.8	96.5	84.9	84.1	81.949	4	73.6	111.3	87.3	82.2	99.5725	6	82.7	111.4	97.3	100.9	99.4735	4	90.5	107.5	100.1	101.2
45.8571428571429	46	TAGAA	TTCTA	80.124	5	78.8	95.5	86.6	86.1	81.949	4	72.9	111.1	85.9	79.9	99.5725	6	82.7	110.2	97	99.6	99.4735	4	90.9	116.5	105.1	106.5
45.9285714285714	46	TAGAA	TTCTA	80.124	5	70.5	92.7	84	83.7	81.949	4	72.2	110.8	86.4	81.3	99.5725	6	94.1	111	101.4	101.5	99.4735	4	91.3	122.9	106.6	106.2
46	46	TAGAA	TTCTA	80.124	5	71.6	91.1	83.8	83.9	81.949	4	71.4	110.6	86.3	81.6	99.5725	6	90	110.3	100.3	100.1	99.4735	4	91.7	123	106.6	105.8
46.0714285714286	46	TAGAA	TTCTA	80.124	5	71.4	91.1	83	83.3	81.949	4	71.3	109.3	84.9	79.5	99.5725	6	80.8	110.1	100.5	103.8	99.4735	4	91.5	117.7	105.3	106
46.1428571428571	46	TAGAA	TTCTA	80.124	5	71.2	91.1	82.3	82.5	81.949	4	71.2	108	88.5	87.3	99.5725	6	66.5	113.2	98	103.3	99.4735	4	91.4	119.8	105.9	106.2
46.2142857142857	46	TAGAA	TTCTA	80.124	5	70.7	91.1	82.4	83.4	81.949	4	71	107.2	90.7	92.2	99.5725	6	64.8	112.4	97.8	104	99.4735	4	91.2	116.4	105.1	106.4
46.2857142857143	46	TAGAA	TTCTA	80.124	5	71.4	91.1	82.5	83.4	81.949	4	70.9	107.6	90.2	91.1	99.5725	6	57.6	104.9	94	99.9	99.4735	4	91.1	120.1	106.1	106.5
46.3571428571429	46	TAGAA	TTCTA	80.124	5	72.2	91.1	82.6	83.4	81.949	4	70.8	106.2	89.6	90.6	99.5725	6	58.8	109.9	92.3	98	99.4735	4	91	116	105.1	106.7
46.4285714285714	46	TAGAA	TTCTA	80.124	5	70.5	91.1	82.4	83.4	81.949	4	70.7	107.5	89.7	90.4	99.5725	6	57.2	104.9	90.1	96.3	99.4735	4	90.8	115.7	105.1	106.9
46.5714285714286	47	AGAAA	TTTCT	79.6545	5	70.5	91.1	82.2	83.4	81.256	4	70.4	107.6	89.7	90.4	110.811	6	57.4	109.1	92.4	97.8	110.014	4	90.5	107.5	101.4	103.8
46.6428571428571	47	AGAAA	TTTCT	79.6545	5	71.8	91.1	82.5	83.4	81.256	4	69.7	107.8	89.6	90.4	110.811	6	56.7	113.7	93.5	98.9	110.014	4	90.4	107.5	101.3	103.7
46.7142857142857	47	AGAAA	TTTCT	79.6545	5	73.6	91.1	82.8	83.2	81.256	4	68.4	108.1	89.3	90.3	110.811	6	56.1	115.2	92.6	96.3	110.014	4	90.9	107.7	99.5	99.6
46.7857142857143	47	AGAAA	TTTCT	79.6545	5	78.1	91.1	83.5	82.4	81.256	4	69.1	107.8	89.1	89.7	110.811	6	57.8	115.2	93	96.1	110.014	4	76.4	108.9	96.4	100.2
46.8571428571429	47	AGAAA	TTTCT	79.6545	5	73.5	91.1	82.5	82.3	81.256	4	68.9	107	88.6	89.2	110.811	6	57.2	115.1	93.6	98.6	110.014	4	77.7	110.1	96.8	99.7
46.9285714285714	47	AGAAA	TTTCT	79.6545	5	73.1	91.1	82.7	83	81.256	4	66.5	108.4	88.2	89	110.811	6	57	114.5	93	98.9	110.014	4	82.1	110.5	97.7	99.1
47	47	AGAAA	TTTCT	79.6545	5	75.7	91.1	84.3	84.5	81.256	4	67.8	110.6	89.3	89.3	110.811	6	58.2	113.9	93.2	98.9	110.014	4	86.7	109.8	98.8	99.3
47.0714285714286	47	AGAAA	TTTCT	79.6545	5	73.8	92.4	84.9	84.8	81.256	4	69.5	109.2	89.5	89.6	110.811	6	58.3	113.8	93.5	98.6	110.014	4	91.5	109.1	102	103.8
47.1428571428571	47	AGAAA	TTTCT	79.6545	5	75.5	92.9	85.4	85.1	81.256	4	68.2	107.8	88.9	89.8	110.811	6	58.2	113.6	89.9	86.7	110.014	4	91.9	110.1	104.1	107.2
47.2142857142857	47	AGAAA	TTTCT	79.6545	5	74	91.1	84.7	85.5	81.256	4	68.8	106.6	88.8	90	110.811	6	57.9	113.1	88.1	88.2	110.014	4	92.2	108.9	100.9	101.3
47.2857142857143	47	AGAAA	TTTCT	79.6545	5	73.5	91.1	84.2	85.9	81.256	4	70.1	106	89	89.9	110.811	6	57.5	112.3	88.9	89	110.014	4	92.8	109	102.9	104.9
47.3571428571429	47	AGAAA	TTTCT	79.6545	5	73.8	91.1	84.1	86.3	81.256	4	70	106	88.9	89.8	110.811	6	57.5	112	89.3	90.5	110.014	4	93.3	113.4	104.4	105.5
47.4285714285714	47	AGAAA	TTTCT	79.6545	5	73.1	91.1	83.9	86.2	81.256	4	70.2	106	89.4	90.7	110.811	6	57.8	110.5	87.9	87.1	110.014	4	93.5	110.1	103.2	104.6
47.5714285714286	48	GAAAG	CTTTC	82.941	5	73	91.1	83.6	84.3	84.382	4	70.9	106	89.9	91.2	98.308	6	58.7	108.6	88.9	87.5	97.9285	4	76	106.6	94	96.7
47.6428571428571	48	GAAAG	CTTTC	82.941	5	73	91.1	83.4	83.4	84.382	4	71.3	106	83.7	78.7	98.308	6	59	107.6	88.8	88.9	97.9285	4	76.4	105.9	93.7	96.2
47.7142857142857	48	GAAAG	CTTTC	82.941	5	73	91.1	83.1	82.5	84.382	4	71.7	106	83.9	78.8	98.308	6	58.8	106.7	88.7	90.4	97.9285	4	76.9	105.3	93.5	95.8
47.7857142857143	48	GAAAG	CTTTC	82.941	5	72.9	91.1	83.2	82.3	84.382	4	72.1	106	84.8	80.5	98.308	6	57.7	105.7	88.4	91.9	97.9285	4	77.3	104.6	93.2	95.4
47.8571428571429	48	GAAAG	CTTTC	82.941	5	72.9	91.1	83	82.3	84.382	4	72.5	106	83.5	77.8	98.308	6	55.6	104.8	87.8	92.4	97.9285	4	77.7	104	92.9	94.9
47.9285714285714	48	GAAAG	CTTTC	82.941	5	72.8	91.1	82.9	82.3	84.382	4	72.9	106	83.7	78	98.308	6	56.6	103.9	87.6	90.7	97.9285	4	78.2	103.4	92.5	94.3
48	48	GAAAG	CTTTC	82.941	5	72.7	91.1	82.9	82.3	84.382	4	73.3	106	83.8	77.9	98.308	6	58.7	102.9	87.8	89.8	97.9285	4	78.6	102.7	92.1	93.6
48.0714285714286	48	GAAAG	CTTTC	82.941	5	72.6	90.8	83	82.3	84.382	4	72.7	106.8	83.7	77.7	98.308	6	58	102.3	87.6	89.8	97.9285	4	78.6	102.7	92.1	93.5
48.1428571428571	48	GAAAG	CTTTC	82.941	5	72.6	90.5	82.9	82.5	84.382	4	72	107.5	83.4	77	98.308	6	57.3	101.8	87.2	89.2	97.9285	4	78.6	102.7	92	93.3
48.2142857142857	48	GAAAG	CTTTC	82.941	5	72.5	90.2	82.6	82.7	84.382	4	71.4	108.2	84.8	79.7	98.308	6	56.8	101.2	87.2	89.8	97.9285	4	78.6	102.7	92	93.2
48.2857142857143	48	GAAAG	CTTTC	82.941	5	72.4	89.9	82.3	82.8	84.382	4	70.8	108.9	85.1	80.4	98.308	6	56.3	100.7	87.2	90.1	97.9285	4	78.6	102.7	92	93.2
48.3571428571429	48	GAAAG	CTTTC	82.941	5	72.4	89.6	82.3	82.9	84.382	4	70.2	109.7	83.9	77.9	98.308	6	55.7	100.1	86.9	89.9	97.9285	4	78.6	102.7	92	93.2
48.4285714285714	48	GAAAG	CTTTC	82.941	5	72.3	89.3	82.2	82.9	84.382	4	69.6	110.4	83.2	76.4	98.308	6	56.6	100.1	87.1	90.2	97.9285	4	78.6	102.7	92	93.2
48.5714285714286	49	AAAGT	ACTTT	77.991	5	69.7	90.3	78.5	78.6	79.7755	4	71.2	113	84.9	77.8	97.476	6	59.4	100.1	87.2	90.7	97.858	4	77.9	102.7	91.8	93.2
48.6428571428571	49	AAAGT	ACTTT	77.991	5	68.4	89.1	77.1	74.5	79.7755	4	67.9	109.5	82.9	77.2	97.476	6	83.8	100.1	89.7	89.2	97.858	4	75.2	102.7	91.1	93.2
48.7142857142857	49	AAAGT	ACTTT	77.991	5	77.6	85.8	81.1	80.6	79.7755	4	67.4	108.6	82.5	77	97.476	6	85.8	100.1	90.8	90.3	97.858	4	82.2	102.7	92.9	93.2
48.7857142857143	49	AAAGT	ACTTT	77.991	5	74.4	92.6	81.4	79.7	79.7755	4	67.2	95.9	79	76.5	97.476	6	85.7	100.1	91.3	89.6	97.858	4	80.8	102.7	92.5	93.2
48.8571428571429	49	AAAGT	ACTTT	77.991	5	74.1	99.2	85.7	80.5	79.7755	4	70.7	107.9	82.8	76.2	97.476	6	85.4	100.1	90.9	89.6	97.858	4	93.1	102.7	96.2	94.6
48.9285714285714	49	AAAGT	ACTTT	77.991	5	75.8	101.7	83.9	80.5	79.7755	4	67	106.4	81	75.3	97.476	6	85.1	100.1	90.7	88.8	97.858	4	92.9	102.7	97.9	98
49	49	AAAGT	ACTTT	77.991	5	75.8	98.9	83	80.1	79.7755	4	69.2	107.5	81.4	74.4	97.476	6	84.9	106.4	92.7	88.8	97.858	4	92.7	102.7	97.6	97.4
49.0714285714286	49	AAAGT	ACTTT	77.991	5	72.6	101.4	80.7	76.1	79.7755	4	66.2	110.6	81.2	73.9	97.476	6	84.9	108.8	92.8	88.4	97.858	4	92.5	101.1	96.9	97
49.1428571428571	49	AAAGT	ACTTT	77.991	5	72.7	98.3	83.7	79.4	79.7755	4	67.6	112.1	82.3	74.8	97.476	6	84.4	108	91.8	87.3	97.858	4	92.3	101.9	96.5	95.9
49.2142857142857	49	AAAGT	ACTTT	77.991	5	73.5	101.4	85.1	79.7	79.7755	4	67	109.3	81	73.9	97.476	6	83.2	107.9	91.2	86.2	97.858	4	92.2	105.5	96.8	94.8
49.2857142857143	49	AAAGT	ACTTT	77.991	5	66.5	103.4	84.5	80.2	79.7755	4	66.3	108.1	80.1	73	97.476	6	78.4	106.5	90	85.9	97.858	4	92.1	99.9	94.9	93.8
49.3571428571429	49	AAAGT	ACTTT	77.991	5	64.8	102.9	84.5	80.8	79.7755	4	65.7	105.3	79.6	73.6	97.476	6	81.6	105.6	90.3	86.8	97.858	4	92	101.8	94.8	92.7
49.4285714285714	49	AAAGT	ACTTT	77.991	5	69.3	101.3	83.5	76.6	79.7755	4	65	96.6	77.9	75	97.476	6	80.3	97.2	87.3	84.3	97.858	4	90.7	105.8	95.3	92.3
49.5714285714286	50	AAGTT	AACTT	64.0575	5	65.5	103.2	87.3	93.7	65.614	4	56.5	96.5	74.4	72.2	90.55	6	74.5	97.5	87.7	87.5	90.727	4	87.4	113	96.2	92.1
49.6428571428571	50	AAGTT	AACTT	64.0575	5	64.2	101.1	85.9	89.8	65.614	4	53.8	96.5	73.8	72.5	90.55	6	70.1	98.8	86.3	86.7	90.727	4	89	114.9	97	92
49.7142857142857	50	AAGTT	AACTT	64.0575	5	65.5	101.6	85.6	89	65.614	4	52.8	96.5	74	73.3	90.55	6	68.3	95.9	85.6	87.6	90.727	4	89.2	116.9	98	93
49.7857142857143	50	AAGTT	AACTT	64.0575	5	73.2	102.7	88.9	93.4	65.614	4	52.7	96.5	73.6	72.6	90.55	6	75.9	93.4	84.3	83.6	90.727	4	87.8	117.3	97.4	92.2
49.8571428571429	50	AAGTT	AACTT	64.0575	5	72.7	102.9	89.8	92.1	65.614	4	52.8	96.5	72.4	70.1	90.55	6	79.2	94.7	85.3	83.6	90.727	4	86.7	116.2	96.7	92
49.9285714285714	50	AAGTT	AACTT	64.0575	5	73.6	103.1	89.8	88.8	65.614	4	53.3	96.5	71.6	68.3	90.55	6	79.4	94.5	85.6	84.4	90.727	4	86.8	115.1	96.4	91.8
50	50	AAGTT	AACTT	64.0575	5	78.5	103.5	89.6	84.3	65.614	4	53.8	96.5	71.8	68.5	90.55	6	81.9	106.2	94.3	92.7	90.727	4	87.8	113.9	95.2	89.5
50.0714285714286	50	AAGTT	AACTT	64.0575	5	70.2	101.6	89.4	87.5	65.614	4	52.2	96.5	72.1	69.8	90.55	6	79	108.9	93	93.7	90.727	4	86.9	114.3	95.6	90.6
50.1428571428571	50	AAGTT	AACTT	64.0575	5	66.9	103.2	90.6	99.4	65.614	4	50.6	96.5	71.9	70.2	90.55	6	80.2	94.4	89.5	91	90.727	4	89.4	114.7	96.6	91.1
50.2142857142857	50	AAGTT	AACTT	64.0575	5	65.5	103.7	89.7	100.6	65.614	4	55.8	96.5	73.2	70.3	90.55	6	83.2	105.8	92.7	92.8	90.727	4	88.9	115.1	97.6	93.2
50.2857142857143	50	AAGTT	AACTT	64.0575	5	65.6	101.9	88.7	98.7	65.614	4	62.4	96.5	75.6	71.8	90.55	6	79.6	103.6	89.3	89.2	90.727	4	90.7	114.6	97.6	92.6
50.3571428571429	50	AAGTT	AACTT	64.0575	5	64.3	102.7	89	100.4	65.614	4	62.5	96.5	77.6	75.6	90.55	6	71.6	105.7	88.1	88.9	90.727	4	88.9	113.4	96.5	91.9
50.4285714285714	50	AAGTT	AACTT	64.0575	5	76.9	102.4	93.4	100.6	65.614	4	66.4	96.5	79.9	78.3	90.55	6	69.8	104.4	88.2	89.9	90.727	4	88.9	112.1	95.6	90.6
50.5714285714286	51	AGTTC	GAACT	96.462	5	78.8	100.3	95.4	99.6	98.793	4	79.4	96.5	88.6	89.2	85.785	6	72.3	104.6	88.3	89.6	85.751	4	84.9	109.7	93.8	90.4
50.6428571428571	51	AGTTC	GAACT	96.462	5	80.6	101.5	96.2	100.2	98.793	4	72.6	96.5	86.9	89.2	85.785	6	71.7	103.6	87.8	88.9	85.751	4	83.9	108.3	93.5	90.9
50.7142857142857	51	AGTTC	GAACT	96.462	5	83.5	103.4	96.9	99.4	98.793	4	67.8	98.5	87.2	91.3	85.785	6	70.3	102.9	88.8	90.9	85.751	4	82.7	106.9	93.1	91.4
50.7857142857143	51	AGTTC	GAACT	96.462	5	78.8	108.2	97.9	101.1	98.793	4	63.1	96.5	85.8	91.9	85.785	6	72.3	102.2	89.9	91.9	85.751	4	81.9	104.7	91.6	89.9
50.8571428571429	51	AGTTC	GAACT	96.462	5	81.8	109.2	96.7	99.7	98.793	4	65.3	96.5	85.6	90.3	85.785	6	72.9	102.1	89.8	92.9	85.751	4	84.4	102.8	92	90.4
50.9285714285714	51	AGTTC	GAACT	96.462	5	81.9	108.2	96	99.9	98.793	4	66.7	96.5	86.4	91.1	85.785	6	69.7	103.1	90	94.9	85.751	4	83.8	102	91.9	90.9
51	51	AGTTC	GAACT	96.462	5	80.9	110.3	96.3	98.8	98.793	4	65.4	96.5	85.3	89.6	85.785	6	66.3	104	90.9	94.1	85.751	4	85	101.6	92	90.7
51.0714285714286	51	AGTTC	GAACT	96.462	5	81.5	102.9	94	97.6	98.793	4	66.7	96.4	85.4	89.2	85.785	6	63.2	111.5	91.6	94.7	85.751	4	84.2	101.8	91.4	89.8
51.1428571428571	51	AGTTC	GAACT	96.462	5	86.7	102.5	95.1	96.8	98.793	4	70.8	97	87	90	85.785	6	61.6	114.1	91.2	93.1	85.751	4	84.2	103.3	91.7	89.7
51.2142857142857	51	AGTTC	GAACT	96.462	5	96.1	110	102.8	103.2	98.793	4	86.1	96.9	93.1	94.8	85.785	6	61.1	113.5	90.4	91.5	85.751	4	84.5	102.6	91.5	89.4
51.2857142857143	51	AGTTC	GAACT	96.462	5	95.5	110.6	102.5	102.5	98.793	4	84.4	96.4	92.1	93.8	85.785	6	61.1	112.8	90.9	92.9	85.751	4	82.3	100.9	90.2	88.8
51.3571428571429	51	AGTTC	GAACT	96.462	5	95.4	108.4	102.2	102.4	98.793	4	86.8	97.8	93.1	93.8	85.785	6	60.9	112.7	90.2	91.6	85.751	4	81.4	101.5	91.3	91
51.4285714285714	51	AGTTC	GAACT	96.462	5	95.6	109.6	102.9	103.7	98.793	4	91.3	98.2	94.7	94.6	85.785	6	61.4	112.7	89.6	90	85.751	4	78.9	101.8	88.9	87.4
51.5714285714286	52	GTTCC	GGAAC	106.25	5	95.8	105.5	101.7	102.2	107.686	4	93.3	105.7	97.3	95.1	70.4445	6	62.8	112.7	90.2	91.2	70.517	4	70.6	101.8	85.7	85.1
51.6428571428571	52	GTTCC	GGAAC	106.25	5	95.9	105.5	100.9	101	107.686	4	92.7	106.9	97.3	94.8	70.4445	6	61.1	112.7	89.7	90.7	70.517	4	74.3	101.8	86.6	85.1
51.7142857142857	52	GTTCC	GGAAC	106.25	5	95.8	105.5	101.2	101	107.686	4	93.3	107.2	99.1	97.9	70.4445	6	61	112.7	89.7	90.6	70.517	4	71.1	101.8	85.8	85.1
51.7857142857143	52	GTTCC	GGAAC	106.25	5	95.6	105.5	101.1	101.8	107.686	4	93.3	106.3	98.1	96.4	70.4445	6	59.8	112.7	89.3	90	70.517	4	73.7	101.8	86.4	85.1
51.8571428571429	52	GTTCC	GGAAC	106.25	5	95.8	105.5	101.5	101.4	107.686	4	93.3	109	98.7	96.3	70.4445	6	59.8	112.7	89	90.2	70.517	4	72.5	101.8	86.1	85.1
51.9285714285714	52	GTTCC	GGAAC	106.25	5	96.4	105.5	100.6	98.6	107.686	4	91.4	107.9	97.6	95.6	70.4445	6	62.3	112.7	89.5	90.3	70.517	4	70.7	101.8	85.7	85.1
52	52	GTTCC	GGAAC	106.25	5	97	106.3	102.8	105.5	107.686	4	93.3	108.5	99.9	98.9	70.4445	6	61.5	112.7	89.6	90.5	70.517	4	72.4	101.8	86.1	85.1
52.0714285714286	52	GTTCC	GGAAC	106.25	5	98.5	107.5	102.4	101.9	107.686	4	93.3	108	97.9	95.1	70.4445	6	61	112.5	89	90.1	70.517	4	71	102	85.7	84.9
52.1428571428571	52	GTTCC	GGAAC	106.25	5	92.7	108.8	102.2	104.2	107.686	4	82.1	109.2	94.4	93.1	70.4445	6	60.4	112.2	88.5	89.8	70.517	4	73.3	102.1	86.2	84.7
52.2142857142857	52	GTTCC	GGAAC	106.25	5	92.4	108.8	102.6	105.4	107.686	4	81.7	110	93.6	91.3	70.4445	6	62.3	112	88.6	89.4	70.517	4	70.1	102.3	85.4	84.5
52.2857142857143	52	GTTCC	GGAAC	106.25	5	90.7	108.4	102.3	105.7	107.686	4	77.6	110.2	92.7	91.5	70.4445	6	60.3	111.8	88.1	89.2	70.517	4	69.9	102.5	85.2	84.3
52.3571428571429	52	GTTCC	GGAAC	106.25	5	91.6	107.9	102.3	105.4	107.686	4	83.6	110.9	93.8	90.4	70.4445	6	60	111.6	87.9	89.4	70.517	4	72.5	102.6	85.8	84.1
52.4285714285714	52	GTTCC	GGAAC	106.25	5	91.5	107.4	102.5	105.8	107.686	4	79.8	103	91.3	91.2	70.4445	6	62.3	111.4	88.4	90	70.517	4	70.7	102.8	85.3	83.9
52.5714285714286	53	TTCCA	TGGAA	100.184	5	90	106.5	99.4	104	101.658	4	80.7	101.4	91.5	92	77.2205	6	61.7	111	88.5	91	77.4115	4	72.4	103.1	85.6	83.5
52.6428571428571	53	TTCCA	TGGAA	100.184	5	83.9	106	97	98.9	101.658	4	86.9	100.9	94.5	95	77.2205	6	61.7	110.8	88.1	90.9	77.4115	4	73.6	102.2	86.4	84.9
52.7142857142857	53	TTCCA	TGGAA	100.184	5	81.9	106	97.3	101.8	101.658	4	89.1	100.4	94.9	95.1	77.2205	6	61.6	110.6	88.9	93.1	77.4115	4	73.2	97.9	85.9	86.3
52.7857142857143	53	TTCCA	TGGAA	100.184	5	83.8	105.5	93.7	93.4	101.658	4	91.4	99.9	94.7	93.7	77.2205	6	61.5	110.7	88.3	90.9	77.4115	4	73.3	94.1	84.5	85.4
52.8571428571429	53	TTCCA	TGGAA	100.184	5	80	104.3	87.7	84.3	101.658	4	91.8	99.5	94.7	93.8	77.2205	6	61.4	111.1	88.2	91.4	77.4115	4	76.3	94.1	82.5	79.8
52.9285714285714	53	TTCCA	TGGAA	100.184	5	79.9	106.9	91.7	85.6	101.658	4	93.3	99	95.8	95.5	77.2205	6	61.4	111.5	89	92.9	77.4115	4	73.6	94.1	82.5	81.2
53	53	TTCCA	TGGAA	100.184	5	79.9	108.2	93.5	89.5	101.658	4	94	98.5	96	95.9	77.2205	6	61.3	111.9	87.6	90.6	77.4115	4	74.4	94.1	82.4	80.6
53.0714285714286	53	TTCCA	TGGAA	100.184	5	83	102.4	91.2	88.4	101.658	4	94.3	99.2	97.6	98.6	77.2205	6	61.5	104.5	87.9	91.8	77.4115	4	74.5	94.1	81.8	79.3
53.1428571428571	53	TTCCA	TGGAA	100.184	5	81.5	102.8	89.9	86.3	101.658	4	94.5	101.9	98.9	99.6	77.2205	6	61.7	107.5	87.9	89.8	77.4115	4	74.5	94.1	81.7	79
53.2142857142857	53	TTCCA	TGGAA	100.184	5	79.3	103.2	88.6	85.6	101.658	4	80.1	101	93.6	96.7	77.2205	6	61.9	106.6	86.4	85.7	77.4115	4	74.3	94.1	81.9	79.7
53.2857142857143	53	TTCCA	TGGAA	100.184	5	73.1	103.5	86.7	83.2	101.658	4	79.4	101.4	93.6	96.9	77.2205	6	62.1	104.1	83.7	83.1	77.4115	4	74.6	94.1	82.1	80
53.3571428571429	53	TTCCA	TGGAA	100.184	5	74.9	103.5	88.4	84.7	101.658	4	79.4	100.9	93.6	97	77.2205	6	62.3	95.1	81.8	84.1	77.4115	4	75.4	94.1	82.7	80.6
53.4285714285714	53	TTCCA	TGGAA	100.184	5	78.3	103.5	89.5	87.8	101.658	4	81.1	105.5	95.3	97.2	77.2205	6	62.5	92.5	80.9	84.6	77.4115	4	75.7	94.1	83.2	81.6
53.5714285714286	54	TCCAA	TTGGA	102.306	5	77.6	103.5	88.7	85.2	104.138	4	96.4	105.8	101.2	101.3	88.094	6	62.9	98.3	82.8	82.9	89.545	4	75.7	94.1	83.5	82.2
53.6428571428571	54	TCCAA	TTGGA	102.306	5	76.8	103.5	88	83.7	104.138	4	96.7	106.5	101.8	102	88.094	6	61	96.1	82.2	84.4	89.545	4	75.7	94.1	83.8	82.7
53.7142857142857	54	TCCAA	TTGGA	102.306	5	76.1	103.5	87.5	82.8	104.138	4	96.1	106.1	101.8	102.5	88.094	6	59	97.7	82	84.3	89.545	4	75.7	93.1	83.8	83.3
53.7857142857143	54	TCCAA	TTGGA	102.306	5	73.5	103.5	86.9	83.7	104.138	4	95	105.4	102.2	104.3	88.094	6	62.1	97.3	82.7	84.2	89.545	4	75.7	88.5	82.9	83.8
53.8571428571429	54	TCCAA	TTGGA	102.306	5	70.6	103.5	86.2	83.4	104.138	4	94.5	105.1	100.6	101.3	88.094	6	60.7	100.5	82.8	84	89.545	4	75.7	85.5	82	83.5
53.9285714285714	54	TCCAA	TTGGA	102.306	5	67.7	103.5	85.9	84.5	104.138	4	93.2	105.1	99.3	99.5	88.094	6	58.9	97.5	81.8	84.2	89.545	4	75.7	86	81.6	82.4
54	54	TCCAA	TTGGA	102.306	5	66.7	103.5	85.6	85.2	104.138	4	93.7	105.1	98.4	97.4	88.094	6	58.5	90.4	80.8	85.9	89.545	4	75.7	87	81.9	82.5
54.0714285714286	54	TCCAA	TTGGA	102.306	5	66.3	101.6	85.7	85.5	104.138	4	95.6	104.6	100.1	100.1	88.094	6	62.2	98	83.2	85.5	89.545	4	75.5	88.1	82.8	83.9
54.1428571428571	54	TCCAA	TTGGA	102.306	5	65.4	99.7	85.5	85.1	104.138	4	95	104.1	99.3	99.1	88.094	6	74.3	100	85.7	85.7	89.545	4	75.3	91.5	83.8	84.2
54.2142857142857	54	TCCAA	TTGGA	102.306	5	66.5	97.8	84.8	84.7	104.138	4	94.1	103.7	98.2	97.5	88.094	6	77	97.6	87.2	86.1	89.545	4	75.1	95	84.8	84.6
54.2857142857143	54	TCCAA	TTGGA	102.306	5	68.1	95.9	84	83.7	104.138	4	93.1	103.2	99.3	100.5	88.094	6	77.4	93	86.8	86.1	89.545	4	75	98.4	85.9	85.1
54.3571428571429	54	TCCAA	TTGGA	102.306	5	66.3	94	82.7	82.1	104.138	4	92.4	103.3	99.9	101.9	88.094	6	76.1	93.2	86.5	86.7	89.545	4	74.8	101.8	87.5	86.8
54.4285714285714	54	TCCAA	TTGGA	102.306	5	65.9	92.1	82.1	81.7	104.138	4	88.9	102.2	95.2	94.8	88.094	6	75.5	93.8	86.2	87.2	89.545	4	74.6	105.2	89.4	88.8
54.5714285714286	55	CCAAT	ATTGG	83.023	5	67.1	89.6	80.8	81.5	84.101	4	81.7	101.7	94.1	96.4	105.509	6	77.3	109.5	92.3	90.2	105.474	4	72.9	112.1	92.7	92.8
54.6428571428571	55	CCAAT	ATTGG	83.023	5	65.9	89.6	79.5	81.2	84.101	4	80.9	105.3	91.8	90.4	105.509	6	78.3	108.5	92.7	90.3	105.474	4	75.3	121.1	96.6	95
54.7142857142857	55	CCAAT	ATTGG	83.023	5	65.4	89.4	82.1	87.1	84.101	4	81.2	103	91.4	90.7	105.509	6	77.5	111	92.9	90.4	105.474	4	81.7	126.1	105.5	107
54.7857142857143	55	CCAAT	ATTGG	83.023	5	65.3	94.7	84.2	87.3	84.101	4	77.5	105.5	90.5	89.5	105.509	6	76.3	112.7	92.7	90.4	105.474	4	88.4	124.7	108.1	109.6
54.8571428571429	55	CCAAT	ATTGG	83.023	5	65.3	96.4	81.6	81.1	84.101	4	77.9	107.1	91.3	90.1	105.509	6	83.6	111.9	93.9	90.5	105.474	4	88.7	128.3	109	109.4
54.9285714285714	55	CCAAT	ATTGG	83.023	5	65.9	97.3	80.9	80.8	84.101	4	77.2	103.4	88.9	87.5	105.509	6	80	108.5	92.7	90.6	105.474	4	89.4	129.7	109.6	109.7
55	55	CCAAT	ATTGG	83.023	5	67	98.8	81.4	80.4	84.101	4	73.1	99.5	87.3	88.3	105.509	6	79.4	110.6	93	90.7	105.474	4	92.3	130	110.3	109.4
55.0714285714286	55	CCAAT	ATTGG	83.023	5	74	99.2	86.6	83.8	84.101	4	74.8	100.9	88.7	89.5	105.509	6	79.8	109	92.9	90.7	105.474	4	99.1	129.2	111.8	109.4
55.1428571428571	55	CCAAT	ATTGG	83.023	5	75.8	100.4	87.8	84.9	84.101	4	75.5	100.8	89.5	90.9	105.509	6	77.6	111.6	93.2	90.7	105.474	4	102.2	127.8	111.6	108.3
55.2142857142857	55	CCAAT	ATTGG	83.023	5	73.4	100.9	86.8	85	84.101	4	75.4	104.3	89.4	88.9	105.509	6	76.7	111.5	92.8	90.7	105.474	4	101.5	130.4	111.8	107.7
55.2857142857143	55	CCAAT	ATTGG	83.023	5	66.2	101.2	85.6	84.9	84.101	4	75.3	106.1	89.8	89	105.509	6	83.8	111.3	94.3	90.7	105.474	4	102.4	128.6	111.4	107.4
55.3571428571429	55	CCAAT	ATTGG	83.023	5	64.6	100.3	85	85.6	84.101	4	73.9	96.6	88.5	91.8	105.509	6	84	106.9	94.7	92.4	105.474	4	85.6	123.8	105.6	106.6
55.4285714285714	55	CCAAT	ATTGG	83.023	5	64.5	98.9	84.4	83	84.101	4	72.7	92.4	81.5	80.5	105.509	6	84.1	106.9	95	94.2	105.474	4	71.1	117.3	98.9	103.7
55.5714285714286	56	CAATC	GATTG	76.488	5	65.5	99.2	84.2	79.9	77.82	4	71.8	92.4	80.7	79.4	103.596	6	84.4	108.7	96	96.3	104.009	4	74.3	104.3	93.9	98.6
55.6428571428571	56	CAATC	GATTG	76.488	5	65.1	99.4	84.5	81.9	77.82	4	71.2	92.4	80.5	79.2	103.596	6	84.5	109.9	95.8	95.5	104.009	4	74.5	101.2	93.7	99.6
55.7142857142857	56	CAATC	GATTG	76.488	5	65.9	99.8	84.9	80.2	77.82	4	63.2	92.4	74.9	72	103.596	6	84.8	108.2	95.4	96.1	104.009	4	73.4	102	93.6	99.5
55.7857142857143	56	CAATC	GATTG	76.488	5	66.2	99.8	85	81.7	77.82	4	64.1	92.4	75.6	72.9	103.596	6	84.8	110.5	96.3	96.7	104.009	4	71.4	102.4	93.4	99.9
55.8571428571429	56	CAATC	GATTG	76.488	5	67.4	99.8	85.3	80.6	77.82	4	63	92.4	75.7	73.7	103.596	6	84.7	109.7	97.6	98.2	104.009	4	70.4	101.6	92.8	99.6
55.9285714285714	56	CAATC	GATTG	76.488	5	67.2	99.3	85.5	81.4	77.82	4	64	92.4	76.4	74.5	103.596	6	85.2	113.5	99.3	99.2	104.009	4	71.7	100.9	92.8	99.4
56	56	CAATC	GATTG	76.488	5	66.9	98.9	84.6	79.9	77.82	4	63	92.4	76.1	74.5	103.596	6	85.8	115.8	98.3	95.2	104.009	4	72	103.6	93.7	99.6
56.0714285714286	56	CAATC	GATTG	76.488	5	69.9	99.2	85	79.8	77.82	4	61.8	92.4	77.4	77.6	103.596	6	86.5	114	97.8	95.1	104.009	4	72.3	102.1	91.5	95.9
56.1428571428571	56	CAATC	GATTG	76.488	5	79.6	99.5	88.4	89.1	77.82	4	63.3	92.4	79.9	81.9	103.596	6	86.4	114.4	96.1	93.9	104.009	4	73.6	102.2	90.5	93.1
56.2142857142857	56	CAATC	GATTG	76.488	5	80.4	99.5	88.9	87.8	77.82	4	78.2	94	89	91.9	103.596	6	76.6	113.6	92	92.2	104.009	4	73.2	100.8	90.2	93.5
56.2857142857143	56	CAATC	GATTG	76.488	5	81.1	99.5	87	82.3	77.82	4	77.6	99.8	92.3	95.9	103.596	6	82.8	112.9	93.6	91.6	104.009	4	72.7	98.4	89.1	92.7
56.3571428571429	56	CAATC	GATTG	76.488	5	79	99.7	86.5	81.3	77.82	4	76.9	104.2	93.2	95.9	103.596	6	83.7	116.9	95.9	93.1	104.009	4	77.8	96.6	88.7	90.2
56.4285714285714	56	CAATC	GATTG	76.488	5	76.2	100.7	86.1	81.2	77.82	4	75.5	108.7	93.6	95.1	103.596	6	83.9	117.5	96.7	95	104.009	4	80.7	96.3	88	87.5
56.5714285714286	57	AATCA	TGATT	117.742	5	71.7	116.5	92.6	90.4	119.539	4	74	117.4	95.8	95.8	68.743	6	83.9	113.2	94	90	68.568	4	75.5	95.7	84.4	83.3
56.6428571428571	57	AATCA	TGATT	117.742	5	68.8	121.7	93.1	91.3	119.539	4	77.3	118.1	96.8	95.8	68.743	6	83.9	111.1	94	91.7	68.568	4	74.2	95.4	84.2	83.5
56.7142857142857	57	AATCA	TGATT	117.742	5	69.2	124.7	94.5	92.7	119.539	4	75.1	114.5	95.3	95.8	68.743	6	83.9	108.9	93.2	91.1	68.568	4	73.1	95.2	83.8	83.4
56.7857142857143	57	AATCA	TGATT	117.742	5	70.4	125.9	95.6	92.6	119.539	4	73.7	118.1	95.9	95.8	68.743	6	83	106.8	92.7	91.5	68.568	4	74.9	94.9	84.2	83.4
56.8571428571429	57	AATCA	TGATT	117.742	5	71.7	124.3	95.1	91.9	119.539	4	74.4	115.7	95.4	95.8	68.743	6	81.9	104.6	92.2	91.7	68.568	4	72	94.6	83.3	83.3
56.9285714285714	57	AATCA	TGATT	117.742	5	70.2	124.9	95.1	93	119.539	4	74.3	116.5	95.6	95.8	68.743	6	80.9	102.5	91.7	91.8	68.568	4	61.5	94.3	80.5	83
57	57	AATCA	TGATT	117.742	5	70	123.7	94.7	94.4	119.539	4	75.1	117.2	96	95.8	68.743	6	79.9	100.3	91.2	92.3	68.568	4	61.7	94.1	80.6	83.3
57.0714285714286	57	AATCA	TGATT	117.742	5	76.1	121.4	96.3	95.7	119.539	4	76.6	118.1	96.6	95.8	68.743	6	79.8	100	91	92	68.568	4	62.6	94	81	83.7
57.1428571428571	57	AATCA	TGATT	117.742	5	72.6	122.5	95.3	93.3	119.539	4	72	118.1	95.4	95.8	68.743	6	79.8	99.7	90.6	90.9	68.568	4	60.9	93.9	80.7	83.9
57.2142857142857	57	AATCA	TGATT	117.742	5	68.2	124.3	94.5	95.9	119.539	4	76.1	116.3	96	95.8	68.743	6	79.7	99.4	89	87.1	68.568	4	63	93.9	82.2	86
57.2857142857143	57	AATCA	TGATT	117.742	5	66.9	124	95	100.2	119.539	4	83.7	118.4	98.4	95.8	68.743	6	79.7	99.1	88.9	86.6	68.568	4	63.5	94.8	84	88.8
57.3571428571429	57	AATCA	TGATT	117.742	5	66.3	122.4	96.5	102.6	119.539	4	92.4	117.8	101.8	98.5	68.743	6	79.6	98.8	88.7	86.1	68.568	4	65	102.6	86.3	88.8
57.4285714285714	57	AATCA	TGATT	117.742	5	68.6	121.9	98.9	103.4	119.539	4	92.4	107	98.4	97.1	68.743	6	79.6	98.5	88.8	86	68.568	4	73.8	105.3	89.1	88.7
57.5714285714286	58	ATCAT	ATGAT	97.0035	5	68.2	106.3	95.8	102.2	99.269	4	88.7	96.9	94.5	96.3	79.885	6	77.9	98.5	86.9	84	80.354	4	73.8	102.8	88.9	89.4
57.6428571428571	58	ATCAT	ATGAT	97.0035	5	67.5	104.2	93.4	98.7	99.269	4	88.1	99.3	93.7	93.8	79.885	6	78.1	99.7	86.6	82.6	80.354	4	73.8	101.5	88.8	89.9
57.7142857142857	58	ATCAT	ATGAT	97.0035	5	67.5	103.8	92.5	98.6	99.269	4	89.8	104.5	95.6	94	79.885	6	79.4	98.9	87.4	83.8	80.354	4	73.8	100.4	87.2	87.4
57.7857142857143	58	ATCAT	ATGAT	97.0035	5	68.3	104.6	93.4	98.5	99.269	4	88.3	95	92.2	92.7	79.885	6	72	98.3	85.6	82.6	80.354	4	73.8	99.7	86.5	86.2
57.8571428571429	58	ATCAT	ATGAT	97.0035	5	75.4	104.6	96.4	101.2	99.269	4	87.9	95.6	92.1	92.5	79.885	6	71.7	98.5	85.2	83	80.354	4	75.3	99.1	84.5	81.9
57.9285714285714	58	ATCAT	ATGAT	97.0035	5	97.4	102.4	100.2	101.6	99.269	4	76.2	95.4	89.1	92.4	79.885	6	76.5	98	85.9	82.2	80.354	4	78.5	99.1	85.2	81.6
58	58	ATCAT	ATGAT	97.0035	5	97.9	103.6	101	102.2	99.269	4	77.3	96.2	89.4	92	79.885	6	76.2	99.6	86	82.5	80.354	4	79.2	100.1	87	84.4
58.0714285714286	58	ATCAT	ATGAT	97.0035	5	98.2	104.2	101.1	102	99.269	4	76.7	97	89.8	92.8	79.885	6	73.4	97.7	85.7	83.1	80.354	4	74.9	101	87.9	87.9
58.1428571428571	58	ATCAT	ATGAT	97.0035	5	98.1	105.8	102.1	102.9	99.269	4	79.6	96.8	90.7	93.2	79.885	6	72.2	97.9	85	82.5	80.354	4	75.1	101.4	90.6	92.9
58.2142857142857	58	ATCAT	ATGAT	97.0035	5	94.5	105.2	99.8	100.9	99.269	4	91.9	121.5	101.5	96.2	79.885	6	68.7	97.4	85.4	86.4	80.354	4	74.3	101.2	90.5	93.2
58.2857142857143	58	ATCAT	ATGAT	97.0035	5	96.7	105.7	100.7	101.8	99.269	4	90.6	103.4	96.4	95.9	79.885	6	69.3	99.4	85.5	86	80.354	4	67.5	101.1	87.9	91.4
58.3571428571429	58	ATCAT	ATGAT	97.0035	5	86.9	103.8	98	100.1	99.269	4	89.2	104.9	96.4	95.7	79.885	6	73.1	103.1	87.1	87.1	80.354	4	66.1	101.1	88.1	92.6
58.4285714285714	58	ATCAT	ATGAT	97.0035	5	90	106.2	97.5	96.6	99.269	4	89.5	107.4	96.7	95	79.885	6	73.3	99.9	86.5	86.7	80.354	4	68.1	101.1	89.5	94.4
58.5714285714286	59	TCATA	TATGA	86.8495	5	75.9	106.9	93.1	93.8	89.282	4	87.4	107.1	96.2	95.1	109.1895	6	75	105.6	93.6	96.6	108.237	4	94.8	106.9	101.5	102.2
58.6428571428571	59	TCATA	TATGA	86.8495	5	67.4	107.9	92	95.6	89.282	4	87.3	105.6	95.8	95.1	109.1895	6	75.7	110.2	94.5	97.1	108.237	4	94.8	109	102.5	103
58.7142857142857	59	TCATA	TATGA	86.8495	5	69.5	108.8	92	92	89.282	4	85	107.8	96.1	95.9	109.1895	6	75.9	108.7	95.8	98	108.237	4	94.8	112.9	103.3	102.7
58.7857142857143	59	TCATA	TATGA	86.8495	5	70.2	109.2	91.8	91.9	89.282	4	87.3	107.2	96.3	95.4	109.1895	6	74.5	109.2	94.6	98.4	108.237	4	94.8	111.1	102.9	102.8
58.8571428571429	59	TCATA	TATGA	86.8495	5	69.7	108.9	92.3	92.2	89.282	4	84.9	110	95.9	94.3	109.1895	6	73	109.3	94.1	97.8	108.237	4	94.8	110	102.7	103
58.9285714285714	59	TCATA	TATGA	86.8495	5	68.7	106.7	92.1	93.3	89.282	4	80.3	102.2	93	94.8	109.1895	6	72.3	109	93	96.8	108.237	4	94.8	107.7	101.9	102.5
59	59	TCATA	TATGA	86.8495	5	70.3	105.8	92.1	93	89.282	4	82.7	102.2	93.4	94.4	109.1895	6	72.6	108.2	92.9	95.5	108.237	4	94.8	112.8	104.1	104.3
59.0714285714286	59	TCATA	TATGA	86.8495	5	69.5	106.5	92.3	93.1	89.282	4	85.4	99.2	93.1	93.9	109.1895	6	73	109.6	91.3	90.7	108.237	4	94.7	109.1	102.9	103.9
59.1428571428571	59	TCATA	TATGA	86.8495	5	75	107.7	93.1	91	89.282	4	83.4	99.2	93	94.8	109.1895	6	72.5	110.6	90.8	90.5	108.237	4	94.7	109.2	102.1	102.2
59.2142857142857	59	TCATA	TATGA	86.8495	5	80.2	106.3	94.2	92.4	89.282	4	83.8	97.4	91.7	92.9	109.1895	6	71.4	110.9	91.6	91.3	108.237	4	94.6	109.5	102.6	103.2
59.2857142857143	59	TCATA	TATGA	86.8495	5	72.4	99.4	90.6	92.5	89.282	4	78.1	98.4	87.9	87.5	109.1895	6	70.3	109.5	90.2	91.1	108.237	4	94.5	109.4	103.4	104.9
59.3571428571429	59	TCATA	TATGA	86.8495	5	79.4	98.2	89.3	90.6	89.282	4	78.2	99.9	88.2	87.4	109.1895	6	72.1	110.2	90.9	91.2	108.237	4	94.4	109.9	103.4	104.7
59.4285714285714	59	TCATA	TATGA	86.8495	5	82.4	97.7	90	90	89.282	4	77.5	98.6	90	92	109.1895	6	74.6	106.8	90.7	91.2	108.237	4	94.4	111.4	102.8	102.6
59.5714285714286	60	CATAA	TTATG	106.8055	5	80.9	107.5	93	92.6	108.1405	4	77.5	107.3	94.4	96.5	90.203	6	69.2	99.8	85.9	87.6	89.9055	4	90.5	102.7	96.1	95.6
59.6428571428571	60	CATAA	TTATG	106.8055	5	81.3	110.3	94.2	92	108.1405	4	76.3	103.6	93.1	96.4	90.203	6	74.8	97.5	86.4	86	89.9055	4	85.3	107.1	95.7	95.1
59.7142857142857	60	CATAA	TTATG	106.8055	5	82.3	114.3	94.7	90.8	108.1405	4	77.7	104.2	93.7	96.4	90.203	6	74.3	97	86.1	84.8	89.9055	4	85.6	103.8	95	95.3
59.7857142857143	60	CATAA	TTATG	106.8055	5	83.2	115.7	95	91.1	108.1405	4	76.2	105	93.4	96.2	90.203	6	73.3	96	86.2	85.9	89.9055	4	85.9	101.9	90.9	88
59.8571428571429	60	CATAA	TTATG	106.8055	5	81.1	112.2	93.9	93	108.1405	4	77.9	105.1	94.4	97.2	90.203	6	72.6	97.6	85.8	83.8	89.9055	4	79	101.5	90.4	90.6
59.9285714285714	60	CATAA	TTATG	106.8055	5	80.7	109.9	94.5	94.9	108.1405	4	79.1	103.4	94	96.8	90.203	6	76.6	100.5	86.2	83.1	89.9055	4	76.9	103.9	91.1	91.9
60	60	CATAA	TTATG	106.8055	5	83.9	109.7	95.2	95.5	108.1405	4	73.5	105.1	92.7	96.2	90.203	6	76.4	99.6	85	82.2	89.9055	4	76.9	104.6	91.1	91.4
60.0714285714286	60	CATAA	TTATG	106.8055	5	82.2	106.8	93.9	94.9	108.1405	4	77	102	92.3	95	90.203	6	74.4	108.8	89.1	85.8	89.9055	4	76.2	102.6	90.1	90.8
60.1428571428571	60	CATAA	TTATG	106.8055	5	81.9	107.8	93.8	92.9	108.1405	4	74.7	103.6	91.1	92.9	90.203	6	76.3	104.2	89.2	86.3	89.9055	4	76.1	107.2	91.5	91.3
60.2142857142857	60	CATAA	TTATG	106.8055	5	82.7	111.5	94.4	91	108.1405	4	77.6	102.9	93.5	96.6	90.203	6	75.7	99.7	88.2	88.6	89.9055	4	76.5	95.3	84.9	83.9
60.2857142857143	60	CATAA	TTATG	106.8055	5	83.9	112.2	94.5	90.5	108.1405	4	86.9	107	96.2	95.4	90.203	6	74	97.5	85.1	86.6	89.9055	4	76.1	95.4	84.1	82.5
60.3571428571429	60	CATAA	TTATG	106.8055	5	83.2	114.3	95.6	93	108.1405	4	90.7	104.9	97.6	97.3	90.203	6	69	97	84.9	86	89.9055	4	77.1	96.7	85	83.1
60.4285714285714	60	CATAA	TTATG	106.8055	5	82.5	115.9	95.5	92.3	108.1405	4	91.1	107.3	98.9	98.6	90.203	6	75.6	97.6	88.5	89.2	89.9055	4	74.3	98.5	85.9	85.4
60.5714285714286	61	ATAAG	CTTAT	92.4785	5	82.5	107.2	94.3	94.4	94.6775	4	86.2	103.2	93.4	92.1	105.8205	6	74.1	101.1	88.8	88	105.1035	4	75.5	100.1	88.6	89.4
60.6428571428571	61	ATAAG	CTTAT	92.4785	5	86.6	102.4	94.9	97.2	94.6775	4	87.1	99.9	92.6	91.7	105.8205	6	75.6	104.5	90.2	89.4	105.1035	4	75.3	98.1	89.1	91.4
60.7142857142857	61	ATAAG	CTTAT	92.4785	5	83.8	98.9	93.2	96.1	94.6775	4	89	99	92.8	91.6	105.8205	6	75.9	107.3	92.5	92.3	105.1035	4	75.1	99	90.2	93.4
60.7857142857143	61	ATAAG	CTTAT	92.4785	5	81.1	95	90.8	94	94.6775	4	87.9	95.1	91	90.4	105.8205	6	76.1	108.1	91.6	92.2	105.1035	4	74.8	101.1	91.4	94.9
60.8571428571429	61	ATAAG	CTTAT	92.4785	5	81.2	96.2	91.1	94.2	94.6775	4	84.4	98.1	90.2	89.1	105.8205	6	76.2	108.9	90.9	89.9	105.1035	4	74.6	103.3	92.4	95.8
60.9285714285714	61	ATAAG	CTTAT	92.4785	5	82	98.9	91.7	93.5	94.6775	4	85.2	99.6	91.6	90.7	105.8205	6	75.7	109	93	92	105.1035	4	74.4	105.4	93.9	97.9
61	61	ATAAG	CTTAT	92.4785	5	82.1	96.1	91.3	93.1	94.6775	4	86.3	98.8	90.9	89.3	105.8205	6	74.9	108	93.4	92	105.1035	4	74.2	107.5	94.5	98.2
61.0714285714286	61	ATAAG	CTTAT	92.4785	5	83.1	95.4	91	92.6	94.6775	4	86.7	97.9	90.4	88.6	105.8205	6	74.4	107	89.7	88.4	105.1035	4	74.3	109.9	95.3	98.5
61.1428571428571	61	ATAAG	CTTAT	92.4785	5	86.9	93.9	90.4	91.1	94.6775	4	87	97.8	90.8	89.2	105.8205	6	73.8	106.7	89	88.3	105.1035	4	74.5	107.7	94.7	98.3
61.2142857142857	61	ATAAG	CTTAT	92.4785	5	90.5	95.2	93.1	93.1	94.6775	4	87.8	98.3	91.8	90.5	105.8205	6	73.2	106.8	90.6	92	105.1035	4	74.6	107.8	94.8	98.3
61.2857142857143	61	ATAAG	CTTAT	92.4785	5	91.8	105	96.5	95.2	94.6775	4	86.7	98.8	92.1	91.5	105.8205	6	73.3	106.9	91.5	92	105.1035	4	74.8	107.5	94.6	98
61.3571428571429	61	ATAAG	CTTAT	92.4785	5	89.9	103.4	96.1	95.2	94.6775	4	82.9	98.4	89.1	87.5	105.8205	6	74	107	88.9	87	105.1035	4	74.9	107.5	94.7	98.2
61.4285714285714	61	ATAAG	CTTAT	92.4785	5	89.8	101.1	95.1	95.4	94.6775	4	84.5	97.8	88.5	85.8	105.8205	6	74.2	107	90	89.8	105.1035	4	75.1	107.5	94.9	98.4
61.5714285714286	62	TAAGG	CCTTA	84.733	5	89.8	101.4	93.5	92.6	87.389	4	77	97.3	85.3	83.5	106.344	6	74.2	110	92.6	91.9	107.357	4	76.2	107.5	95.3	98.7
61.6428571428571	62	TAAGG	CCTTA	84.733	5	89.5	103.5	93.3	91.3	87.389	4	75.8	99.7	85.1	82.3	106.344	6	74.2	109.4	92.4	92.3	107.357	4	75.7	113.9	100.8	106.8
61.7142857142857	62	TAAGG	CCTTA	84.733	5	89.3	100.8	93	90.1	87.389	4	75.5	102.7	85.2	81.2	106.344	6	74.2	108.1	91.9	92.3	107.357	4	87.6	121.8	108.3	111.9
61.7857142857143	62	TAAGG	CCTTA	84.733	5	89.4	104.3	94.6	91.8	87.389	4	79	101.2	85.5	80.9	106.344	6	74	107.7	92	93.4	107.357	4	80.1	118.6	105.4	111.4
61.8571428571429	62	TAAGG	CCTTA	84.733	5	88.8	100.6	92.6	89.8	87.389	4	77.9	102.5	85	79.7	106.344	6	73.9	109.4	92.5	93	107.357	4	77.5	118	104.5	111.2
61.9285714285714	62	TAAGG	CCTTA	84.733	5	88.8	97.3	92.1	91.9	87.389	4	76.3	102.3	83.6	77.8	106.344	6	74	110.4	93.4	93	107.357	4	83.2	117.3	105.7	111.1
62	62	TAAGG	CCTTA	84.733	5	81.9	91.2	88.9	90.4	87.389	4	75.7	101.2	82.8	77.2	106.344	6	74.4	109.2	94	93.5	107.357	4	80.6	115.6	104.4	110.7
62.0714285714286	62	TAAGG	CCTTA	84.733	5	89.8	90.9	90.4	90.4	87.389	4	74.3	102.3	82.1	75.9	106.344	6	74.8	110.6	94.1	94.3	107.357	4	103.7	121.4	111.8	111
62.1428571428571	62	TAAGG	CCTTA	84.733	5	75.1	92.8	88.1	92.2	87.389	4	59.7	103.2	78.3	75.1	106.344	6	75.1	108	93.6	95	107.357	4	97.4	122.8	108.3	106.5
62.2142857142857	62	TAAGG	CCTTA	84.733	5	74.8	95	88.6	92.1	87.389	4	57	92.3	74.5	74.3	106.344	6	75.3	109.3	96	98.6	107.357	4	95.6	120.3	105.6	103.2
62.2857142857143	62	TAAGG	CCTTA	84.733	5	86.3	96.1	91.7	90.8	87.389	4	56.9	103.1	76.8	73.5	106.344	6	75.6	109.5	96.5	98.6	107.357	4	93.5	113.3	99.5	95.5
62.3571428571429	62	TAAGG	CCTTA	84.733	5	78.3	97.2	90.9	91.5	87.389	4	56.7	103	76.3	72.7	106.344	6	75.9	109.3	96.2	97.5	107.357	4	90.1	103.2	94.8	92.9
62.4285714285714	62	TAAGG	CCTTA	84.733	5	74.7	96.9	90	92.1	87.389	4	58.2	101.7	75.9	71.9	106.344	6	76.1	110.1	95.8	95.9	107.357	4	86.7	95.9	92.1	92.9
62.5714285714286	63	AAGGA	TCCTT	78.114	5	72.1	98.2	86.5	89.1	80.155	4	56.2	100.6	74.4	70.5	88.8385	6	74	110.6	91.6	90.9	88.7745	4	79.5	96	88.5	89.2
62.6428571428571	63	AAGGA	TCCTT	78.114	5	71.9	98.8	85.5	91	80.155	4	57.4	100.6	75.4	71.7	88.8385	6	76.9	111.8	91.3	88.9	88.7745	4	78.8	97.4	87.9	87.8
62.7142857142857	63	AAGGA	TCCTT	78.114	5	73.1	99.9	87.9	90.9	80.155	4	59.3	100.6	75.3	70.6	88.8385	6	75.7	113	90.7	87.4	88.7745	4	79.4	94.4	86.9	86.9
62.7857142857143	63	AAGGA	TCCTT	78.114	5	72.8	99.9	86.9	88.8	80.155	4	56.4	100.5	75	71.6	88.8385	6	76	111	89.9	87.8	88.7745	4	80.6	97.7	87.5	85.9
62.8571428571429	63	AAGGA	TCCTT	78.114	5	72.2	99.5	88.1	88.2	80.155	4	58.6	100.6	75.4	71.3	88.8385	6	81.3	119.4	96	91.3	88.7745	4	80.1	91.8	85.8	85.6
62.9285714285714	63	AAGGA	TCCTT	78.114	5	74	101	88.8	91.5	80.155	4	60.9	100.7	75.2	69.6	88.8385	6	80.6	121.8	96.1	91.7	88.7745	4	77.5	90.6	84.3	84.5
63	63	AAGGA	TCCTT	78.114	5	69.8	102.4	88.5	95.4	80.155	4	57.8	100.9	75	70.7	88.8385	6	79.7	118.2	95.2	89.8	88.7745	4	77.5	87.9	82.7	82.8
63.0714285714286	63	AAGGA	TCCTT	78.114	5	73.6	101	89.1	93.8	80.155	4	57	101	74.9	70.8	88.8385	6	81.7	119.6	96.9	94.6	88.7745	4	77.6	92.4	82.9	80.9
63.1428571428571	63	AAGGA	TCCTT	78.114	5	73	101.5	89	91.1	80.155	4	56.8	101.2	74.7	70.5	88.8385	6	79.9	120	96.4	94.9	88.7745	4	77.7	91.3	82.8	81
63.2142857142857	63	AAGGA	TCCTT	78.114	5	73.5	101.5	89.5	93.8	80.155	4	58	101.1	75.1	70.7	88.8385	6	80.6	121.9	97.2	94.9	88.7745	4	77.7	91	81.4	78.5
63.2857142857143	63	AAGGA	TCCTT	78.114	5	73.8	99.7	88.6	94.1	80.155	4	57.3	100.9	74.2	69.3	88.8385	6	81.1	122.8	98	96.6	88.7745	4	77.8	94.9	84.4	82.6
63.3571428571429	63	AAGGA	TCCTT	78.114	5	73.6	103.3	88.8	94.8	80.155	4	57.5	100.7	74.2	69.4	88.8385	6	82.1	106.9	96.4	98.4	88.7745	4	77.9	96.8	85.3	83.2
63.4285714285714	63	AAGGA	TCCTT	78.114	5	75	101	89.1	91.8	80.155	4	58.6	100.5	74.7	69.8	88.8385	6	82.2	105.8	95.9	94.6	88.7745	4	78	98.3	87.8	87.4
63.5714285714286	64	AGGAT	ATCCT	62.937	5	64.4	101.5	87.4	93.4	64.246	4	57.7	100	70.9	63	101.4395	6	77	108.8	96.2	98.1	103.0825	4	77.5	106	96.5	101.2
63.6428571428571	64	AGGAT	ATCCT	62.937	5	68.5	96.7	86.1	95.3	64.246	4	56.8	99.8	70.2	62.1	101.4395	6	77.5	115.3	98.1	99.2	103.0825	4	76.1	105.5	91.6	92.3
63.7142857142857	64	AGGAT	ATCCT	62.937	5	65.7	105.7	86.1	86.2	64.246	4	57.8	99.6	70.4	62.1	101.4395	6	76	111.4	97.2	99.6	103.0825	4	73.9	107.1	90.5	90.6
63.7857142857143	64	AGGAT	ATCCT	62.937	5	63.7	102.7	85.9	85.5	64.246	4	57.5	99.4	70.6	62.7	101.4395	6	76.1	110.2	93.3	94.9	103.0825	4	75.8	108.1	91.2	90.4
63.8571428571429	64	AGGAT	ATCCT	62.937	5	64.4	107.3	90.3	93.9	64.246	4	59.1	99.2	71.1	63	101.4395	6	76.4	99.9	91.5	95.3	103.0825	4	73.9	108.9	91.7	92
63.9285714285714	64	AGGAT	ATCCT	62.937	5	65	107.1	90.6	94	64.246	4	55.7	99.2	69.8	62.1	101.4395	6	76.7	98.9	90.1	92.7	103.0825	4	95.2	118.4	106.5	106.2
64	64	AGGAT	ATCCT	62.937	5	65.5	105.3	89.4	92.6	64.246	4	56.3	99.2	70.1	62.4	101.4395	6	73.2	99	90	92.4	103.0825	4	100.9	114.3	108.5	109.5
64.0714285714286	64	AGGAT	ATCCT	62.937	5	65.1	106.1	89.7	93.4	64.246	4	56.7	99.2	69.9	61.8	101.4395	6	72	101.1	90.9	95.4	103.0825	4	100.4	114.8	106.2	104.7
64.1428571428571	64	AGGAT	ATCCT	62.937	5	64.1	104.1	89.1	93	64.246	4	54.8	99.2	74.5	71.9	101.4395	6	73.9	113.6	93.4	95.5	103.0825	4	92.9	116.3	103.8	102.9
64.2142857142857	64	AGGAT	ATCCT	62.937	5	64.8	106.9	90.5	92.3	64.246	4	57.1	99.5	78.1	77.9	101.4395	6	75.7	105.5	92.3	95.6	103.0825	4	78.4	114.1	99.6	103
64.2857142857143	64	AGGAT	ATCCT	62.937	5	65.6	103.8	89.6	92.9	64.246	4	59.8	100	79.6	79.2	101.4395	6	73.7	102.2	91.4	95.7	103.0825	4	81.9	106.3	94.2	94.2
64.3571428571429	64	AGGAT	ATCCT	62.937	5	67.2	105.6	87.3	88.8	64.246	4	59.7	100.5	79.5	79	101.4395	6	69.9	103.7	91.3	95.8	103.0825	4	80.4	104.1	97	101.7
64.4285714285714	64	AGGAT	ATCCT	62.937	5	71.1	106	88.1	90.8	64.246	4	58.2	100.9	79.2	78.9	101.4395	6	70.1	101	89.2	94.3	103.0825	4	82.4	108.6	100.2	104.9
64.5714285714286	65	GGATA	TATCC	75.239	5	77.6	104.8	89.8	88.3	77.022	4	65.6	101.9	81.6	79.5	121.8265	6	69.2	100.5	87.2	88	120.7115	4	82.5	117.3	98.2	96.6
64.6428571428571	65	GGATA	TATCC	75.239	5	78.4	104.8	90.3	86.8	77.022	4	65	101	81.5	80	121.8265	6	69.2	100.5	86.3	85.9	120.7115	4	81.4	119.9	98.1	95.4
64.7142857142857	65	GGATA	TATCC	75.239	5	79.3	104.8	90.4	89.6	77.022	4	65.1	101.6	80.9	78.5	121.8265	6	69.2	100.5	86.3	85.9	120.7115	4	81.8	123.2	98.3	94.1
64.7857142857143	65	GGATA	TATCC	75.239	5	80.2	104.9	89.4	86.7	77.022	4	65.7	103.5	83.2	81.8	121.8265	6	69.2	100.5	86.8	86.6	120.7115	4	83.1	119.1	97.7	94.3
64.8571428571429	65	GGATA	TATCC	75.239	5	76.7	104.9	88.4	87.6	77.022	4	64.9	101.4	82.3	81.4	121.8265	6	69.2	100.5	86.3	85.9	120.7115	4	82.5	120.6	100.6	99.8
64.9285714285714	65	GGATA	TATCC	75.239	5	73.1	104.9	87.8	88.4	77.022	4	70	101.9	83.6	81.3	121.8265	6	69.2	100.5	85.8	85.9	120.7115	4	83.2	115.1	99.6	100
65	65	GGATA	TATCC	75.239	5	72.9	104.9	87.3	88.6	77.022	4	66.5	101.2	82.2	80.5	121.8265	6	69.2	100.5	85.8	85.9	120.7115	4	82.8	116.3	99.1	98.5
65.0714285714286	65	GGATA	TATCC	75.239	5	72.7	104.8	87.4	89.4	77.022	4	65.4	100.2	82.1	81.5	121.8265	6	69.3	99.6	84.8	85.3	120.7115	4	84.9	115.3	99.6	99.1
65.1428571428571	65	GGATA	TATCC	75.239	5	71.2	104.7	87.4	90.7	77.022	4	66.5	100.4	82.7	82.1	121.8265	6	69.4	98.6	84.1	84.7	120.7115	4	83.8	117.4	98.8	97.1
65.2142857142857	65	GGATA	TATCC	75.239	5	69.8	104.6	87.6	93.1	77.022	4	65.9	98.8	82.2	82	121.8265	6	69.4	97.7	83.4	84.1	120.7115	4	84.1	115.9	98.7	97.3
65.2857142857143	65	GGATA	TATCC	75.239	5	70.5	104.4	88.5	92.5	77.022	4	66.4	101.6	83.7	83.4	121.8265	6	69.5	96.7	82.9	83.5	120.7115	4	83.6	107.8	97.2	98.6
65.3571428571429	65	GGATA	TATCC	75.239	5	71.2	115.3	92.6	91.4	77.022	4	65	102.4	83.1	82.4	121.8265	6	69.6	95.8	82.1	82.9	120.7115	4	86.5	111.5	99.1	99.3
65.4285714285714	65	GGATA	TATCC	75.239	5	71.7	111.6	93.7	91.3	77.022	4	73.7	100.9	85.2	83.1	121.8265	6	69.7	94.9	81.6	82.3	120.7115	4	87.3	113.4	99.1	98
65.5714285714286	66	GATAT	ATATC	106.2	5	72.3	118.4	100.3	105.8	110.852	4	88.5	106.8	99.7	101.7	89.7275	6	68.6	93	80.3	81.1	90.27	4	87.3	97.5	92.2	92.1
65.6428571428571	66	GATAT	ATATC	106.2	5	71.9	120.2	100.6	104.2	110.852	4	91.1	108.8	101.1	102.2	89.7275	6	69.1	94.4	80.7	81.6	90.27	4	78.2	92.6	87.7	89.9
65.7142857142857	66	GATAT	ATATC	106.2	5	70.2	119.1	100.4	104.3	110.852	4	85.6	106.9	97.5	98.8	89.7275	6	60.8	97	79.1	81.9	90.27	4	75.1	95.6	87.5	89.6
65.7857142857143	66	GATAT	ATATC	106.2	5	72.6	121.3	102.2	107.2	110.852	4	90	104.8	95.7	94	89.7275	6	58.9	101.1	80.1	81.7	90.27	4	74.7	107.4	90.2	89.4
65.8571428571429	66	GATAT	ATATC	106.2	5	72.1	121.7	100.4	98	110.852	4	80	106.6	90.5	87.7	89.7275	6	59.1	94.1	79.1	82.5	90.27	4	75.2	92.6	86.7	89.5
65.9285714285714	66	GATAT	ATATC	106.2	5	75.2	120.2	100.2	96.4	110.852	4	87	106.4	97.7	98.7	89.7275	6	58.8	91.9	78.7	81.4	90.27	4	74.1	97.7	87.6	89.3
66	66	GATAT	ATATC	106.2	5	75.7	117.8	99.8	97	110.852	4	90.6	107	98.9	99	89.7275	6	58	86.9	76.9	80.4	90.27	4	80.6	99	89.7	89.6
66.0714285714286	66	GATAT	ATATC	106.2	5	76.2	120.4	101.4	102	110.852	4	74	107.9	95.1	99.3	89.7275	6	59.2	93.1	78.7	81.2	90.27	4	78.8	97	88.5	89.2
66.1428571428571	66	GATAT	ATATC	106.2	5	76.3	120.7	100.6	96	110.852	4	73.2	107.6	94.5	98.6	89.7275	6	60.6	93.7	79.6	81.9	90.27	4	87.3	99.3	94.2	95.1
66.2142857142857	66	GATAT	ATATC	106.2	5	74.9	120.9	98.3	96	110.852	4	71.2	109.9	94.9	99.3	89.7275	6	58.9	95.4	79.2	82.5	90.27	4	87.3	102.5	94.7	94.6
66.2857142857143	66	GATAT	ATATC	106.2	5	74.5	117.8	101.3	103.8	110.852	4	70.2	107.8	94.6	100.2	89.7275	6	57.8	97.6	79.8	83.2	90.27	4	87.3	98.7	93	92.9
66.3571428571429	66	GATAT	ATATC	106.2	5	78.6	116.5	100.7	97.4	110.852	4	72.7	106.4	92.5	95.6	89.7275	6	58.8	96.6	79.8	83	90.27	4	87.3	95.8	90.7	90
66.4285714285714	66	GATAT	ATATC	106.2	5	94.4	118.3	106.3	107.3	110.852	4	90.3	106.1	97.2	96.2	89.7275	6	59.1	93	79.1	83	90.27	4	86.6	94	90.2	90.1
66.5714285714286	67	ATATT	AATAT	80.387	5	91.7	113.7	103.7	101.9	86.475	4	79	106.1	90.8	89.1	112.583	6	58.7	103.6	81.5	82.5	111.38	4	87.7	115.2	95.1	88.8
66.6428571428571	67	ATATT	AATAT	80.387	5	93.2	112.7	102.6	101	86.475	4	77.9	99.3	89.5	90.4	112.583	6	58.3	103.7	82.2	83.5	111.38	4	88.4	119.6	99.5	95
66.7142857142857	67	ATATT	AATAT	80.387	5	89	113.9	102.1	102.7	86.475	4	76	92.3	83.3	82.5	112.583	6	59.6	102.6	81.3	81.3	111.38	4	88.7	119.4	100.2	96.3
66.7857142857143	67	ATATT	AATAT	80.387	5	86.6	115.1	101.2	98.3	86.475	4	75.2	92.1	84.9	86.2	112.583	6	66.2	101	82.4	82.5	111.38	4	88.7	118.4	99.6	95.7
66.8571428571429	67	ATATT	AATAT	80.387	5	85.9	114.9	100.2	95.2	86.475	4	75.2	93.1	84.3	84.5	112.583	6	67	105.3	83.1	82.1	111.38	4	88.7	115.4	99.2	96.2
66.9285714285714	67	ATATT	AATAT	80.387	5	86.8	114.7	99.4	93.4	86.475	4	74.2	96.1	84.6	84	112.583	6	66.2	104.8	82.8	82.4	111.38	4	88.5	113.9	98.4	95.5
67	67	ATATT	AATAT	80.387	5	86.2	114.5	98.1	90.4	86.475	4	75.9	96.9	86.2	86.1	112.583	6	65.6	102.2	82.7	83.5	111.38	4	88.7	115.1	98.9	96
67.0714285714286	67	ATATT	AATAT	80.387	5	85.5	114.3	98	90.3	86.475	4	75.3	95.9	85.5	85.4	112.583	6	66.5	102.3	82.8	84.3	111.38	4	88	119.3	100.7	97.8
67.1428571428571	67	ATATT	AATAT	80.387	5	85.5	112.2	96.6	88.2	86.475	4	74.4	96	84.4	83.7	112.583	6	69.1	92	81.9	84.8	111.38	4	87.3	120.6	102.7	101.5
67.2142857142857	67	ATATT	AATAT	80.387	5	84	110.1	94.4	85.4	86.475	4	76.6	95.3	86.5	87.1	112.583	6	70.7	95.4	87	89.3	111.38	4	86.7	119.9	103.3	103.4
67.2857142857143	67	ATATT	AATAT	80.387	5	83.5	105.2	92.4	84.7	86.475	4	75.4	95.8	85.2	84.9	112.583	6	70.6	98.9	87.2	89.3	111.38	4	86	118.3	101.8	101.5
67.3571428571429	67	ATATT	AATAT	80.387	5	83	106.1	92.3	87.3	86.475	4	75	95.8	85.2	84.9	112.583	6	69.5	98.3	87.1	88.9	111.38	4	85.3	114.2	101.6	103.4
67.4285714285714	67	ATATT	AATAT	80.387	5	83.6	107.8	93.8	90.6	86.475	4	76.1	96.4	85.9	85.5	112.583	6	69.3	101.6	87.5	88.2	111.38	4	84.6	109.7	99.5	101.8
67.5714285714286	68	TATTG	CAATA	95.971	5	84.3	111.2	96.4	97	104.956	4	79.9	105.3	95	97.4	85.831	6	83.8	101.9	90.6	87.7	85.464	4	84.4	103.4	97.4	100.8
67.6428571428571	68	TATTG	CAATA	95.971	5	83.8	112.1	96.7	97.4	104.956	4	82.4	104.9	95.4	97.1	85.831	6	79.5	101.1	88.8	87.3	85.464	4	83.8	104.2	96.4	98.8
67.7142857142857	68	TATTG	CAATA	95.971	5	82.1	110.5	96	96.8	104.956	4	84.9	107.1	97.1	98.3	85.831	6	80.7	99.5	87.6	86.7	85.464	4	78.4	104.7	91.1	90.7
67.7857142857143	68	TATTG	CAATA	95.971	5	84.3	110.6	96.8	96.3	104.956	4	87.4	108.9	98.3	98.4	85.831	6	79.2	101.9	89	88.7	85.464	4	76	105.2	90	89.3
67.8571428571429	68	TATTG	CAATA	95.971	5	84.5	112.2	97.2	95.7	104.956	4	89.9	97.3	94.7	95.8	85.831	6	73.4	100.7	90.3	92	85.464	4	76.4	105.5	90.6	90.2
67.9285714285714	68	TATTG	CAATA	95.971	5	78.2	111.2	95.5	95.2	104.956	4	92.5	95.8	94.5	94.8	85.831	6	72.9	104.3	91.6	93.7	85.464	4	73.6	105.6	88.9	88.2
68	68	TATTG	CAATA	95.971	5	85.2	109.3	96.9	94.6	104.956	4	95	100	97	96.6	85.831	6	78.2	107	93	95	85.464	4	73.6	105.5	87.9	86.2
68.0714285714286	68	TATTG	CAATA	95.971	5	84.3	108.4	96	94.3	104.956	4	95	101.1	97.7	97.4	85.831	6	81.2	107.9	94.1	94.7	85.464	4	76	104.9	88.4	86.3
68.1428571428571	68	TATTG	CAATA	95.971	5	84.1	107.3	96.4	94	104.956	4	95	103	98.1	97.2	85.831	6	80.2	108.3	94	94.4	85.464	4	73.8	103.1	87.9	87.4
68.2142857142857	68	TATTG	CAATA	95.971	5	82.1	106	95.5	93.7	104.956	4	95	101.6	97.6	97	85.831	6	78.6	107.2	93.6	94.5	85.464	4	74.9	102.4	88	87.3
68.2857142857143	68	TATTG	CAATA	95.971	5	83.4	105.4	94.8	93.4	104.956	4	95	103	98.2	97.4	85.831	6	77.8	106.8	93.6	96.3	85.464	4	74.7	102.5	87.9	87.1
68.3571428571429	68	TATTG	CAATA	95.971	5	83	106.2	94.9	93.1	104.956	4	95	103	98.5	98	85.831	6	77.4	107.4	94	97	85.464	4	74.6	106	89.3	88.4
68.4285714285714	68	TATTG	CAATA	95.971	5	79.9	107	94	92.8	104.956	4	95	101.3	98.7	99.3	85.831	6	77.1	107.4	94.1	95.1	85.464	4	77.7	107.5	91.6	90.5
68.5714285714286	69	ATTGG	CCAAT	102.691	5	83.5	105.1	93.4	94.3	104.68	4	95	103.6	100.2	101.1	84.0085	6	77.1	108.4	94.1	94.1	85.619	4	82.5	104.5	90.7	87.9
68.6428571428571	69	ATTGG	CCAAT	102.691	5	79.9	106.7	91.8	94.4	104.68	4	87.9	102.4	96.1	96.9	84.0085	6	77.1	107.3	93	93.3	85.619	4	83	98.7	89.4	87.9
68.7142857142857	69	ATTGG	CCAAT	102.691	5	71.5	108.9	91.7	93.9	104.68	4	89.2	101.8	95.9	96.3	84.0085	6	77.1	107.3	92.8	93	85.619	4	79.3	88.3	82	80.2
68.7857142857143	69	ATTGG	CCAAT	102.691	5	72.4	107.8	90.8	92.8	104.68	4	89.2	101.2	95.8	96.3	84.0085	6	77.1	109.3	93.2	93.5	85.619	4	71.6	91.1	80.1	78.8
68.8571428571429	69	ATTGG	CCAAT	102.691	5	71.6	110.1	86.6	80.7	104.68	4	87	100.5	95.3	96.9	84.0085	6	77.1	111.8	94.4	94.4	85.619	4	71.6	90.7	79.4	77.8
68.9285714285714	69	ATTGG	CCAAT	102.691	5	65.5	108.5	82.2	77.7	104.68	4	94.3	99.9	98.2	99.3	84.0085	6	77.1	115.6	95.2	94	85.619	4	70.8	90.2	79.6	78.8
69	69	ATTGG	CCAAT	102.691	5	66.7	112.7	87.4	88.9	104.68	4	94	102	99.2	100.5	84.0085	6	77	115.5	95.1	94.6	85.619	4	72.2	90	79.8	78.5
69.0714285714286	69	ATTGG	CCAAT	102.691	5	67.7	107.8	86.7	92	104.68	4	93.7	101	97.9	98.4	84.0085	6	77	114.9	92	88.9	85.619	4	73	89.8	80	78.6
69.1428571428571	69	ATTGG	CCAAT	102.691	5	64	109.8	85.5	88	104.68	4	94	99.7	97.1	97.4	84.0085	6	77	117.7	91.5	84.1	85.619	4	72.5	90.3	79.8	78.3
69.2142857142857	69	ATTGG	CCAAT	102.691	5	66.5	110.8	92.5	96.1	104.68	4	94.1	100.7	96.6	95.7	84.0085	6	77.3	115.5	90.9	84.3	85.619	4	72.3	90.8	80.7	79.9
69.2857142857143	69	ATTGG	CCAAT	102.691	5	67.5	111.2	91.6	94.2	104.68	4	89.8	101.2	95	94.6	84.0085	6	77.9	118.8	91.2	83.7	85.619	4	73.8	92.3	82.1	81.1
69.3571428571429	69	ATTGG	CCAAT	102.691	5	65.2	111.2	93.1	93.7	104.68	4	85.4	102.3	94.2	94.6	84.0085	6	78.4	103.8	89.3	84.7	85.619	4	71.9	93.9	81.7	80.5
69.4285714285714	69	ATTGG	CCAAT	102.691	5	65.1	108.5	91.2	91.9	104.68	4	82.6	101.9	93.3	94.4	84.0085	6	79	103.1	87.5	85.3	85.619	4	74.3	96.9	85.9	86.2
69.5714285714286	70	TTGGA	TCCAA	87.891	5	64.2	99.1	89.3	94.4	88.868	4	80.4	99.1	90.5	91.3	103.1285	6	78.4	103.6	90.5	89.6	104.5065	4	75.1	112.7	99.4	104.8
69.6428571428571	70	TTGGA	TCCAA	87.891	5	64.6	107.8	91	92.4	88.868	4	78	96.8	84.2	80.9	103.1285	6	74.7	104.2	88.8	90	104.5065	4	74.9	109.2	94.9	97.8
69.7142857142857	70	TTGGA	TCCAA	87.891	5	66	98.2	89.7	94.9	88.868	4	78	98.1	84.8	81.5	103.1285	6	77.1	104.7	90.8	90.3	104.5065	4	74.7	98.9	87.5	88.2
69.7857142857143	70	TTGGA	TCCAA	87.891	5	66.2	104.8	91.8	94.3	88.868	4	71.6	99	84.5	83.7	103.1285	6	75.8	105.3	91	90.6	104.5065	4	74.5	109	96.3	100.8
69.8571428571429	70	TTGGA	TCCAA	87.891	5	69	101.5	90.9	96.1	88.868	4	77.9	98.3	86.2	84.3	103.1285	6	75.1	105.9	91.6	90.9	104.5065	4	74.3	112.2	99.8	106.3
69.9285714285714	70	TTGGA	TCCAA	87.891	5	69	97.8	90.9	96.1	88.868	4	76.3	96.1	84.6	82.9	103.1285	6	72.7	106.4	90.6	91.3	104.5065	4	74	111.4	95	97.4
70	70	TTGGA	TCCAA	87.891	5	68.9	95.9	90.2	95.3	88.868	4	76.7	96.3	86	85.5	103.1285	6	73.5	107	90.8	91.6	104.5065	4	73.8	115.6	96.3	97.8
70.0714285714286	70	TTGGA	TCCAA	87.891	5	66.8	100.2	90.6	95.2	88.868	4	75.7	95.9	84.6	83.4	103.1285	6	76	107	90.9	92	104.5065	4	73.8	107.9	86.9	83
70.1428571428571	70	TTGGA	TCCAA	87.891	5	69.6	117.7	95.4	96.2	88.868	4	74.6	97.8	84.9	83.6	103.1285	6	73.8	107	90.8	92.4	104.5065	4	73.8	113.8	89.8	85.9
70.2142857142857	70	TTGGA	TCCAA	87.891	5	88	113.6	98.8	97.6	88.868	4	75.1	97.8	84.4	82.4	103.1285	6	73.5	107	90.7	92.8	104.5065	4	73.8	108	98	105.1
70.2857142857143	70	TTGGA	TCCAA	87.891	5	93.7	111.1	100.3	98.8	88.868	4	76.9	96.4	85.2	83.6	103.1285	6	67.4	107	89.6	93.2	104.5065	4	73.8	111.7	99.3	105.8
70.3571428571429	70	TTGGA	TCCAA	87.891	5	92.2	103.7	97.4	97.3	88.868	4	76.2	105.4	85.6	80.4	103.1285	6	69.4	107	90.2	93.6	104.5065	4	73.8	114.5	101.6	109
70.4285714285714	70	TTGGA	TCCAA	87.891	5	91.4	101.5	96.5	96.3	88.868	4	74.2	106	84.9	79.7	103.1285	6	67.2	107	90	94	104.5065	4	73.8	114.7	100.1	106
70.5714285714286	71	TGGAA	TTCCA	74.148	5	78.4	103.9	94.6	95.5	75.2595	4	64.6	108.3	85.3	84.3	104.2835	6	69.3	107	90.9	94.8	104.439	4	73.8	103.8	89.6	90.5
70.6428571428571	71	TGGAA	TTCCA	74.148	5	76.3	107.7	94.9	95.5	75.2595	4	66.2	107.8	87.2	87.5	104.2835	6	69	107	91	95.2	104.439	4	73.8	102.5	91.4	94.6
70.7142857142857	71	TGGAA	TTCCA	74.148	5	75.6	113.8	96.5	96.8	75.2595	4	65	107.4	87.3	88.5	104.2835	6	68.7	107	91.1	95.6	104.439	4	73.8	105.1	89.7	89.8
70.7857142857143	71	TGGAA	TTCCA	74.148	5	77.1	111.5	96.8	98.5	75.2595	4	67.3	107.6	88.5	89.5	104.2835	6	68.4	107	91.2	96	104.439	4	73.8	109.7	92.5	93.3
70.8571428571429	71	TGGAA	TTCCA	74.148	5	78.6	107.2	96.1	96.9	75.2595	4	64.3	107.4	87.5	89.2	104.2835	6	68	107	91.4	96.4	104.439	4	73.8	105.7	89.3	88.8
70.9285714285714	71	TGGAA	TTCCA	74.148	5	76.3	102.8	94.3	95.5	75.2595	4	63.6	106.1	85.9	87	104.2835	6	67.7	107	91.5	96.8	104.439	4	73.8	107.3	91.8	93
71	71	TGGAA	TTCCA	74.148	5	74.7	103.5	93.7	95.5	75.2595	4	64.4	105.7	85.7	86.4	104.2835	6	67.4	107	91.6	97.1	104.439	4	73.8	109.2	92.2	92.8
71.0714285714286	71	TGGAA	TTCCA	74.148	5	83.4	101.9	95.2	95.5	75.2595	4	64.7	106.4	85.8	86	104.2835	6	67.4	107	92	97.5	104.439	4	67.8	108.1	87.1	86.2
71.1428571428571	71	TGGAA	TTCCA	74.148	5	85.5	105.8	96.5	95.4	75.2595	4	64.3	107.4	85.6	85.4	104.2835	6	67.4	107	92.3	97.7	104.439	4	65.3	104.7	86.7	88.3
71.2142857142857	71	TGGAA	TTCCA	74.148	5	79.7	102	94.2	95.4	75.2595	4	64.6	105.5	85.1	85.1	104.2835	6	67.4	107	92.6	98	104.439	4	66.7	107.9	87.7	88.1
71.2857142857143	71	TGGAA	TTCCA	74.148	5	75.2	97.8	92	95	75.2595	4	64.4	105.5	84.7	84.4	104.2835	6	67.4	108.1	93	98.2	104.439	4	69.4	105.7	89	90.4
71.3571428571429	71	TGGAA	TTCCA	74.148	5	75.6	100.1	93.2	95.6	75.2595	4	64.8	105.5	85.5	85.7	104.2835	6	67.4	110	93.3	98.5	104.439	4	66.8	106.6	88.9	91.1
71.4285714285714	71	TGGAA	TTCCA	74.148	5	75.9	100.6	92.9	94.5	75.2595	4	63.7	106.6	85.1	85	104.2835	6	67.4	111.9	93.6	98.7	104.439	4	64.7	105.8	87.5	89.8
71.5714285714286	72	GGAAC	GTTCC	67.2385	5	72.1	101.1	90	93.7	68.885	4	55	105.7	82.3	84.2	110.744	6	67.4	114.6	94.3	99.5	110.662	4	64.9	109.7	89	90.6
71.6428571428571	72	GGAAC	GTTCC	67.2385	5	71.7	98.6	90.2	97.4	68.885	4	52.4	106.3	76.5	73.7	110.744	6	67.4	110.9	93.7	99.3	110.662	4	66.6	109.4	89.5	90.9
71.7142857142857	72	GGAAC	GTTCC	67.2385	5	72.6	98.5	90	94.2	68.885	4	49	105.1	76.8	76.5	110.744	6	67.4	111.9	93.8	97.4	110.662	4	70.7	110.6	91.3	92
71.7857142857143	72	GGAAC	GTTCC	67.2385	5	73.4	98.5	88.3	92.8	68.885	4	53.3	102	79.3	81	110.744	6	68.3	115.7	94.5	97.7	110.662	4	72.2	109.4	96.9	103
71.8571428571429	72	GGAAC	GTTCC	67.2385	5	70.1	95.5	86.9	94.1	68.885	4	51.6	101.9	73.9	71.1	110.744	6	68.9	112.3	94.5	99	110.662	4	68.9	112.3	97.2	103.8
71.9285714285714	72	GGAAC	GTTCC	67.2385	5	69	98.1	87.1	95.5	68.885	4	55.7	101.1	75.2	72	110.744	6	68.4	111	94.3	97.6	110.662	4	70.6	112.1	95.3	99.2
72	72	GGAAC	GTTCC	67.2385	5	69.1	99.8	86.7	94.5	68.885	4	51.8	102.1	74.3	71.6	110.744	6	68.8	111.5	94.3	98	110.662	4	71.3	113.4	96.4	100.4
72.0714285714286	72	GGAAC	GTTCC	67.2385	5	65	95	82.2	88.3	68.885	4	53.5	101.2	73.9	70.3	110.744	6	69	111.5	94.2	97.9	110.662	4	88.9	118.4	107.6	111.5
72.1428571428571	72	GGAAC	GTTCC	67.2385	5	65.5	96.3	82.4	85.9	68.885	4	54.1	102.8	75.2	71.9	110.744	6	67.1	112.2	94.7	98.6	110.662	4	102.1	117.8	110.2	110.5
72.2142857142857	72	GGAAC	GTTCC	67.2385	5	69.2	98.9	82.9	80.3	68.885	4	53	106.7	76.3	72.8	110.744	6	66.1	114.8	94.8	98.4	110.662	4	101.4	116.1	108.5	108.3
72.2857142857143	72	GGAAC	GTTCC	67.2385	5	71.9	100.1	87.1	87.6	68.885	4	51.9	107.7	77.3	74.8	110.744	6	65.3	111.6	94.6	100.1	110.662	4	99.9	114.3	108.3	109.6
72.3571428571429	72	GGAAC	GTTCC	67.2385	5	76	96.6	86.9	87.1	68.885	4	53.7	98.2	75.4	74.9	110.744	6	63.2	116.1	97.7	104.2	110.662	4	97.7	112.1	104.7	104.4
72.4285714285714	72	GGAAC	GTTCC	67.2385	5	79.9	97.6	89.4	90.8	68.885	4	55.7	94.9	75	74.6	110.744	6	62.2	119.2	97.5	101.7	110.662	4	98	110.2	103.1	102
72.5714285714286	73	GAACT	AGTTC	83.4345	5	83.8	99.9	90.8	87.4	84.887	4	65.9	94.2	78.6	77.1	101.739	6	62.2	109.4	94.3	98.2	100.548	4	93.6	104.4	99.4	99.8
72.6428571428571	73	GAACT	AGTTC	83.4345	5	83	98.7	90.4	88.5	84.887	4	68	95	80	78.6	101.739	6	62.2	105.4	92.7	97	100.548	4	91	100.4	97.5	99.4
72.7142857142857	73	GAACT	AGTTC	83.4345	5	86	98.5	90.3	86.2	84.887	4	67	95.7	80.1	78.8	101.739	6	62.2	106.1	92.8	97.3	100.548	4	88.3	103.8	97.7	99.4
72.7857142857143	73	GAACT	AGTTC	83.4345	5	81.1	99.6	89.4	85.7	84.887	4	67.9	96.5	80.4	78.6	101.739	6	62.2	103.3	86.5	87.2	100.548	4	85.7	100.1	95.1	97.2
72.8571428571429	73	GAACT	AGTTC	83.4345	5	84	98.4	89.6	86.7	84.887	4	69.3	97.2	81.5	79.7	101.739	6	62.2	118.4	90.8	88.9	100.548	4	83.9	100.4	94.4	96.7
72.9285714285714	73	GAACT	AGTTC	83.4345	5	84.9	100.3	90.3	87.8	84.887	4	66.6	97.9	81.5	80.8	101.739	6	62.2	115.2	94.1	94.7	100.548	4	83.7	100.7	93.9	95.6
73	73	GAACT	AGTTC	83.4345	5	84.1	100.1	90.3	86.9	84.887	4	67.4	98.7	80.9	78.8	101.739	6	62.2	117.5	95	95.7	100.548	4	83.6	101	92.3	92.4
73.0714285714286	73	GAACT	AGTTC	83.4345	5	81.6	99.5	89.6	86.3	84.887	4	66.4	98.3	79.7	77.1	101.739	6	62.1	117.2	91.6	93.8	100.548	4	83.4	101.2	91.6	90.9
73.1428571428571	73	GAACT	AGTTC	83.4345	5	86.2	103	94.5	94.4	84.887	4	66.4	98	80.7	79.2	101.739	6	62	99.6	85.9	89	100.548	4	83.3	101.5	92.4	92.3
73.2142857142857	73	GAACT	AGTTC	83.4345	5	87.6	113	95.2	93.1	84.887	4	65.5	97.7	81.5	81.4	101.739	6	61.8	98.5	86.8	89.6	100.548	4	83.2	101.6	93.4	94.4
73.2857142857143	73	GAACT	AGTTC	83.4345	5	72.6	112.4	91.9	89.3	84.887	4	67	97.4	81.4	80.6	101.739	6	61.7	103.7	85.1	88.3	100.548	4	83.2	105.9	95	95.5
73.3571428571429	73	GAACT	AGTTC	83.4345	5	72.3	113.4	92	89.5	84.887	4	68.2	97	81.4	80.1	101.739	6	61.6	103.8	84.5	88.1	100.548	4	83.2	102.3	94	95.3
73.4285714285714	73	GAACT	AGTTC	83.4345	5	72.6	114	93.6	94.8	84.887	4	66.1	96.7	81.1	80.9	101.739	6	61.4	103.8	87.4	89.8	100.548	4	83.2	102	93.8	95
73.5714285714286	74	AACTT	AAGTT	88.001	5	75.1	113.5	95.7	94.9	89.493	4	81.3	96.1	86.7	84.6	67.882	6	61.2	106.6	87	87.9	66.474	4	70.2	101.6	87.1	88.4
73.6428571428571	74	AACTT	AAGTT	88.001	5	72.6	113.4	95.8	95.8	89.493	4	79.5	95.7	85.1	82.6	67.882	6	61	106.6	86.4	87.2	66.474	4	72.4	101.6	87.7	88.4
73.7142857142857	74	AACTT	AAGTT	88.001	5	73.1	113.3	95.4	95	89.493	4	78.4	96.8	84.5	81.4	67.882	6	60.9	106.6	85.8	86.5	66.474	4	72.8	101.6	87.8	88.4
73.7857142857143	74	AACTT	AAGTT	88.001	5	70.6	113.3	95.7	98	89.493	4	78.4	97.9	85.2	82.3	67.882	6	60.8	106.6	85.2	85.8	66.474	4	72.3	101.6	87.7	88.4
73.8571428571429	74	AACTT	AAGTT	88.001	5	62	113.4	94.3	99.4	89.493	4	77.3	97.2	83.8	80.3	67.882	6	60.6	106.6	84.6	85.1	66.474	4	72.1	101.6	87.6	88.4
73.9285714285714	74	AACTT	AAGTT	88.001	5	62.4	113.9	93.5	96.3	89.493	4	79.3	96.5	84.9	81.9	67.882	6	60.5	106.6	84	84.4	66.474	4	72.8	101.6	87.8	88.4
74	74	AACTT	AAGTT	88.001	5	60.4	114.5	93.5	96.5	89.493	4	79.2	97.4	85	81.7	67.882	6	60.4	106.6	83.4	83.7	66.474	4	71.2	101.6	87.4	88.4
74.0714285714286	74	AACTT	AAGTT	88.001	5	65.1	115.1	95.1	98.3	89.493	4	79.2	98.3	84.8	81	67.882	6	60.5	106.6	83.9	84.5	66.474	4	70.2	101.6	86.7	87.5
74.1428571428571	74	AACTT	AAGTT	88.001	5	62.2	115.6	93.7	95.3	89.493	4	78.4	98	84.8	81.4	67.882	6	60.7	106.6	84.4	85.3	66.474	4	70.9	101.5	86.4	86.6
74.2142857142857	74	AACTT	AAGTT	88.001	5	63.6	114.9	94.7	100	89.493	4	79.8	97.8	85.1	81.4	67.882	6	60.8	106.6	84.9	86.1	66.474	4	72.1	101.4	86.2	85.7
74.2857142857143	74	AACTT	AAGTT	88.001	5	63.4	113.6	94.7	100.6	89.493	4	80	95.8	85	82	67.882	6	61	106.6	85.4	86.9	66.474	4	72	101.4	85.8	84.9
74.3571428571429	74	AACTT	AAGTT	88.001	5	61.4	112.3	93.9	99.2	89.493	4	80.6	93.9	85.2	83.2	67.882	6	61.1	106.6	85.9	87.8	66.474	4	73	101.3	85.6	84
74.4285714285714	74	AACTT	AAGTT	88.001	5	62.7	111	93.7	98.1	89.493	4	81.9	93.7	85.1	82.3	67.882	6	61.3	106.6	86.4	88.6	66.474	4	70.2	101.2	84.4	83.1
74.5714285714286	75	ACTTT	AAAGT	94.252	5	63.1	109.6	94.4	101.9	96.0035	4	80.8	84.8	81.9	81.1	80.517	6	60	106.6	85	84	80.699	4	73.5	101.1	85	82.7
74.6428571428571	75	ACTTT	AAAGT	94.252	5	64	115	91	99.6	96.0035	4	81.3	86.2	83.2	82.6	80.517	6	61.9	106.6	86.3	88.4	80.699	4	74.5	101	84.9	82.1
74.7142857142857	75	ACTTT	AAAGT	94.252	5	64	109.1	90.1	97.8	96.0035	4	82.5	87.6	84.1	83.2	80.517	6	76.8	106.6	92.9	93.8	80.699	4	75.4	101	84.7	81.2
74.7857142857143	75	ACTTT	AAAGT	94.252	5	62.9	100	84	86.3	96.0035	4	79.7	89.1	84.2	84	80.517	6	75	108.8	93.7	95.3	80.699	4	76.3	100.9	85.1	81.6
74.8571428571429	75	ACTTT	AAAGT	94.252	5	61.4	101.6	80.7	79.4	96.0035	4	81.6	90	84.9	84	80.517	6	72	106.6	91.1	94.9	80.699	4	77.3	100.8	85.5	81.9
74.9285714285714	75	ACTTT	AAAGT	94.252	5	63.9	101	84.2	79.8	96.0035	4	87.4	111.8	100	100.4	80.517	6	73	106.6	88.7	89.4	80.699	4	78.2	100.8	86.2	82.9
75	75	ACTTT	AAAGT	94.252	5	62.4	100.7	84.5	87.9	96.0035	4	88.7	112.8	100.4	100	80.517	6	74	106.6	91.4	92.7	80.699	4	78.4	100.7	85.9	82.2
75.0714285714286	75	ACTTT	AAAGT	94.252	5	64.2	103.3	85.6	89.7	96.0035	4	88.8	108.8	96.5	94.2	80.517	6	74.9	106.4	92.3	96.2	80.699	4	77.7	101	84.1	78.9
75.1428571428571	75	ACTTT	AAAGT	94.252	5	64.4	104.2	91.6	95.6	96.0035	4	88.9	96.4	91.6	90.6	80.517	6	74.8	107	92.9	96.9	80.699	4	76.3	101.3	83.9	79
75.2142857142857	75	ACTTT	AAAGT	94.252	5	64.1	106.7	93.1	98.7	96.0035	4	89	101	93.6	92.2	80.517	6	75.9	113	94.4	96.5	80.699	4	76.1	101.6	84.7	80.5
75.2857142857143	75	ACTTT	AAAGT	94.252	5	63.6	106.1	92.1	96.5	96.0035	4	89.2	101.7	94.4	93.4	80.517	6	75.7	105.7	92.8	98.9	80.699	4	72.6	101.9	83.7	80.1
75.3571428571429	75	ACTTT	AAAGT	94.252	5	63	104.6	91.4	97.6	96.0035	4	89.3	112.7	97.2	93.5	80.517	6	75.1	105.4	92.5	97.7	80.699	4	70.8	102.2	83.4	80.3
75.4285714285714	75	ACTTT	AAAGT	94.252	5	66	104.6	92.5	96	96.0035	4	84.3	97.2	90.9	91.1	80.517	6	74.7	105.2	90.9	94.4	80.699	4	72.8	102.5	83.3	79.1
75.5714285714286	76	CTTTA	TAAAG	96.6	5	72.2	104.4	90.7	90.6	98.924	4	85.2	95.1	91.1	92.1	87.319	6	75.8	107.3	94.1	99.4	88.4465	4	78.7	99.4	84	79
75.6428571428571	76	CTTTA	TAAAG	96.6	5	72.2	105.8	93.6	95.9	98.924	4	87.6	92.6	90.3	90.5	87.319	6	75.8	107.1	93.7	97.5	88.4465	4	78.8	102	85.5	80.5
75.7142857142857	76	CTTTA	TAAAG	96.6	5	72.2	106.2	94.1	97.1	98.924	4	89	93.2	91.5	91.9	87.319	6	75.8	107.4	93.3	94.4	88.4465	4	78.8	107.3	87.6	82.1
75.7857142857143	76	CTTTA	TAAAG	96.6	5	72.2	103.7	94	96.7	98.924	4	86.9	92.5	90.3	90.9	87.319	6	75.8	109.1	91.1	91	88.4465	4	78.8	110.3	89.1	83.7
75.8571428571429	76	CTTTA	TAAAG	96.6	5	72.2	106	93.2	95.6	98.924	4	77.6	93.7	85.9	86.2	87.319	6	75.8	109.9	91.7	90.8	88.4465	4	78.8	106.2	88.6	84.7
75.9285714285714	76	CTTTA	TAAAG	96.6	5	72.2	107.3	94	93.8	98.924	4	76.6	90.6	84.9	86.3	87.319	6	75.8	109.3	90.4	90	88.4465	4	78.8	108.4	89.1	84.5
76	76	CTTTA	TAAAG	96.6	5	72.2	108.2	93.2	91.5	98.924	4	75.5	92.4	85.8	87.6	87.319	6	75.8	108.7	91.8	92.2	88.4465	4	78.8	109.2	89.1	84.3
76.0714285714286	76	CTTTA	TAAAG	96.6	5	72.4	107.9	92.7	91	98.924	4	76.4	95.1	86.3	86.9	87.319	6	77.3	109.2	90.3	89.8	88.4465	4	78.8	109.5	89.1	84.1
76.1428571428571	76	CTTTA	TAAAG	96.6	5	72.7	107.5	92.5	91.3	98.924	4	76.2	91.9	85.4	86.7	87.319	6	77.2	98.7	89.7	92.9	88.4465	4	78.8	88.7	83.2	82.7
76.2142857142857	76	CTTTA	TAAAG	96.6	5	73	106.5	92.8	90.5	98.924	4	79.5	95.1	87.4	87.4	87.319	6	79.5	97.9	86.6	85.6	88.4465	4	78.8	88.5	82.9	82.2
76.2857142857143	76	CTTTA	TAAAG	96.6	5	73.2	105.1	93.8	94.8	98.924	4	85.1	92.8	89.1	89.2	87.319	6	74.3	97.9	85.8	85	88.4465	4	78.8	88.5	83.7	83.8
76.3571428571429	76	CTTTA	TAAAG	96.6	5	73.5	105.3	93.8	97	98.924	4	78.2	93.1	87	88.3	87.319	6	65.9	97.9	85	86	88.4465	4	78.8	88.5	83.7	83.8
76.4285714285714	76	CTTTA	TAAAG	96.6	5	73.7	103.5	93.1	96.7	98.924	4	77	93.3	87.2	89.2	87.319	6	63.9	97.9	85.2	86.9	88.4465	4	78.8	92.2	84.7	83.9
76.5714285714286	77	TTTAT	ATAAA	100.9265	5	73.9	104.9	93.9	95.6	103.2775	4	77.7	100.6	88.6	88.1	94.774	6	75.2	93.5	87	88.2	96.207	4	78.8	103.3	88.4	85.8
76.6428571428571	77	TTTAT	ATAAA	100.9265	5	71.9	105.1	92.6	91.9	103.2775	4	77	100.6	89.5	90.2	94.774	6	73.8	98.3	87.8	89	96.207	4	78.8	103.3	88.3	85.6
76.7142857142857	77	TTTAT	ATAAA	100.9265	5	70.7	106.6	90.6	90.2	103.2775	4	76.7	99.6	89.6	90.9	94.774	6	72.3	95	87.2	89.7	96.207	4	78.8	100.7	87.7	85.6
76.7857142857143	77	TTTAT	ATAAA	100.9265	5	72.4	108.1	91.3	90	103.2775	4	74.9	104.5	94.5	99.3	94.774	6	70.9	95.4	87.2	89.7	96.207	4	78.8	104.2	88.7	85.9
76.8571428571429	77	TTTAT	ATAAA	100.9265	5	75.4	106.8	92.8	90.4	103.2775	4	76.1	106.7	95.3	99.2	94.774	6	69.5	95.9	87.2	89.7	96.207	4	78.8	99	87.5	86.2
76.9285714285714	77	TTTAT	ATAAA	100.9265	5	77.7	106.6	96.1	99.3	103.2775	4	79.4	106.6	94.8	96.5	94.774	6	68.1	97	87.3	89.7	96.207	4	78.8	99.4	87.8	86.5
77	77	TTTAT	ATAAA	100.9265	5	74.7	104.9	91.8	89.8	103.2775	4	77.4	106.2	95.2	98.6	94.774	6	66.6	98.1	87.5	89.7	96.207	4	78.8	97.4	87.5	87
77.0714285714286	77	TTTAT	ATAAA	100.9265	5	76.7	107.7	93.6	90.6	103.2775	4	75	107.1	93.3	95.6	94.774	6	65.9	98.2	86	87.3	96.207	4	78.8	99.8	89.4	89.5
77.1428571428571	77	TTTAT	ATAAA	100.9265	5	73.5	105.8	92.2	89.4	103.2775	4	72	109	93.5	96.6	94.774	6	65.2	99.8	85.2	86.2	96.207	4	78.9	100.5	90.6	91.5
77.2142857142857	77	TTTAT	ATAAA	100.9265	5	88.9	107.6	96.8	92.2	103.2775	4	67.9	100.1	90.6	97.3	94.774	6	64.4	101.5	85.9	86.4	96.207	4	78.9	99.6	91.2	93.1
77.2857142857143	77	TTTAT	ATAAA	100.9265	5	88.7	107.3	97.8	95.8	103.2775	4	67.5	106.6	92.5	98	94.774	6	63.7	103.1	86.7	86.5	96.207	4	79	98.9	91.9	94.8
77.3571428571429	77	TTTAT	ATAAA	100.9265	5	87.9	105.5	94.2	92.2	103.2775	4	67.7	98.6	89.3	95.5	94.774	6	63	104.7	87	86	96.207	4	79	99.7	92.9	96.4
77.4285714285714	77	TTTAT	ATAAA	100.9265	5	79.1	105.7	91.5	91.9	103.2775	4	68.4	100.6	89.5	94.5	94.774	6	62.2	106.3	87.5	85.3	96.207	4	79.1	103.8	93.8	96.2
77.5714285714286	78	TTATA	TATAA	88.204	5	89.5	111.6	95.1	91.3	91.342	4	81	90	85.4	85.2	113.6655	6	65.1	110	88.2	83.9	111.814	4	79.1	111.6	98.7	102.1
77.6428571428571	78	TTATA	TATAA	88.204	5	89.3	111.9	95.8	92.6	91.342	4	81	103.1	90.1	88.2	113.6655	6	65.6	111.3	88.9	84.5	111.814	4	77.3	113.8	103	110.5
77.7142857142857	78	TTATA	TATAA	88.204	5	88.2	111.8	96.8	92.8	91.342	4	81	106	90.7	87.9	113.6655	6	65.9	115.3	88.9	83.8	111.814	4	72	115	102.8	112.2
77.7857142857143	78	TTATA	TATAA	88.204	5	88.7	111.7	97	92	91.342	4	81	101	88.7	86.3	113.6655	6	67.4	105.3	86.1	82.1	111.814	4	69.8	114.6	100.6	109
77.8571428571429	78	TTATA	TATAA	88.204	5	87.4	102.9	94.1	92.9	91.342	4	81	100.6	88.7	86.7	113.6655	6	68.3	105.3	84.2	81.8	111.814	4	70.7	113.6	96.5	100.9
77.9285714285714	78	TTATA	TATAA	88.204	5	89.8	100.7	93.9	93.7	91.342	4	81	101.1	89.2	87.3	113.6655	6	72.9	103.1	86	81.3	111.814	4	70.1	116.9	97	100.5
78	78	TTATA	TATAA	88.204	5	88.4	102.4	93.3	92.2	91.342	4	81	101.1	89.3	87.6	113.6655	6	74.7	112.7	89	82.4	111.814	4	72.3	115.9	96.5	98.9
78.0714285714286	78	TTATA	TATAA	88.204	5	82.7	104.7	92.9	92.5	91.342	4	81.1	106.1	90.6	87.7	113.6655	6	76.6	112.7	94.8	95.9	111.814	4	69.6	115	96.9	101.4
78.1428571428571	78	TTATA	TATAA	88.204	5	81.4	101.6	90.3	91	91.342	4	81.3	102.7	89.8	87.5	113.6655	6	73.9	111.6	94.1	94.7	111.814	4	68.2	114.8	95.4	99.2
78.2142857142857	78	TTATA	TATAA	88.204	5	80.1	102.6	90	90.2	91.342	4	81.4	104.1	90.1	87.4	113.6655	6	72	108	94.6	98	111.814	4	70.6	118.2	97.1	99.8
78.2857142857143	78	TTATA	TATAA	88.204	5	81.5	105	91.7	90.2	91.342	4	81.6	105.1	90.1	86.9	113.6655	6	76	115.1	98.6	102.8	111.814	4	71.8	116.3	96.2	98.5
78.3571428571429	78	TTATA	TATAA	88.204	5	82.8	101.6	90.4	89.5	91.342	4	81.7	104.6	90.8	88.3	113.6655	6	71.9	112.7	97.9	104.4	111.814	4	68.3	112.5	94.9	99.3
78.4285714285714	78	TTATA	TATAA	88.204	5	82.2	105.2	91.2	90.6	91.342	4	81.9	104	92.7	92.4	113.6655	6	77.4	106	96.2	102.6	111.814	4	70.5	108.4	92.2	94.9
78.5714285714286	79	TATAT	ATATA	107.783	5	80.8	113.9	93.6	91.7	112.259	4	81.3	107.2	95.5	96.7	93.7605	6	73.1	108.8	91.5	90	93.553	4	70.7	96.7	84.7	85.7
78.6428571428571	79	TATAT	ATATA	107.783	5	80.2	117.9	93.6	90	112.259	4	79.8	108.1	95.4	96.9	93.7605	6	73.7	101.3	91.5	93.8	93.553	4	65	99.4	84.4	86.7
78.7142857142857	79	TATAT	ATATA	107.783	5	79.9	116.9	92	85.5	112.259	4	79.6	106.2	94.2	95.5	93.7605	6	73.8	100.3	91.7	93.6	93.553	4	65.1	101.3	84.8	86.4
78.7857142857143	79	TATAT	ATATA	107.783	5	80.1	113.4	91.8	85.5	112.259	4	81.4	106.8	95.8	97.4	93.7605	6	72.8	100.5	90.6	92.7	93.553	4	61.8	100.2	83.5	86.1
78.8571428571429	79	TATAT	ATATA	107.783	5	81.1	111.4	94.4	96.8	112.259	4	87.1	105.2	96.4	96.6	93.7605	6	73.2	100.5	87.7	85.7	93.553	4	64.6	99.6	83.7	85.4
78.9285714285714	79	TATAT	ATATA	107.783	5	79.9	112.6	96.3	100	112.259	4	85.7	107.5	96.6	96.7	93.7605	6	75.9	100	89.6	90.7	93.553	4	63.2	99.9	83.3	85.1
79	79	TATAT	ATATA	107.783	5	79.7	113.8	95.8	95	112.259	4	79.1	109.1	95.3	96.5	93.7605	6	74.6	100.6	89.8	90	93.553	4	64.6	100.9	84.4	86
79.0714285714286	79	TATAT	ATATA	107.783	5	80	113.3	93.9	86.9	112.259	4	81.4	107.7	95.5	96.5	93.7605	6	72	105.7	91.5	95.6	93.553	4	72.2	101.5	86.3	85.7
79.1428571428571	79	TATAT	ATATA	107.783	5	79.9	112.8	92.7	86.5	112.259	4	80.6	110.5	96.5	97.5	93.7605	6	71.5	96.1	89.2	93.5	93.553	4	75.2	100.6	86.3	84.7
79.2142857142857	79	TATAT	ATATA	107.783	5	79.7	109.3	96.7	102.8	112.259	4	81.6	109.6	96.6	97.6	93.7605	6	72.2	117	93.9	92.1	93.553	4	80.1	99.3	90.8	92
79.2857142857143	79	TATAT	ATATA	107.783	5	80.3	109	97.6	104.4	112.259	4	84.4	109.7	97.7	98.3	93.7605	6	73.6	104.8	90.3	89.3	93.553	4	77.1	98.4	89.7	91.6
79.3571428571429	79	TATAT	ATATA	107.783	5	87.2	107.1	97.6	99.3	112.259	4	80.5	109.1	96	97.2	93.7605	6	74.5	112	90.2	88.1	93.553	4	74.8	99.3	90.5	94
79.4285714285714	79	TATAT	ATATA	107.783	5	77.9	104.2	92.5	94.1	112.259	4	84.2	104.3	92.4	90.6	93.7605	6	74.6	111.1	91.4	88.6	93.553	4	73.7	102.2	93.8	99.5
79.5714285714286	80	ATATT	AATAT	80.387	5	77.3	107.1	91	91.6	86.475	4	74.6	97.5	84.6	83.1	112.583	6	74.6	117.3	93.9	92	111.38	4	73.7	108.9	96.8	102.3
79.6428571428571	80	ATATT	AATAT	80.387	5	78	107	90.4	91.4	86.475	4	74.6	100	85.9	84.4	112.583	6	74.6	117.3	94.5	92	111.38	4	82.1	108.6	98.7	102.1
79.7142857142857	80	ATATT	AATAT	80.387	5	76.9	107.4	90.8	92	86.475	4	74.2	97	84.4	83.1	112.583	6	74.6	117.3	94.8	92	111.38	4	86.2	109.8	102.3	106.7
79.7857142857143	80	ATATT	AATAT	80.387	5	79	103.7	90.9	93.1	86.475	4	74.5	98	84.6	82.9	112.583	6	74.6	117.3	94.9	92	111.38	4	73.2	111.2	99.5	106.8
79.8571428571429	80	ATATT	AATAT	80.387	5	77.3	104.9	90.8	94.7	86.475	4	74.2	100.1	85.9	84.7	112.583	6	74.6	117.3	95	92	111.38	4	78.1	112.2	100.2	105.3
79.9285714285714	80	ATATT	AATAT	80.387	5	75.8	108.8	91.1	94.1	86.475	4	77.3	98.7	86	84.1	112.583	6	74.6	117.3	95	92	111.38	4	80.4	108.9	100.1	105.4
80	80	ATATT	AATAT	80.387	5	76.9	103.2	89.8	93	86.475	4	76.3	97.3	85.1	83.5	112.583	6	74.6	117.3	94.9	92	111.38	4	86.5	110.1	101.7	105.1
80.0714285714286	80	ATATT	AATAT	80.387	5	79.9	95.4	89.4	93.5	86.475	4	76.3	99.5	86	84	112.583	6	74	117.5	94.8	91.9	111.38	4	88.9	110.7	102.1	104.4
80.1428571428571	80	ATATT	AATAT	80.387	5	78.8	96.6	92.1	95.2	86.475	4	75.7	95.8	85.1	84.6	112.583	6	73.5	117.7	94.8	91.8	111.38	4	105.4	114.4	108	106
80.2142857142857	80	ATATT	AATAT	80.387	5	79.7	97.8	92.9	96.6	86.475	4	72.7	93.1	83.9	84.8	112.583	6	73	118	94.1	91.7	111.38	4	104.6	109.7	106.8	106.5
80.2857142857143	80	ATATT	AATAT	80.387	5	82.5	96.1	91.7	94.1	86.475	4	74.5	95.2	86.4	88	112.583	6	72.4	118.2	93.1	91.6	111.38	4	84.9	109.7	98.9	100.5
80.3571428571429	80	ATATT	AATAT	80.387	5	87.5	95.9	92.7	93.4	86.475	4	72	97.9	87.5	90.1	112.583	6	71.9	118.4	92.2	91.5	111.38	4	87.3	110.3	97.7	96.7
80.4285714285714	80	ATATT	AATAT	80.387	5	82	98.6	92.4	95.2	86.475	4	75	96.3	87.9	90.1	112.583	6	71.4	118.6	91.6	91	111.38	4	84.9	103.3	96.9	99.7
80.5714285714286	81	TATTT	AAATA	95.3775	5	86.7	100.1	94.8	95.4	98.039	4	84.5	97.2	91.3	91.7	84.7685	6	74.1	92.9	86.5	87.8	84.135	4	83.2	101.9	89.8	87.1
80.6428571428571	81	TATTT	AAATA	95.3775	5	85.6	100.1	95.6	96.8	98.039	4	74.8	99.6	88.9	90.6	84.7685	6	77.1	106.8	90.2	89.2	84.135	4	80.6	98.6	88.4	87.3
80.7142857142857	81	TATTT	AAATA	95.3775	5	84.4	101.7	96.3	98.5	98.039	4	75.1	103.6	89.7	90	84.7685	6	74.3	112.8	90.1	87.8	84.135	4	82.8	92.9	88.3	88.6
80.7857142857143	81	TATTT	AAATA	95.3775	5	83.2	103.5	96.2	97.3	98.039	4	81.1	102.5	91.3	90.8	84.7685	6	74.6	116.8	90.2	88.1	84.135	4	74.4	90.6	83.6	84.8
80.8571428571429	81	TATTT	AAATA	95.3775	5	82	104.6	96	97.2	98.039	4	84.2	104.8	92.8	91.1	84.7685	6	74.1	115	89.6	88.6	84.135	4	75.5	91.9	84	84.3
80.9285714285714	81	TATTT	AAATA	95.3775	5	80.9	104	95.1	95.5	98.039	4	79.3	90.3	84.9	85	84.7685	6	72.4	117.7	89.4	86.8	84.135	4	74.4	93.2	84.5	85.1
81	81	TATTT	AAATA	95.3775	5	79.7	103.5	94	93.1	98.039	4	74	89.7	83.9	85.9	84.7685	6	71.5	113	89	86.8	84.135	4	72.6	94.4	84.8	86.1
81.0714285714286	81	TATTT	AAATA	95.3775	5	79.7	102.4	95.1	96.5	98.039	4	78.2	94.5	88.2	90.1	84.7685	6	75.9	100.1	87.7	86.5	84.135	4	73.1	94	83.9	84.2
81.1428571428571	81	TATTT	AAATA	95.3775	5	79.8	101.4	95.6	98.5	98.039	4	78.5	105.2	90.8	89.9	84.7685	6	76.1	99.7	86.4	85.6	84.135	4	75.3	93.5	84.9	85.4
81.2142857142857	81	TATTT	AAATA	95.3775	5	79.8	101.6	94.6	98.4	98.039	4	74.2	106.2	89.7	89.2	84.7685	6	78.3	119	93.5	89.4	84.135	4	73.2	93.1	84.2	85.3
81.2857142857143	81	TATTT	AAATA	95.3775	5	79.8	101.9	93.2	94.5	98.039	4	78.1	106.7	90.6	88.8	84.7685	6	78.9	120.2	93.7	89	84.135	4	71.4	92.6	83.5	84.9
81.3571428571429	81	TATTT	AAATA	95.3775	5	79.8	102	92.8	94.9	98.039	4	79.8	106.6	92.3	91.3	84.7685	6	79.7	100.4	89.9	89.3	84.135	4	73.8	92.2	83.2	83.5
81.4285714285714	81	TATTT	AAATA	95.3775	5	79.9	102	92.4	92.9	98.039	4	83.8	104.6	92.4	90.6	84.7685	6	78.6	111.7	91.7	89.1	84.135	4	72.3	91.7	82.8	83.6
81.5714285714286	82	ATTTT	AAAAT	91.5715	5	78.2	102	88.9	84.3	94.386	4	79.9	105.4	90.3	87.9	79.157	6	78.6	111	93.1	93	79.7305	4	72.2	90.8	79.9	78.3
81.6428571428571	82	ATTTT	AAAAT	91.5715	5	75.2	102	88.9	85.7	94.386	4	85	105.6	91.8	88.4	79.157	6	78.6	111	94.9	93	79.7305	4	72.2	90.4	79.6	78
81.7142857142857	82	ATTTT	AAAAT	91.5715	5	73.6	102	89.3	92.9	94.386	4	86.5	105.8	92.5	88.9	79.157	6	78.6	111	93.8	93	79.7305	4	72.1	90.8	79.5	77.6
81.7857142857143	82	ATTTT	AAAAT	91.5715	5	72.7	102	86.9	82.3	94.386	4	87.2	106	92.3	88	79.157	6	78.6	111	93.1	93	79.7305	4	72.2	91.1	79.8	78
81.8571428571429	82	ATTTT	AAAAT	91.5715	5	72.7	102	84.6	77.1	94.386	4	85.6	106.2	92	88.1	79.157	6	78.6	111	93	93	79.7305	4	72.2	93.6	80.3	77.7
81.9285714285714	82	ATTTT	AAAAT	91.5715	5	74.6	102	85.8	80.1	94.386	4	86.9	106.4	93.1	89.5	79.157	6	78.6	111	92.5	92.7	79.7305	4	72.2	96.1	81.2	78.3
82	82	ATTTT	AAAAT	91.5715	5	68.3	102	83.7	76.1	94.386	4	83.2	106.6	92.1	89.4	79.157	6	78.6	111	93	93	79.7305	4	72.2	97.2	81.3	78
82.0714285714286	82	ATTTT	AAAAT	91.5715	5	56.6	101.9	84.2	87.5	94.386	4	86.7	106.6	93.1	89.5	79.157	6	79.2	111	93.3	93	79.7305	4	72.3	98.3	82.1	78.8
82.1428571428571	82	ATTTT	AAAAT	91.5715	5	56.5	107.5	88	97.5	94.386	4	86.7	106.6	93.5	90.3	79.157	6	79.7	111	93.1	93	79.7305	4	72.5	97.6	81.8	78.7
82.2142857142857	82	ATTTT	AAAAT	91.5715	5	79	106.7	93.1	96.5	94.386	4	86.7	106.6	92.4	88.2	79.157	6	80.3	111	93.3	92.9	79.7305	4	72.6	96.8	81.9	79
82.2857142857143	82	ATTTT	AAAAT	91.5715	5	83.4	101.7	93.4	96.8	94.386	4	86.7	106.6	94	91.3	79.157	6	80.8	111	91.8	89.3	79.7305	4	72.8	98.8	82.4	79.1
82.3571428571429	82	ATTTT	AAAAT	91.5715	5	80.6	105.9	94.3	97.2	94.386	4	86.7	106.6	93.1	89.6	79.157	6	81.4	111	91.4	88.4	79.7305	4	73	100.7	82.8	78.8
82.4285714285714	82	ATTTT	AAAAT	91.5715	5	86.8	102.2	95	96.1	94.386	4	86.7	106.6	93.7	90.7	79.157	6	81.9	111	91.5	88.3	79.7305	4	73.1	99.8	84.2	82
82.5714285714286	83	TTTTT	AAAAA	90.147	5	86.5	101.7	92.7	93.1	93.076	4	86.5	107.6	92.5	87.9	87.601	6	83	111	92	89	88.897	4	73.4	98	84.3	82.9
82.6428571428571	83	TTTTT	AAAAA	90.147	5	81.9	100.4	92.4	94.4	93.076	4	86.7	105.3	91.6	87.3	87.601	6	83.6	111	92.1	88.9	88.897	4	73.6	97.2	84.2	83
82.7142857142857	83	TTTTT	AAAAA	90.147	5	81	102.5	92.9	95.5	93.076	4	86.7	104.5	91.5	87.5	87.601	6	85.2	111	92.7	88.8	88.897	4	73.7	96.3	84.1	83.2
82.7857142857143	83	TTTTT	AAAAA	90.147	5	82.3	103.1	93	94.5	93.076	4	86.5	104.5	91.3	87.1	87.601	6	85.1	111	93.2	90.4	88.897	4	76.5	95.4	84.8	83.7
82.8571428571429	83	TTTTT	AAAAA	90.147	5	87.6	105.6	94.6	93.4	93.076	4	86	107.1	91.8	87.1	87.601	6	84.7	111	92.3	88.7	88.897	4	80.1	94.6	86.4	85.5
82.9285714285714	83	TTTTT	AAAAA	90.147	5	85	104.7	94.2	93.8	93.076	4	84.7	106.5	91	86.4	87.601	6	79.2	111	91.4	88.7	88.897	4	80.1	94.2	88.1	89
83	83	TTTTT	AAAAA	90.147	5	79.3	102.9	93.3	96.3	93.076	4	86.7	102.9	90.9	87.1	87.601	6	81	111	91.7	88.6	88.897	4	80.1	93.7	89.7	92.6
83.0714285714286	83	TTTTT	AAAAA	90.147	5	74.4	103.6	92	94.7	93.076	4	86.6	105.8	91.6	87.1	87.601	6	82.8	111	92	88.6	88.897	4	80.1	95.7	90	92
83.1428571428571	83	TTTTT	AAAAA	90.147	5	72.6	101.3	89.3	91.5	93.076	4	86.7	108.1	92.2	87	87.601	6	80.7	111	91.7	88.6	88.897	4	80.1	98.8	90.2	90.9
83.2142857142857	83	TTTTT	AAAAA	90.147	5	71	102.6	89.7	91.8	93.076	4	83.2	105.4	90.5	86.7	87.601	6	78.6	111	91.3	88.6	88.897	4	80.1	101.9	90.5	89.9
83.2857142857143	83	TTTTT	AAAAA	90.147	5	67.1	105.9	88.8	89.3	93.076	4	86.7	106.1	91.7	87.1	87.601	6	79.2	111	91.4	88.6	88.897	4	80.1	103.4	90.7	89.6
83.3571428571429	83	TTTTT	AAAAA	90.147	5	68	103.2	88.5	89	93.076	4	86.7	108	93.9	90.5	87.601	6	79.9	111	91.5	88.6	88.897	4	80.1	103.4	90.8	89.9
83.4285714285714	83	TTTTT	AAAAA	90.147	5	67.4	95.6	87.2	90.4	93.076	4	86.2	93.7	89.4	88.9	87.601	6	80.3	111	91.5	88.6	88.897	4	80.1	103.4	90.9	90.2
83.5714285714286	84	TTTTT	AAAAA	90.147	5	73.2	101	89.7	90.7	93.076	4	86.6	94.2	89.9	89.3	87.601	6	81.1	111	91.6	88.6	88.897	4	80.1	103.3	91.2	90.7
83.6428571428571	84	TTTTT	AAAAA	90.147	5	73.5	102	90.1	91.3	93.076	4	86.7	99.3	91.7	90.4	87.601	6	81.1	111	91.6	88.6	88.897	4	80.1	103.3	91.3	91
83.7142857142857	84	TTTTT	AAAAA	90.147	5	70.2	94.3	86.5	89.4	93.076	4	86.7	95.9	90.6	90	87.601	6	80.3	111	91.5	88.6	88.897	4	80.1	103.2	91.5	91.3
83.7857142857143	84	TTTTT	AAAAA	90.147	5	67.6	93.9	85.4	90.2	93.076	4	86.7	94.3	90.4	90.4	87.601	6	79.3	111	91.3	88.6	88.897	4	80.1	103.2	91.6	91.6
83.8571428571429	84	TTTTT	AAAAA	90.147	5	68.9	95.4	87.5	91	93.076	4	86.7	93.1	90.1	90.3	87.601	6	79.1	111	91.2	88.6	88.897	4	80.1	103.2	91.7	91.9
83.9285714285714	84	TTTTT	AAAAA	90.147	5	68.1	97.5	89.9	96.1	93.076	4	86.7	93.8	90.8	91.3	87.601	6	80.5	111	91.5	88.6	88.897	4	80.1	103.1	91.9	92.1
84	84	TTTTT	AAAAA	90.147	5	68.1	107	92.2	96.1	93.076	4	86.7	94.1	90.7	91	87.601	6	80.7	111	91.5	88.6	88.897	4	80.1	103.1	92	92.4
84.0714285714286	84	TTTTT	AAAAA	90.147	5	69.3	105.2	91.4	96.1	93.076	4	86.9	92.8	90.5	91.2	87.601	6	80.5	111	91.5	88.7	88.897	4	80.1	103.1	92	92.4
84.1428571428571	84	TTTTT	AAAAA	90.147	5	69.7	100.3	89.8	94.3	93.076	4	87	95.5	91.5	91.7	87.601	6	79.8	111	91.4	88.7	88.897	4	80.1	103.1	92	92.4
84.2142857142857	84	TTTTT	AAAAA	90.147	5	69.2	94.4	86.1	89.2	93.076	4	87.2	94.5	90.6	90.5	87.601	6	80.1	111	91.4	88.8	88.897	4	80.1	103.1	92	92.4
84.2857142857143	84	TTTTT	AAAAA	90.147	5	68.6	95.7	84.6	89.1	93.076	4	86.6	94.6	90.5	90.5	87.601	6	80.8	111	91.6	88.8	88.897	4	80.1	103.1	92	92.4
84.3571428571429	84	TTTTT	AAAAA	90.147	5	70.4	97	85.4	89.5	93.076	4	86	95.6	90.4	90	87.601	6	81.1	111	91.6	88.9	88.897	4	80.1	103.1	92	92.4
84.4285714285714	84	TTTTT	AAAAA	90.147	5	70.2	98.5	86.2	90	93.076	4	87.7	96.6	91.4	90.6	87.601	6	81.2	111	91.7	88.9	88.897	4	80.1	103.1	92	92.4
84.5714285714286	85	TTTTG	CAAAA	95.879	5	69.4	101.4	87.2	88.9	98.135	4	88.1	94.6	92.3	93.3	87.994	6	81.2	111	91.8	89.3	89.1995	4	80.1	103.1	92	92.4
84.6428571428571	85	TTTTG	CAAAA	95.879	5	69.1	101.1	86.7	88.4	98.135	4	88.2	94.9	92.5	93.3	87.994	6	81.2	111	92.1	90.2	89.1995	4	80.1	103.1	92	92.4
84.7142857142857	85	TTTTG	CAAAA	95.879	5	69.1	101.7	84.2	84.6	98.135	4	88.4	95.2	92	92.1	87.994	6	81.2	111	91.4	88.2	89.1995	4	80.1	102	91.7	92.4
84.7857142857143	85	TTTTG	CAAAA	95.879	5	70.3	99.8	85	90.1	98.135	4	88.6	95.6	92.3	92.5	87.994	6	81.1	111	92.5	91.3	89.1995	4	80.1	100.9	91.4	92.4
84.8571428571429	85	TTTTG	CAAAA	95.879	5	71.6	96.6	86	89.8	98.135	4	88.8	95.9	93	93.6	87.994	6	80.9	111	91.5	88.8	89.1995	4	80.1	100	91.2	92.4
84.9285714285714	85	TTTTG	CAAAA	95.879	5	75.8	98.7	90.5	91.6	98.135	4	88.9	96.2	93.1	93.7	87.994	6	80.7	111	91.7	89.3	89.1995	4	80.1	99	91	92.4
85	85	TTTTG	CAAAA	95.879	5	84.6	107.5	95.1	92.6	98.135	4	89.1	96.5	92.8	92.9	87.994	6	80.4	111	92	90.5	89.1995	4	80.1	100.6	91.4	92.4
85.0714285714286	85	TTTTG	CAAAA	95.879	5	86	102.5	92.1	89.5	98.135	4	89.1	97.8	93.9	94.3	87.994	6	81.2	111	91.6	88.6	89.1995	4	82	102.2	92.3	92.6
85.1428571428571	85	TTTTG	CAAAA	95.879	5	83.9	102.1	92	89.9	98.135	4	89.1	97.1	93.1	93.1	87.994	6	81.9	111	91.4	87.4	89.1995	4	83.8	104.2	93.4	92.7
85.2142857142857	85	TTTTG	CAAAA	95.879	5	85.9	98.4	91.8	90.4	98.135	4	89.1	99.1	93.9	93.8	87.994	6	77.8	111	89.9	85.7	89.1995	4	85.7	106.2	94.4	92.9
85.2857142857143	85	TTTTG	CAAAA	95.879	5	81.7	97.9	92.1	92.8	98.135	4	89.1	100.3	93.8	92.9	87.994	6	81.3	111	90.6	85.7	89.1995	4	87.6	103.8	94.4	93
85.3571428571429	85	TTTTG	CAAAA	95.879	5	87.7	101.4	93.7	93.3	98.135	4	89.1	101.8	94.4	93.4	87.994	6	83	111	92.1	88.4	89.1995	4	89.5	101.4	94.3	93.2
85.4285714285714	85	TTTTG	CAAAA	95.879	5	84	104.5	93.2	93.5	98.135	4	89.1	98.6	94	94.1	87.994	6	83	111	92.3	88.7	89.1995	4	91.3	102	95	93.3
85.5714285714286	86	TTTGT	ACAAA	100.261	5	72.3	105.8	92.3	93.3	102.563	4	89.1	97.4	94.9	96.7	93.071	6	83	111	92.8	90.1	94.835	4	92.2	103.2	96.4	95.1
85.6428571428571	86	TTTGT	ACAAA	100.261	5	75.3	106.1	90.9	91.4	102.563	4	73.7	97.6	88.4	91.1	93.071	6	83	111	92.1	90.3	94.835	4	92.2	103.8	97	96
85.7142857142857	86	TTTGT	ACAAA	100.261	5	78	105.3	91.7	92.6	102.563	4	76.9	95.2	89	92	93.071	6	83	111	92.9	90.6	94.835	4	92.2	103.5	97.5	97.1
85.7857142857143	86	TTTGT	ACAAA	100.261	5	76.8	116	92.2	93.1	102.563	4	72	99	89.3	93.1	93.071	6	83	111	93.1	90.8	94.835	4	92.2	102.8	98.2	98.8
85.8571428571429	86	TTTGT	ACAAA	100.261	5	74.6	112.8	91.2	92.8	102.563	4	89.1	98.5	95.1	96.4	93.071	6	83	111	92.3	90.4	94.835	4	92.2	102.1	99	100.9
85.9285714285714	86	TTTGT	ACAAA	100.261	5	74.7	113.5	90.4	91.5	102.563	4	89.1	97.1	93.3	93.5	93.071	6	83	111	93.2	91.3	94.835	4	92.2	102.1	99.4	101.6
86	86	TTTGT	ACAAA	100.261	5	75.5	113.5	87.5	78.9	102.563	4	89.1	106.6	96.2	94.6	93.071	6	83	111	94.1	91.5	94.835	4	92.2	102.4	99.2	101.2
86.0714285714286	86	TTTGT	ACAAA	100.261	5	76.4	111.5	88.2	81	102.563	4	86.7	97.8	91.5	90.7	93.071	6	84.9	110.9	94.7	92.2	94.835	4	94.7	102.2	100	101.6
86.1428571428571	86	TTTGT	ACAAA	100.261	5	74.5	114.1	90.6	93.6	102.563	4	84.3	98.1	91.6	92	93.071	6	85.5	110.9	95.7	93.3	94.835	4	97.1	102.6	100.8	101.7
86.2142857142857	86	TTTGT	ACAAA	100.261	5	74.6	116.4	93.5	93.7	102.563	4	81.9	106.5	93.6	93.1	93.071	6	86.1	110.8	96.4	95.2	94.835	4	95.3	102	99.6	100.6
86.2857142857143	86	TTTGT	ACAAA	100.261	5	73.8	111.2	91.8	93.8	102.563	4	79.5	96.3	90.6	93.4	93.071	6	86.7	110.7	97.3	97.1	94.835	4	94.1	102.3	99.7	101.3
86.3571428571429	86	TTTGT	ACAAA	100.261	5	74.9	111.2	93	93.9	102.563	4	77.2	102.4	90.6	91.4	93.071	6	86.9	110.6	98	99	94.835	4	94.1	104.4	100.3	101.4
86.4285714285714	86	TTTGT	ACAAA	100.261	5	58.6	111.1	95.5	106.6	102.563	4	74.8	92.9	88	92.1	93.071	6	86.9	110.6	99.2	100.9	94.835	4	94.2	106.9	101.4	102.2
86.5714285714286	87	TTGTT	AACAA	73.926	5	59.6	107.6	92.1	94.3	78.352	4	70	90.4	80.2	80.3	109.107	6	84.9	110.9	97.8	97.2	109.447	4	95.1	110.5	103.1	103.5
86.6428571428571	87	TTGTT	AACAA	73.926	5	57.4	110.9	90.2	94.4	78.352	4	66	91.6	79.1	79.3	109.107	6	87.4	111.7	99.1	100.6	109.447	4	100.6	108.9	104.5	104.2
86.7142857142857	87	TTGTT	AACAA	73.926	5	59.1	109.8	89.1	93.6	78.352	4	62.1	89.9	76.5	77	109.107	6	88.4	111.9	104.2	107.3	109.447	4	100.6	111.2	104.5	103
86.7857142857143	87	TTGTT	AACAA	73.926	5	57.3	107.4	87.5	92.3	78.352	4	63.1	88.7	76.7	77.6	109.107	6	86.9	110.7	103	106.2	109.447	4	98.7	110.8	103.8	102.9
86.8571428571429	87	TTGTT	AACAA	73.926	5	73	107.2	93.7	91.2	78.352	4	62.7	88.3	76.9	78.3	109.107	6	77.6	110.4	102.7	107.4	109.447	4	98.7	111.8	102.9	100.5
86.9285714285714	87	TTGTT	AACAA	73.926	5	74.3	107	92.9	90.3	78.352	4	62.6	86.9	74.5	74.1	109.107	6	76.3	113.2	101	107.4	109.447	4	99.6	111.7	103.3	100.9
87	87	TTGTT	AACAA	73.926	5	76.2	109.3	94.7	93.5	78.352	4	63.5	86.7	78.5	81.9	109.107	6	78.4	115	100.6	107.4	109.447	4	97.8	107.5	101.5	100.4
87.0714285714286	87	TTGTT	AACAA	73.926	5	76.1	106.3	95.1	94.6	78.352	4	62.6	90.5	75.1	73.6	109.107	6	79.4	116	101.4	108.6	109.447	4	98.7	109.3	103	102
87.1428571428571	87	TTGTT	AACAA	73.926	5	75.7	107	95.2	97.8	78.352	4	63.2	92.4	74.8	71.8	109.107	6	78.7	112.1	96.1	98.2	109.447	4	82	111.3	99.6	102.6
87.2142857142857	87	TTGTT	AACAA	73.926	5	74.3	107.2	95.2	99	78.352	4	64.5	86.7	75.5	75.5	109.107	6	66.9	110.8	93.6	98.2	109.447	4	78.2	109.6	98.7	103.4
87.2857142857143	87	TTGTT	AACAA	73.926	5	74.6	107.3	95.9	98.7	78.352	4	63.7	84.1	74.6	75.4	109.107	6	71.4	111.6	93.8	95.9	109.447	4	77.5	110.5	98.4	102.8
87.3571428571429	87	TTGTT	AACAA	73.926	5	76.6	106.5	95.6	98.7	78.352	4	64.2	84.7	74.9	75.4	109.107	6	77.5	111.5	96.8	98.2	109.447	4	77.9	113.3	98.7	101.7
87.4285714285714	87	TTGTT	AACAA	73.926	5	80	105.9	95.6	98	78.352	4	70	85.9	78.8	79.6	109.107	6	76.7	113.7	95	93.9	109.447	4	76.9	108.8	96.1	99.4
87.5714285714286	88	TGTTT	AAACA	91.1285	5	86.3	110.2	96.1	95.6	93.352	4	80.7	88.5	84.4	84.3	90.5005	6	78.6	112.3	94.4	93.3	90.2615	4	77.3	101.1	89.4	89.7
87.6428571428571	88	TGTTT	AAACA	91.1285	5	86	108.4	95.5	95.2	93.352	4	79.2	84.7	82.9	83.9	90.5005	6	78.6	111.5	94.1	93.8	90.2615	4	77.5	101	88.9	88.6
87.7142857142857	88	TGTTT	AAACA	91.1285	5	88.1	106.6	96.7	96.4	93.352	4	80.2	103.3	88.1	84.5	90.5005	6	78.6	110.7	94.1	93.4	90.2615	4	77.7	100.9	89	88.8
87.7857142857143	88	TGTTT	AAACA	91.1285	5	87.2	107.7	97.9	98.3	93.352	4	73.8	102.7	86.3	84.4	90.5005	6	78.6	110.1	91.9	91.6	90.2615	4	77.8	100.8	90	90.7
87.8571428571429	88	TGTTT	AAACA	91.1285	5	82.9	108.8	98.3	99.4	93.352	4	82.3	106.9	94	93.3	90.5005	6	78.6	109.9	92.3	91.2	90.2615	4	78	100.7	89.9	90.4
87.9285714285714	88	TGTTT	AAACA	91.1285	5	83.7	109	98	99.8	93.352	4	84.8	109.6	95.7	94.3	90.5005	6	78.6	109.6	91.5	91.9	90.2615	4	78.2	100.6	89.1	88.7
88	88	TGTTT	AAACA	91.1285	5	82.7	103.5	96	98.8	93.352	4	84.3	110.4	96.4	95.5	90.5005	6	78.6	109.3	92.4	92.5	90.2615	4	78.4	100.5	88.7	87.9
88.0714285714286	88	TGTTT	AAACA	91.1285	5	81.9	101.3	94	94.5	93.352	4	86.2	113	98.4	97.2	90.5005	6	78.2	109.9	92.6	93.1	90.2615	4	78.4	100.5	88.5	87.4
88.1428571428571	88	TGTTT	AAACA	91.1285	5	83.2	101.5	94.1	96.6	93.352	4	85.5	110.3	96.5	95	90.5005	6	77.7	110.5	92.8	93.8	90.2615	4	78.4	100.5	88.8	88.1
88.2142857142857	88	TGTTT	AAACA	91.1285	5	80.6	101.7	94.8	97	93.352	4	79.1	101.8	87.6	84.8	90.5005	6	77.3	111.1	90.9	90.7	90.2615	4	78.4	100.5	88.8	88.2
88.2857142857143	88	TGTTT	AAACA	91.1285	5	80.6	101.9	95.2	97.6	93.352	4	86.3	100.8	92	90.4	90.5005	6	76.8	111.3	89.7	88.2	90.2615	4	78.4	100.5	88.8	88.1
88.3571428571429	88	TGTTT	AAACA	91.1285	5	76.9	102.1	94.4	98.4	93.352	4	83.1	97.6	90.7	91	90.5005	6	76.4	111.2	88.8	85.5	90.2615	4	78.4	100.5	88.5	87.6
88.4285714285714	88	TGTTT	AAACA	91.1285	5	71.1	102.3	93	97.5	93.352	4	76	106.2	88.6	86.2	90.5005	6	75.9	111.1	87.9	83.1	90.2615	4	78.4	100.5	88.4	87.3
88.5714285714286	89	GTTTG	CAAAC	96.462	5	71.3	102.7	93.4	97	97.882	4	78.2	103	90.5	90.4	79.9205	6	75.2	110.6	86	81.4	81.267	4	74.9	100.5	84.7	81.7
88.6428571428571	89	GTTTG	CAAAC	96.462	5	71.7	105.2	94.5	97.5	97.882	4	75.7	95.5	88.5	91.4	79.9205	6	73.8	115.1	91.2	87	81.267	4	75.9	100.5	84.1	80
88.7142857142857	89	GTTTG	CAAAC	96.462	5	94.1	106.3	99.7	98.2	97.882	4	77.3	94.6	88.2	90.5	79.9205	6	80.1	112	94	91.4	81.267	4	76.6	100	83.9	79.6
88.7857142857143	89	GTTTG	CAAAC	96.462	5	95	103.9	100.1	100.8	97.882	4	89.4	94.8	92.6	93.1	79.9205	6	75.7	112.7	92	87	81.267	4	74.2	99.4	83.6	80.4
88.8571428571429	89	GTTTG	CAAAC	96.462	5	95.4	105.2	101.4	102.5	97.882	4	88.5	96.8	92.1	91.6	79.9205	6	74.1	112.5	91.2	87	81.267	4	75.9	101.2	84.2	79.8
88.9285714285714	89	GTTTG	CAAAC	96.462	5	98.6	108.3	102.7	102.2	97.882	4	89.9	105.8	95.1	92.3	79.9205	6	74.1	110.3	91	87	81.267	4	76.6	103.1	84.9	79.9
89	89	GTTTG	CAAAC	96.462	5	96.4	107.1	101.6	102.6	97.882	4	88.7	106	95.4	93.5	79.9205	6	69.8	112.1	87.9	87	81.267	4	77.7	102.9	85	79.7
89.0714285714286	89	GTTTG	CAAAC	96.462	5	95.7	106	102	103.1	97.882	4	88.3	107.8	96.5	95	79.9205	6	66	112.2	87.1	87	81.267	4	78.5	102.7	84.7	78.8
89.1428571428571	89	GTTTG	CAAAC	96.462	5	96.9	108.7	103.1	102.4	97.882	4	86.8	107.6	94.7	92.2	79.9205	6	65	111.5	86.5	87	81.267	4	78.6	100.6	85.5	81.5
89.2142857142857	89	GTTTG	CAAAC	96.462	5	95.9	109.1	102.8	103.4	97.882	4	86.2	108.7	96.3	95.2	79.9205	6	67.5	113.7	86.7	86.5	81.267	4	71.9	98.5	82.2	79.1
89.2857142857143	89	GTTTG	CAAAC	96.462	5	93.2	108.8	101	100.7	97.882	4	84.8	105.5	95.2	95.2	79.9205	6	67.1	109.8	86.5	85.8	81.267	4	71.1	101.3	82.3	78.4
89.3571428571429	89	GTTTG	CAAAC	96.462	5	97.6	107.2	102.5	103.5	97.882	4	88.4	104.3	96.3	96.3	79.9205	6	68.4	113.8	86.6	83.9	81.267	4	70.6	104.2	83.2	79
89.4285714285714	89	GTTTG	CAAAC	96.462	5	94.8	103.6	100.2	101.4	97.882	4	90.8	107.1	97.3	95.6	79.9205	6	66.8	113.3	87.1	85.9	81.267	4	75.4	104.3	84.8	79.8
89.5714285714286	90	TTTGG	CCAAA	100.37	5	89.1	103.6	96.7	96.1	102.145	4	78.6	105.6	92.7	93.2	93.368	6	77	112.9	89	85.1	94.529	4	78.1	104.6	87.5	83.7
89.6428571428571	90	TTTGG	CCAAA	100.37	5	89.1	108.6	98.2	96.7	102.145	4	79.7	107.3	93.7	93.8	93.368	6	76.8	113.2	88.9	84.1	94.529	4	78.1	104.2	87.9	84.7
89.7142857142857	90	TTTGG	CCAAA	100.37	5	87.4	109.2	97.8	96.9	102.145	4	76.6	107.3	93	94.1	93.368	6	76.5	113.5	88.8	84.4	94.529	4	78.1	102.2	88.5	86.8
89.7857142857143	90	TTTGG	CCAAA	100.37	5	85.6	108	97.3	97.5	102.145	4	69.6	107.3	91.4	94.3	93.368	6	76.1	113.8	89.6	85.4	94.529	4	78.1	100.6	88.3	87.3
89.8571428571429	90	TTTGG	CCAAA	100.37	5	87.3	108	97.6	99.2	102.145	4	67.6	107.8	90.9	94	93.368	6	75.7	114.1	89	83.6	94.529	4	78.1	99.4	87.8	86.9
89.9285714285714	90	TTTGG	CCAAA	100.37	5	84.9	107.9	97.9	98.2	102.145	4	70.7	108.2	91.5	93.5	93.368	6	73.6	114.4	92.7	92.6	94.529	4	78.1	101	88.7	87.9
90	90	TTTGG	CCAAA	100.37	5	85	104.9	96.7	97.2	102.145	4	70.1	106.9	90.7	92.9	93.368	6	68.9	114.7	92	92.2	94.529	4	78.1	103.6	90.3	89.7
90.0714285714286	90	TTTGG	CCAAA	100.37	5	77.2	106.7	97	98.9	102.145	4	71.2	105.5	90.8	93.3	93.368	6	64.3	114.6	93.7	97.1	94.529	4	82.1	104.6	91.7	90
90.1428571428571	90	TTTGG	CCAAA	100.37	5	70.2	105.9	93.7	97.2	102.145	4	72.5	105.3	91.1	93.4	93.368	6	62.8	114.5	95.6	101.2	94.529	4	85.2	105.5	94.2	93.1
90.2142857142857	90	TTTGG	CCAAA	100.37	5	70.1	105.2	91.5	96	102.145	4	90.6	105.1	94.8	91.7	93.368	6	63.4	114.5	90.6	87.6	94.529	4	90.3	106.2	97.8	97.2
90.2857142857143	90	TTTGG	CCAAA	100.37	5	70.2	103.5	90.7	93.5	102.145	4	88.6	106	96.4	95.5	93.368	6	63.9	114.4	88.6	86.4	94.529	4	90.2	105	98.6	99.7
90.3571428571429	90	TTTGG	CCAAA	100.37	5	67.6	103.9	89.2	88.9	102.145	4	85.9	107	95.7	95	93.368	6	65	114.3	88.9	88	94.529	4	98.5	107.4	101.9	100.9
90.4285714285714	90	TTTGG	CCAAA	100.37	5	66.7	109	90.2	92.8	102.145	4	83.1	107.8	93.7	91.9	93.368	6	66.1	114.2	88.2	87.6	94.529	4	97.9	109.8	102.9	101.8
90.5714285714286	91	TTGGT	ACCAA	83.506	5	70	102.4	88.2	86.3	84.619	4	71.8	105.8	85	81.2	106.194	6	67.1	116.9	96.7	100.1	106.662	4	96.1	111.7	104.5	105.2
90.6428571428571	91	TTGGT	ACCAA	83.506	5	70.8	99	88.1	89	84.619	4	69.6	106.4	85.4	82.7	106.194	6	65.9	109.5	92.5	95.9	106.662	4	96.4	108.1	102.8	103.4
90.7142857142857	91	TTGGT	ACCAA	83.506	5	70.6	95.7	87.6	91.1	84.619	4	69.5	106.3	85.5	83	106.194	6	66.2	115.4	94.1	94.8	106.662	4	91.3	108.2	101.7	103.7
90.7857142857143	91	TTGGT	ACCAA	83.506	5	71.4	95	87.1	90.6	84.619	4	73.3	106.8	87	83.9	106.194	6	64.1	113	94.1	97.3	106.662	4	83.5	108.7	99.7	103.2
90.8571428571429	91	TTGGT	ACCAA	83.506	5	71	94.6	85.4	88	84.619	4	72.1	106	84.8	80.6	106.194	6	67.1	111	91	91.8	106.662	4	81.7	110.8	100	103.7
90.9285714285714	91	TTGGT	ACCAA	83.506	5	69	94.3	84.3	86.6	84.619	4	69.8	96.3	81.5	80	106.194	6	66	111	90.5	92.1	106.662	4	82.1	111.4	99.7	102.7
91	91	TTGGT	ACCAA	83.506	5	67.9	94.3	84.2	87.3	84.619	4	69.1	104	83.1	79.7	106.194	6	65.9	111.6	91	93.1	106.662	4	85	111.4	100.2	102.3
91.0714285714286	91	TTGGT	ACCAA	83.506	5	63.5	94.4	84.8	90.6	84.619	4	69	106.4	83.6	79.4	106.194	6	65.4	113.8	91.3	93.5	106.662	4	90	107.5	100.8	102.9
91.1428571428571	91	TTGGT	ACCAA	83.506	5	58.3	95.8	84.1	88.3	84.619	4	67.2	106.2	86.9	87.1	106.194	6	65.6	110.6	94.2	97.4	106.662	4	90.9	107.7	101.7	104.1
91.2142857142857	91	TTGGT	ACCAA	83.506	5	58.6	95.9	84.2	88.6	84.619	4	70.3	111.1	90	89.4	106.194	6	75.2	117.6	98.2	98.9	106.662	4	88.1	112.7	101.2	102
91.2857142857143	91	TTGGT	ACCAA	83.506	5	61.6	96.7	83.5	82.1	84.619	4	68.8	108.4	89.4	90.2	106.194	6	75.4	107	94	94.7	106.662	4	89.2	109.6	99.1	98.8
91.3571428571429	91	TTGGT	ACCAA	83.506	5	60.9	98.5	82.8	81.6	84.619	4	71.6	109.9	90.5	90.3	106.194	6	74.9	103.6	90.8	90.8	106.662	4	89.4	109	99.7	100.1
91.4285714285714	91	TTGGT	ACCAA	83.506	5	59.7	98.7	81.6	81	84.619	4	70	108.8	87.5	85.5	106.194	6	74.5	103.2	89.7	90.7	106.662	4	92.6	107.4	101.1	102.3
91.5714285714286	92	TGGTT	AACCA	63.684	5	57.5	98.1	79.5	83.7	65.0335	4	60.1	104	79.6	77	109.8855	6	74.7	109.3	89.8	90.6	109.532	4	87.1	108.1	102.1	106.7
91.6428571428571	92	TGGTT	AACCA	63.684	5	57.9	96.7	78.7	81.1	65.0335	4	54.5	105.7	74.9	69.8	109.8855	6	74.7	109.3	92.7	93.1	109.532	4	88	112.6	103.5	106.8
91.7142857142857	92	TGGTT	AACCA	63.684	5	59	95.9	79.3	81.6	65.0335	4	54.6	103.6	73.6	68.1	109.8855	6	75.1	109.3	92.8	93.1	109.532	4	87.3	110.2	102.2	105.7
91.7857142857143	92	TGGTT	AACCA	63.684	5	59.4	97.5	79.9	81.7	65.0335	4	53.4	104.6	75.5	72	109.8855	6	75.6	108.7	92	93.1	109.532	4	88.7	109.1	98.7	98.4
91.8571428571429	92	TGGTT	AACCA	63.684	5	58.8	100.4	80.1	80.6	65.0335	4	53.5	106.6	80	80	109.8855	6	75	109.3	93.8	93.1	109.532	4	86.3	108.2	97.6	97.9
91.9285714285714	92	TGGTT	AACCA	63.684	5	58.7	100.5	80.7	81.5	65.0335	4	53.7	107	80.1	79.9	109.8855	6	75.3	106.3	91.9	93.1	109.532	4	88.3	108.1	98.1	98.1
92	92	TGGTT	AACCA	63.684	5	59.5	100.4	81.1	82.3	65.0335	4	53.6	106.8	80.2	80.3	109.8855	6	75.1	105.1	88.7	88.3	109.532	4	84.4	108.2	98.6	100.8
92.0714285714286	92	TGGTT	AACCA	63.684	5	59.1	101.8	81	83.9	65.0335	4	53.4	107.3	80.6	80.8	109.8855	6	77.7	104	88.3	88	109.532	4	83.7	106.7	98.8	102.4
92.1428571428571	92	TGGTT	AACCA	63.684	5	58.6	100	83.8	97	65.0335	4	52.8	108.2	80.7	80.8	109.8855	6	78.2	102.8	89.5	89.1	109.532	4	82.1	109.4	95.8	95.8
92.2142857142857	92	TGGTT	AACCA	63.684	5	58.1	107.7	85.3	97.4	65.0335	4	51.9	107.5	79.7	79.6	109.8855	6	77.5	101.6	89.6	90.3	109.532	4	74.4	105.1	91.5	93.3
92.2857142857143	92	TGGTT	AACCA	63.684	5	57.7	109.7	86.6	97.7	65.0335	4	51.6	104.1	80.7	83.6	109.8855	6	76.8	100.1	89.1	89.9	109.532	4	70.3	106.5	91.1	93.8
92.3571428571429	92	TGGTT	AACCA	63.684	5	58.5	110.4	85.7	96.8	65.0335	4	54.4	108.2	85.4	89.5	109.8855	6	78.4	98.2	89.2	90.3	109.532	4	92	107.6	97.4	95
92.4285714285714	92	TGGTT	AACCA	63.684	5	58.8	108.8	86	95.6	65.0335	4	63.2	107.6	89	92.5	109.8855	6	80.3	96.2	89.6	91.3	109.532	4	87.1	98.2	92.3	92
92.5714285714286	93	GGTTT	AAACC	90.305	5	57.4	111.4	91.3	93.1	92.1095	4	82.2	107.7	95.8	96.7	87.468	6	79.8	94.5	87.9	87.4	87.988	4	87	91.1	89.4	89.8
92.6428571428571	93	GGTTT	AAACC	90.305	5	58	104	90.7	98.1	92.1095	4	81.2	107.5	95.5	96.6	87.468	6	81.4	93.9	88.1	87.3	87.988	4	86.4	91.4	88.8	88.6
92.7142857142857	93	GGTTT	AAACC	90.305	5	59.2	100.9	88.3	93.1	92.1095	4	84.4	108.1	96.3	96.3	87.468	6	79.1	94.2	87.9	87.5	87.988	4	83.5	91.7	87.8	87.9
92.7857142857143	93	GGTTT	AAACC	90.305	5	58.6	101.2	89.4	96.1	92.1095	4	85.3	110.2	97.7	97.6	87.468	6	79.7	101.5	88.7	86.3	87.988	4	86.2	109	93.8	90.1
92.8571428571429	93	GGTTT	AAACC	90.305	5	58.5	101.9	90.4	97.7	92.1095	4	84.9	111	97.8	97.6	87.468	6	78.8	103.1	91.1	92.6	87.988	4	84.3	108.4	93.1	89.9
92.9285714285714	93	GGTTT	AAACC	90.305	5	59.5	101.9	90.2	96.8	92.1095	4	84.5	104.5	90.1	85.6	87.468	6	78.1	103.1	90.2	90.3	87.988	4	85.8	107.7	93.2	89.7
93	93	GGTTT	AAACC	90.305	5	61.9	102.3	90.6	95.5	92.1095	4	83.9	102.2	89.5	86	87.468	6	78.2	102.5	90.5	91.3	87.988	4	86.2	109.2	93.7	89.7
93.0714285714286	93	GGTTT	AAACC	90.305	5	59	103.7	91.6	98.2	92.1095	4	85.8	94.8	88.5	86.7	87.468	6	77.8	102.1	89.6	90.1	87.988	4	86	99.2	91	89.3
93.1428571428571	93	GGTTT	AAACC	90.305	5	58	105.6	91.5	97.8	92.1095	4	87.8	89.3	88.6	88.6	87.468	6	80.1	101.2	89	87.7	87.988	4	85.2	92.1	88.7	88.7
93.2142857142857	93	GGTTT	AAACC	90.305	5	58.5	104.3	91.6	99	92.1095	4	75.1	90.5	85.6	88.4	87.468	6	79.3	100.2	89.1	86.1	87.988	4	86.2	91.7	89.1	89.2
93.2857142857143	93	GGTTT	AAACC	90.305	5	59.3	104.6	90.8	95.6	92.1095	4	76.1	90.5	84.6	85.9	87.468	6	78.2	100.8	87.9	85.3	87.988	4	86.2	92.6	89.6	89.9
93.3571428571429	93	GGTTT	AAACC	90.305	5	58.5	105.2	91.3	97.8	92.1095	4	75.2	106.6	89.9	89	87.468	6	78.5	102.2	87.9	82.5	87.988	4	84.8	91.7	88.4	88.6
93.4285714285714	93	GGTTT	AAACC	90.305	5	59.7	105	89.1	96.9	92.1095	4	76.4	110.8	90.6	87.5	87.468	6	76.7	103.5	85.5	82.4	87.988	4	86.2	92	88.8	88.5
93.5714285714286	94	GTTTA	TAAAC	96.83	5	83	108.4	95.6	96.4	99.985	4	77.4	102.6	89.2	88.4	81.23	6	74.7	103.2	81.7	76.7	82.2455	4	74.8	91.1	85.7	88.4
93.6428571428571	94	GTTTA	TAAAC	96.83	5	85.9	104.6	95.9	95.9	99.985	4	86.3	101.2	91.7	89.6	81.23	6	73.5	100.6	85.8	85.2	82.2455	4	76.3	90.7	82.6	81.6
93.7142857142857	94	GTTTA	TAAAC	96.83	5	89.5	100.9	94.6	94.6	99.985	4	82.8	100	91.2	90.9	81.23	6	71.9	105.9	87	85.9	82.2455	4	64.9	90.4	79.3	81
93.7857142857143	94	GTTTA	TAAAC	96.83	5	91.1	100.9	94.8	92.7	99.985	4	82.5	101.2	92.1	92.3	81.23	6	73.8	104.8	86.6	86	82.2455	4	62.4	91.2	79	81.2
93.8571428571429	94	GTTTA	TAAAC	96.83	5	88.9	100.7	93.1	91.9	99.985	4	80.1	94.1	90.1	93	81.23	6	73.6	105.6	89	88.9	82.2455	4	66.5	92.5	80.8	82.1
93.9285714285714	94	GTTTA	TAAAC	96.83	5	85.4	100.7	93.1	92.3	99.985	4	77.5	93.2	89.1	92.8	81.23	6	71.7	116.3	91.8	94.9	82.2455	4	64.5	91.7	78.9	79.8
94	94	GTTTA	TAAAC	96.83	5	87.1	105.1	92.9	90	99.985	4	77.1	92.9	87.6	90.2	81.23	6	72.9	113.8	90.5	93.5	82.2455	4	65.6	96.6	80.9	80.6
94.0714285714286	94	GTTTA	TAAAC	96.83	5	88.6	102.4	93.1	90.8	99.985	4	78.6	92.7	88.7	91.8	81.23	6	73.2	114.2	89.3	87.4	82.2455	4	67.2	96.3	82.8	83.8
94.1428571428571	94	GTTTA	TAAAC	96.83	5	84.7	102.2	92.2	90.4	99.985	4	80	95.1	89.6	91.6	81.23	6	75.6	114.2	90.6	89.4	82.2455	4	65.7	92.6	81.6	84
94.2142857142857	94	GTTTA	TAAAC	96.83	5	83.3	101	90	88.5	99.985	4	77.8	94.9	88.7	91.1	81.23	6	74.3	114.1	90.2	89.4	82.2455	4	64	94.1	81.6	84.1
94.2857142857143	94	GTTTA	TAAAC	96.83	5	82	101.8	90.5	88.2	99.985	4	78.9	95.2	89.6	92.3	81.23	6	74.2	115.4	90.8	90.5	82.2455	4	65.6	92.1	82.5	86.1
94.3571428571429	94	GTTTA	TAAAC	96.83	5	82.8	107.6	92	88.5	99.985	4	82.2	96.6	91	92.6	81.23	6	68.8	100.6	85.3	85.5	82.2455	4	65.7	92	81.9	84.9
94.4285714285714	94	GTTTA	TAAAC	96.83	5	85.8	104.1	91.6	88.7	99.985	4	84.4	95.8	91	92	81.23	6	65.5	97.3	83.8	86	82.2455	4	68.3	92.4	82.9	85.4
94.5714285714286	95	TTTAT	ATAAA	100.9265	5	87.1	105.9	92.4	87.4	103.2775	4	85.2	97.6	92.3	93.2	94.774	6	71.4	108.6	89.7	89.4	96.207	4	86.2	99.3	93.1	93.5
94.6428571428571	95	TTTAT	ATAAA	100.9265	5	85.6	107.6	92.5	87.4	103.2775	4	85.2	98.6	92.9	93.9	94.774	6	71.4	107.8	89.9	89.3	96.207	4	85.8	101.2	92.3	91.1
94.7142857142857	95	TTTAT	ATAAA	100.9265	5	87.1	106.4	92.5	87.4	103.2775	4	85.2	98.6	93.5	95.1	94.774	6	71.4	97.2	86.4	86.4	96.207	4	88.7	100.2	93.3	92.1
94.7857142857143	95	TTTAT	ATAAA	100.9265	5	87	105.9	92.7	88.5	103.2775	4	85.2	94.7	91.1	92.2	94.774	6	71.4	97.2	86.6	86.6	96.207	4	87.7	101.2	93.6	92.7
94.8571428571429	95	TTTAT	ATAAA	100.9265	5	87.4	106	92.9	89	103.2775	4	85.2	95.3	91.7	93.2	94.774	6	71.4	97.2	87.5	88.7	96.207	4	86.1	102.3	92.5	90.9
94.9285714285714	95	TTTAT	ATAAA	100.9265	5	87.4	104.5	93	89.5	103.2775	4	85.2	97.8	91.6	91.7	94.774	6	71.4	97.2	87.7	90	96.207	4	74.3	100.1	89.8	92.3
95	95	TTTAT	ATAAA	100.9265	5	87.4	102.5	92.8	90.5	103.2775	4	85.2	103.1	92.3	90.4	94.774	6	71.4	97.2	87.8	89.9	96.207	4	79.3	102.7	93.4	95.7
95.0714285714286	95	TTTAT	ATAAA	100.9265	5	86	103.6	92.7	92	103.2775	4	85.7	98.7	92	91.7	94.774	6	71.5	96.7	88.2	92.2	96.207	4	78	102.7	90.4	90.5
95.1428571428571	95	TTTAT	ATAAA	100.9265	5	84.6	104.7	92.8	93.4	103.2775	4	86.3	95.8	91.2	91.3	94.774	6	71.5	114.5	93	93.4	96.207	4	71.7	104	89.5	91.2
95.2142857142857	95	TTTAT	ATAAA	100.9265	5	83.1	106	92.8	92.8	103.2775	4	86.8	93.7	90.3	90.4	94.774	6	71.6	113.8	92.9	93.4	96.207	4	70.7	104.4	89.7	91.8
95.2857142857143	95	TTTAT	ATAAA	100.9265	5	81.7	105.3	91.7	92.7	103.2775	4	87.3	95.6	91.7	91.9	94.774	6	71.6	99.9	90.9	93.3	96.207	4	76	103	90.7	91.9
95.3571428571429	95	TTTAT	ATAAA	100.9265	5	80.3	102.6	90.4	93.1	103.2775	4	87.8	101.6	95.1	95.6	94.774	6	71.7	104	91.1	93.2	96.207	4	71.7	102.4	89.3	91.6
95.4285714285714	95	TTTAT	ATAAA	100.9265	5	78.8	99.8	89.9	93.4	103.2775	4	88.3	102.4	94.4	93.4	94.774	6	71.7	101.5	91	93.2	96.207	4	70.9	102.3	89.1	91.6
95.5714285714286	96	TTATG	CATAA	86.567	5	73	94.7	88.3	93.8	88.951	4	82.2	101.5	91.7	91.6	111.7275	6	71.8	105.1	92.3	93.2	110.636	4	70.1	113.3	98.3	104.9
95.6428571428571	96	TTATG	CATAA	86.567	5	71.2	96.7	87.2	90.6	88.951	4	84.3	102.5	95.2	97	111.7275	6	67.7	103.3	91.3	94.3	110.636	4	70.1	118.3	100.3	106.4
95.7142857142857	96	TTATG	CATAA	86.567	5	55.9	97.7	82.6	91.4	88.951	4	84.3	105.4	97.2	99.5	111.7275	6	67	103.1	92	95.4	110.636	4	70.1	123.6	101.3	105.7
95.7857142857143	96	TTATG	CATAA	86.567	5	60.1	109.2	86	92.6	88.951	4	83.9	100.4	94.6	97.1	111.7275	6	66.6	104.1	92.1	95.1	110.636	4	70.1	124.1	97.9	98.7
95.8571428571429	96	TTATG	CATAA	86.567	5	57.6	117.7	87.3	91.8	88.951	4	85	106.6	96.8	97.8	111.7275	6	71.5	105	92.5	94.4	110.636	4	70.1	117.5	97.5	101.2
95.9285714285714	96	TTATG	CATAA	86.567	5	59.3	110.6	86	88.9	88.951	4	82.3	111.6	97.5	98.1	111.7275	6	92.9	103.4	96.2	95.4	110.636	4	70.1	117.1	96.8	99.9
96	96	TTATG	CATAA	86.567	5	63	92.4	82.8	91.2	88.951	4	80.1	110.9	96	96.5	111.7275	6	93.2	106.2	97.6	95.3	110.636	4	70.1	114.5	99.3	106.2
96.0714285714286	96	TTATG	CATAA	86.567	5	68.1	93.6	85.1	92.8	88.951	4	85	109.4	98.4	99.7	111.7275	6	93.3	106.6	98.5	97.1	110.636	4	70.4	118.4	100.3	106.2
96.1428571428571	96	TTATG	CATAA	86.567	5	66.2	94.7	84	90	88.951	4	82.8	111.8	97	96.7	111.7275	6	92.5	103.7	96.6	96.3	110.636	4	70.7	114.8	99.6	106.4
96.2142857142857	96	TTATG	CATAA	86.567	5	66.7	94.7	84.8	90.5	88.951	4	83.7	111.9	98.2	98.7	111.7275	6	91.6	100.8	95.2	94.4	110.636	4	70.9	117.6	99.8	105.4
96.2857142857143	96	TTATG	CATAA	86.567	5	67.2	93.4	83	91.9	88.951	4	80.7	106.3	95	96.5	111.7275	6	91.8	103.4	95	92.9	110.636	4	71.2	120.3	100.5	105.2
96.3571428571429	96	TTATG	CATAA	86.567	5	68.9	99.7	88.5	91.6	88.951	4	83.9	98.3	91.8	92.5	111.7275	6	87.5	101.4	93.9	93.2	110.636	4	71.5	122.1	95.2	93.6
96.4285714285714	96	TTATG	CATAA	86.567	5	67.5	106.6	89.1	90.1	88.951	4	81.6	99.2	91.2	92	111.7275	6	84.7	103.9	93.8	93.8	110.636	4	71.3	114.7	91.2	89.4
96.5714285714286	97	TATGA	TCATA	104.7015	5	68	111.5	91.6	88.1	107.028	4	89.2	101.8	94.5	93.5	90.182	6	83.4	101.1	91.5	90.6	90.467	4	72.7	92.5	82.2	81.8
96.6428571428571	97	TATGA	TCATA	104.7015	5	68.1	111.2	95.5	106.2	107.028	4	88	104.2	94.8	93.5	90.182	6	82.7	101.3	91.5	90.1	90.467	4	71.5	89	79.6	79
96.7142857142857	97	TATGA	TCATA	104.7015	5	68.4	112.6	93	93.6	107.028	4	88.4	99.4	93.7	93.5	90.182	6	79.3	109.5	91.8	88.9	90.467	4	72.4	88.2	79	77.7
96.7857142857143	97	TATGA	TCATA	104.7015	5	68.7	112.3	94.8	104.2	107.028	4	88.5	103.7	94.8	93.5	90.182	6	79.9	118.6	93.6	88.4	90.467	4	71.8	88.8	78.6	76.8
96.8571428571429	97	TATGA	TCATA	104.7015	5	67.9	110.2	93.5	104.9	107.028	4	90.5	101.2	94.7	93.5	90.182	6	82.8	121	96.3	93.7	90.467	4	64.6	89.5	78.5	79.9
96.9285714285714	97	TATGA	TCATA	104.7015	5	67.2	111.1	92	100.7	107.028	4	93.1	108.1	100.4	100.2	90.182	6	80.1	123.5	98.3	98.3	90.467	4	65.5	89.7	80	82.4
97	97	TATGA	TCATA	104.7015	5	67.8	112.5	94.1	106	107.028	4	93.1	113.6	100.4	97.4	90.182	6	80.1	124.3	98.3	98.9	90.467	4	63.3	88.8	78.6	81.2
97.0714285714286	97	TATGA	TCATA	104.7015	5	68.5	111.2	94.8	107	107.028	4	91.7	110.1	99.5	98.2	90.182	6	80.8	125	98.4	97.5	90.467	4	76.6	100.9	89.7	90.6
97.1428571428571	97	TATGA	TCATA	104.7015	5	66.9	112.3	95.8	108.5	107.028	4	89.4	113.9	101.2	100.8	90.182	6	84.1	123.4	98.8	98.7	90.467	4	86.6	101.9	94.1	94
97.2142857142857	97	TATGA	TCATA	104.7015	5	65.4	111.2	95.3	107.6	107.028	4	87.2	113.4	99.2	98.1	90.182	6	81.6	121.9	97.8	97.4	90.467	4	85.2	103.4	94.6	94.9
97.2857142857143	97	TATGA	TCATA	104.7015	5	66.2	113.4	95.1	105.6	107.028	4	85	114.7	100.6	101.5	90.182	6	83.4	122.2	96.4	93.4	90.467	4	83.8	104.7	91.5	88.7
97.3571428571429	97	TATGA	TCATA	104.7015	5	67	111.3	95	106.6	107.028	4	82.8	101.2	91.1	90.2	90.182	6	83.4	122.6	101.8	102.4	90.467	4	84.4	104.3	92.1	89.9
97.4285714285714	97	TATGA	TCATA	104.7015	5	66.9	107.1	88.6	94.2	107.028	4	80.5	103.6	92.4	92.7	90.182	6	83.2	120.8	99.8	97	90.467	4	84.4	102.1	91.7	90.2
97.5714285714286	98	ATGAT	ATCAT	78.52	5	66.8	105.2	87	90.9	81.226	4	76.1	96	88.7	91.4	99.091	6	84.4	102.9	94.9	97	100.058	4	85.4	99.4	91.9	91.4
97.6428571428571	98	ATGAT	ATCAT	78.52	5	66.7	101.6	85.6	89.1	81.226	4	73.9	94.7	85.6	86.9	99.091	6	84	111.4	97.2	100.1	100.058	4	85.4	99.4	92.2	92
97.7142857142857	98	ATGAT	ATCAT	78.52	5	66.6	105.5	86.4	86.9	81.226	4	71.6	93.9	82.6	82.4	99.091	6	83.9	113.2	97.2	96.4	100.058	4	85.4	99.4	92.7	92.9
97.7857142857143	98	ATGAT	ATCAT	78.52	5	66.5	105.4	86.5	84.8	81.226	4	69.4	91.5	80.1	79.7	99.091	6	84	114.7	96.8	95.3	100.058	4	85.4	99.4	92.4	92.4
97.8571428571429	98	ATGAT	ATCAT	78.52	5	66.4	106.3	86.5	82.8	81.226	4	67.7	91.1	79.1	78.9	99.091	6	84	117.8	97	94.8	100.058	4	85.4	99.4	92.9	93.4
97.9285714285714	98	ATGAT	ATCAT	78.52	5	66.4	104.9	86.3	84.1	81.226	4	67	86.6	75.8	74.9	99.091	6	80.6	113.8	96.4	96.3	100.058	4	85.4	99.4	92.9	93.3
98	98	ATGAT	ATCAT	78.52	5	66.3	104.2	85.8	82.6	81.226	4	66.3	85	74.1	72.6	99.091	6	80	116.7	96.4	95	100.058	4	85.4	99.4	92.8	93.2
98.0714285714286	98	ATGAT	ATCAT	78.52	5	66.3	104.1	86.6	87.8	81.226	4	65.6	85.1	74.3	73.2	99.091	6	81.2	102.7	94.1	95.5	100.058	4	88.3	100.1	94.4	94.7
98.1428571428571	98	ATGAT	ATCAT	78.52	5	66.3	106.1	87.8	92.3	81.226	4	64.9	85.1	74	73	99.091	6	81.4	103.3	95.4	99.4	100.058	4	87.5	99.8	94.4	95.2
98.2142857142857	98	ATGAT	ATCAT	78.52	5	66.3	105.4	87.9	93.9	81.226	4	64.4	85.1	74.9	75.1	99.091	6	79	103.5	93.5	95.7	100.058	4	86.8	99.9	94.8	96.2
98.2857142857143	98	ATGAT	ATCAT	78.52	5	66.3	104.1	86.6	89.9	81.226	4	64	85.1	73.5	72.4	99.091	6	78.3	103.6	95.1	98.6	100.058	4	86	102.8	96.3	98.1
98.3571428571429	98	ATGAT	ATCAT	78.52	5	66.3	103.6	84.3	79.8	81.226	4	63.7	85.2	72.8	71.2	99.091	6	79.2	106.6	95.5	98.4	100.058	4	85.2	114.5	101.8	103.7
98.4285714285714	98	ATGAT	ATCAT	78.52	5	66.3	103.4	83.4	77.6	81.226	4	63.3	85.2	72.6	71	99.091	6	78.6	106.7	93.6	92.6	100.058	4	84.4	111.5	100.7	103.4
98.5714285714286	99	TGATC	GATCA	71.189	5	66.3	93.9	81.2	79.7	72.614	4	64.2	99.9	75.9	69.7	120.391	6	80.1	106.2	94.2	94.3	119.788	4	100.8	123.4	109.3	106.6
98.6428571428571	99	TGATC	GATCA	71.189	5	66.2	94.6	81	78.3	72.614	4	65	98	76.1	70.7	120.391	6	80.1	103.8	93.7	94.3	119.788	4	85.5	128.4	104	101.1
98.7142857142857	99	TGATC	GATCA	71.189	5	66.1	96	82.9	85.4	72.614	4	65.3	99.1	77.1	72	120.391	6	80.1	104.2	93.9	94.3	119.788	4	67.6	125.7	97.8	99
98.7857142857143	99	TGATC	GATCA	71.189	5	65.4	98.8	82.6	84.1	72.614	4	65.2	103.2	78.1	71.9	120.391	6	80.1	107.7	94.4	94.3	119.788	4	70.7	125	96.2	94.6
98.8571428571429	99	TGATC	GATCA	71.189	5	65.4	97.9	81.4	76.3	72.614	4	64.2	105.6	78.1	71.2	120.391	6	80.1	110.1	94.8	94.3	119.788	4	72.8	124.8	96.5	94.3
98.9285714285714	99	TGATC	GATCA	71.189	5	67	96.3	81.7	78.7	72.614	4	63.1	105.7	77.1	69.8	120.391	6	80.1	104	93.8	94.3	119.788	4	84.5	125.5	99.7	94.5
99	99	TGATC	GATCA	71.189	5	67.4	97.8	82.6	81	72.614	4	64.2	86.2	71.6	68.1	120.391	6	80.1	103.8	93.8	94.3	119.788	4	84.7	123	103.9	103.9
99.0714285714286	99	TGATC	GATCA	71.189	5	67.2	102.5	80.1	77	72.614	4	61.5	86.3	71.5	69.2	120.391	6	80	106.8	94.1	93.6	119.788	4	85.3	120.4	100.9	99
99.1428571428571	99	TGATC	GATCA	71.189	5	66.7	113.4	81.9	74	72.614	4	59.8	79.1	69	68.6	120.391	6	79.8	106.4	93.9	92.9	119.788	4	85	117.2	101.3	101.6
99.2142857142857	99	TGATC	GATCA	71.189	5	66.2	111.6	78.9	72.9	72.614	4	59.6	75.7	67.1	66.4	120.391	6	79.7	103.5	92.8	92.5	119.788	4	77	104.3	91.4	92.2
99.2857142857143	99	TGATC	GATCA	71.189	5	65.9	114.1	79.5	72	72.614	4	59.7	79.8	69	68.2	120.391	6	79.6	103.4	92.5	92.2	119.788	4	77.7	104.1	91	91.2
99.3571428571429	99	TGATC	GATCA	71.189	5	66.2	114.5	79.8	72.7	72.614	4	60.4	78.6	68.9	68.2	120.391	6	79.5	107.1	93.6	91.9	119.788	4	77.2	104.4	92.5	94.1
99.4285714285714	99	TGATC	GATCA	71.189	5	66.4	115.1	82	74	72.614	4	61.7	79.6	70	69.3	120.391	6	79.4	103.2	91.5	91.6	119.788	4	73.2	103.6	94.1	99.8
99.5714285714286	100	GATCA	TGATC	116.795	5	67.1	118.7	99.7	111	117.5325	4	68.9	114.1	92.3	93.1	74.7445	6	79.1	103	88.9	88.5	74.003	4	73.2	99.2	90.9	95.7
99.6428571428571	100	GATCA	TGATC	116.795	5	67.7	121.3	100.9	109.6	117.5325	4	67.8	114.1	92.6	94.3	74.7445	6	79	102.9	88.6	87.8	74.003	4	73.1	96.4	89.3	93.9
99.7142857142857	100	GATCA	TGATC	116.795	5	68.5	123.2	101.1	113.3	117.5325	4	66.3	113.1	91.6	93.6	74.7445	6	78.9	102.8	88.7	87	74.003	4	73.1	94.4	87.7	91.6
99.7857142857143	100	GATCA	TGATC	116.795	5	68.5	122.8	99.9	110	117.5325	4	67.1	114.1	92.3	94	74.7445	6	78.8	102.7	88.2	86.3	74.003	4	73	93.5	86.1	88.8
99.8571428571429	100	GATCA	TGATC	116.795	5	66.8	124.6	100.5	111.3	117.5325	4	68	117.3	93.1	93.5	74.7445	6	78.7	102.6	88.4	85.6	74.003	4	73	92.7	84.4	86
99.9285714285714	100	GATCA	TGATC	116.795	5	66.2	126.7	97.2	100.9	117.5325	4	68.2	114.8	92.4	93.3	74.7445	6	71.1	102.5	86.5	85.1	74.003	4	72.9	91.8	82.8	83.2
100	100	GATCA	TGATC	116.795	5	67.9	123.9	94.5	88.8	117.5325	4	66.5	114.9	92.4	94.1	74.7445	6	67.2	102.4	85.8	84.5	74.003	4	72.9	90.9	81.2	80.4
100.071428571429	100	GATCA	TGATC	116.795	5	66.6	124.4	93.7	88.4	117.5325	4	64.6	112.1	90	91.7	74.7445	6	65.8	102.4	85.5	84.7	74.003	4	72.9	89.9	80.9	80.4
100.142857142857	100	GATCA	TGATC	116.795	5	67.5	125	93.2	87.1	117.5325	4	63.5	113.5	90.8	93.2	74.7445	6	65.6	102.4	85.4	84.8	74.003	4	72.9	88.9	80.7	80.4
100.214285714286	100	GATCA	TGATC	116.795	5	69.3	124.4	94.6	88.2	117.5325	4	65.4	112.2	91.2	93.6	74.7445	6	67.7	102.4	85.7	84.9	74.003	4	73	87.9	80.4	80.4
100.285714285714	100	GATCA	TGATC	116.795	5	68.8	125.7	94.8	90.7	117.5325	4	68	106.9	90.8	94.1	74.7445	6	66.1	102.4	85.4	84.9	74.003	4	73	86.8	80.2	80.4
100.357142857143	100	GATCA	TGATC	116.795	5	71.9	120.6	91.5	90	117.5325	4	65.7	110.1	90.7	93.5	74.7445	6	66.6	102.4	85.4	84.9	74.003	4	73	85.8	79.9	80.4
100.428571428571	100	GATCA	TGATC	116.795	5	76.1	123.7	94.9	88.1	117.5325	4	64.4	111.7	90.7	93.4	74.7445	6	69	102.4	85.7	84.9	74.003	4	73	84.8	79.7	80.4
100.571428571429	101	ATCAG	CTGAT	103.169	5	91.3	113.9	102	103.9	104.6885	4	63.4	94.8	83.3	87.4	79.305	6	70.3	114.3	90.6	91	80.814	4	73.1	82.5	79	80.2
100.642857142857	101	ATCAG	CTGAT	103.169	5	91.3	110.5	102.6	103.6	104.6885	4	63	93.5	81.8	85.4	79.305	6	70.3	105.3	88.3	88.5	80.814	4	73.1	82.5	78.9	80.1
100.714285714286	101	ATCAG	CTGAT	103.169	5	90.6	106.7	100.9	101.2	104.6885	4	65	96	82.2	83.9	79.305	6	66.7	95.5	81	82.8	80.814	4	73.7	82.5	77.5	76.8
100.785714285714	101	ATCAG	CTGAT	103.169	5	93	108.6	102.2	103.5	104.6885	4	67	96.5	83	84.3	79.305	6	69	105.3	83.7	83.5	80.814	4	74.5	82.5	78.8	79.2
100.857142857143	101	ATCAG	CTGAT	103.169	5	88.7	104.7	100.2	102.9	104.6885	4	65.8	94.9	84.2	88.1	79.305	6	70.3	111.2	84.2	81.4	80.814	4	75	82.5	78.8	78.9
100.928571428571	101	ATCAG	CTGAT	103.169	5	83.6	104.3	96.8	101.8	104.6885	4	64.6	100	87.4	92.5	79.305	6	68.8	109.3	84.2	81	80.814	4	74.6	82.5	79.2	79.9
101	101	ATCAG	CTGAT	103.169	5	75.5	104.9	95	100.6	104.6885	4	64.7	96.1	86.2	92	79.305	7	67.5	102.5	86.7	85.7	80.814	4	74.2	82.5	79.9	81.5
101.071428571429	101	ATCAG	CTGAT	103.169	6	72.3	102.5	94.8	98.2	104.6885	4	64.8	95	82	84.2	79.305	7	70.4	109.3	88.4	86	80.814	4	74.7	82.5	79.3	80.1
101.142857142857	101	ATCAG	CTGAT	103.169	6	72	103.8	92.8	96.2	104.6885	4	64.4	95.7	82	84	79.305	7	71.1	109.5	87.5	85.1	80.814	4	75.1	82.5	79.1	79.5
101.214285714286	101	ATCAG	CTGAT	103.169	6	69	101.8	90.3	95.4	104.6885	4	64.1	98	82.2	83.4	79.305	7	70.3	108.6	88.8	87.2	80.814	4	74.8	82.5	78.8	78.9
101.285714285714	101	ATCAG	CTGAT	103.169	6	76.3	101.7	92.3	95.9	104.6885	4	65.2	97.7	83.6	85.7	79.305	7	75.7	107.9	91.6	87.9	80.814	4	74.1	84.9	79.9	80.2
101.357142857143	101	ATCAG	CTGAT	103.169	6	69.9	104.7	91.1	93.6	104.6885	4	66.3	97.4	86.9	92	79.305	7	77.1	105.8	91.2	88.2	80.814	4	73.7	84.7	80.1	80.9
101.428571428571	101	ATCAG	CTGAT	103.169	6	79.3	101.4	90.8	89.8	104.6885	4	65.7	96.1	86	91	79.305	7	78.4	100.3	90.9	87.9	80.814	4	74	85.6	79.6	79.5
101.571428571429	102	TCAGG	CCTGA	87.287	6	64.9	101.3	85.4	86.8	89.213	4	64.7	98.3	80.6	79.7	110.154	7	81.2	104.1	92.7	93.6	111.017	4	74.8	116.4	90.1	84.6
101.642857142857	102	TCAGG	CCTGA	87.287	6	66.7	98.4	84.6	86.2	89.213	4	64.4	99.6	79.8	77.6	110.154	7	82.5	107.1	93.3	93.9	111.017	4	73.4	116	90.5	86.4
101.714285714286	102	TCAGG	CCTGA	87.287	6	64.1	97.9	84.2	85.9	89.213	4	64.8	101	81.3	79.8	110.154	7	83.6	105.8	93.4	94.3	111.017	4	74.8	110.2	90.3	88.1
101.785714285714	102	TCAGG	CCTGA	87.287	6	67.4	99.2	84.9	86.1	89.213	4	65	97.8	81.6	81.8	110.154	7	83.6	104.4	93.4	94.7	111.017	4	75.2	111.3	91.5	89.8
101.857142857143	102	TCAGG	CCTGA	87.287	6	72.9	98.4	85.5	85.6	89.213	4	65.1	100.3	80.8	78.9	110.154	7	83.6	105.9	93.8	95	111.017	4	78.3	118.5	95	91.5
101.928571428571	102	TCAGG	CCTGA	87.287	6	82.1	99.9	89.8	87.4	89.213	4	64.4	93.3	79.6	80.4	110.154	7	83.6	107.5	94.2	93.7	111.017	4	80.3	113.3	95	93.3
102	102	TCAGG	CCTGA	87.287	6	81.6	99.9	89.5	86.9	89.213	4	63.3	94.5	79	79.1	110.154	7	83.6	108.6	94.6	94.4	111.017	4	80.1	109.7	94.9	95
102.071428571429	102	TCAGG	CCTGA	87.287	6	80.9	98	88.8	88	89.213	4	64.4	97	80	79.3	110.154	7	83.2	109.7	94.8	94.4	111.017	4	78.7	114.3	95.8	95
102.142857142857	102	TCAGG	CCTGA	87.287	6	80.6	100	88	86.2	89.213	4	65.2	97.8	79.7	77.9	110.154	7	82.8	110	95	94.4	111.017	4	79.9	115.8	96.4	95
102.214285714286	102	TCAGG	CCTGA	87.287	6	81.2	95.9	88.5	87.7	89.213	4	65.3	96.6	80	79	110.154	7	82.4	110.3	95.1	94.4	111.017	4	79.9	111.5	95.3	95
102.285714285714	102	TCAGG	CCTGA	87.287	6	81.7	96.9	87.5	87	89.213	4	64.9	97.3	79.9	78.7	110.154	7	82	110.5	95.2	94.6	111.017	4	81.2	111.4	95.6	95
102.357142857143	102	TCAGG	CCTGA	87.287	6	81.7	111.4	90.3	87	89.213	4	63.9	96.6	79.1	77.8	110.154	7	81.6	110.8	95.4	95.2	111.017	4	82.5	112.7	96.7	95.7
102.428571428571	102	TCAGG	CCTGA	87.287	6	77.6	110.8	87.9	84.5	89.213	4	66.3	96.8	80	78.4	110.154	7	81.2	105.7	94.7	95.7	111.017	4	82.5	112.5	99	100.6
102.571428571429	103	CAGGT	ACCTG	71.9525	6	69.3	105.7	84	83.3	73.985	4	65.7	91.6	76	73.4	97.785	7	82.1	99.9	94.1	95.7	98.004	4	82.5	107.9	98.9	102.6
102.642857142857	103	CAGGT	ACCTG	71.9525	6	70.7	108.3	84.6	83.9	73.985	4	68.7	91.2	77.1	74.2	97.785	7	81.9	98.3	94.2	95.8	98.004	4	81.3	107.5	98.1	101.9
102.714285714286	103	CAGGT	ACCTG	71.9525	6	67.2	110.1	84.5	82.5	73.985	4	67.5	91.1	77.1	75	97.785	7	84.5	113	97	95.7	98.004	4	80.1	107.5	97.4	100.9
102.785714285714	103	CAGGT	ACCTG	71.9525	6	68.8	112.3	85.2	84.7	73.985	4	66	90.8	77.1	75.8	97.785	7	82.6	110.5	96.6	96.4	98.004	4	82.1	107.5	97.4	100
102.857142857143	103	CAGGT	ACCTG	71.9525	6	66.9	112.1	84	82.7	73.985	4	66.2	87.7	76.8	76.7	97.785	7	84.6	103.8	96.1	97.5	98.004	4	81.8	107.5	96.8	99
102.928571428571	103	CAGGT	ACCTG	71.9525	6	67.1	111.9	82.4	78.5	73.985	4	64.4	90.4	76.3	75.2	97.785	7	82.8	101.2	92.9	93	98.004	4	79.2	107.5	95.7	98.1
103	103	CAGGT	ACCTG	71.9525	6	67.7	111.3	83.2	78.9	73.985	4	62.6	93.9	76.9	75.7	97.785	7	83.4	111.6	95.6	95.7	98.004	4	73.8	107.5	93.9	97.1
103.071428571429	103	CAGGT	ACCTG	71.9525	6	69.5	111.2	83.4	79.4	73.985	4	62.5	93.9	76.8	75.3	97.785	7	84.3	107.5	95.3	97.1	98.004	5	68.7	107.5	94.7	97.8
103.142857142857	103	CAGGT	ACCTG	71.9525	6	68.4	112.5	83.3	79.9	73.985	4	62.4	93.9	77.4	76.6	97.785	7	83.8	102.7	95.2	98.3	98.004	5	68.5	107.5	95.5	97.8
103.214285714286	103	CAGGT	ACCTG	71.9525	6	68.3	112.1	83.3	79.5	73.985	4	62.4	93.9	77.5	76.9	97.785	7	81.6	105.9	95.2	98.3	98.004	5	71.1	107.5	95.9	97.8
103.285714285714	103	CAGGT	ACCTG	71.9525	6	68.2	109.8	82.3	79.2	73.985	4	62.3	93.9	77	76	97.785	7	81.6	101.3	92.6	90.1	98.004	5	71.5	107.5	95.8	97.8
103.357142857143	103	CAGGT	ACCTG	71.9525	6	68.5	109.1	82.6	78.4	73.985	4	62.2	93.9	77.6	77.2	97.785	7	78.3	102.6	92.1	92.4	98.004	5	71.9	107.5	95.9	97.8
103.428571428571	103	CAGGT	ACCTG	71.9525	6	68	112.3	84.1	82.5	73.985	4	62.1	93.9	78.3	78.6	97.785	7	80	104	93.6	93.4	98.004	5	72.2	107.9	96.4	97.8
103.571428571429	104	AGGTA	TACCT	73.481	6	70.2	111.9	84.2	80.9	74.547	4	63.6	94	77.6	76.3	104.145	7	75	106.4	96.8	100.9	104.147	5	72.2	113.1	97.4	97.8
103.642857142857	104	AGGTA	TACCT	73.481	6	72.1	106.4	83.7	80.8	74.547	4	61.2	94.8	77.4	76.9	104.145	7	71.3	107.9	95.9	98.5	104.147	5	72.2	113.3	97.9	97.8
103.714285714286	104	AGGTA	TACCT	73.481	6	74.3	110.8	85.2	81.4	74.547	4	60.9	95.1	78.3	78.6	104.145	7	72.4	108.5	96.6	100.9	104.147	5	72.2	114.1	97.5	97.8
103.785714285714	104	AGGTA	TACCT	73.481	6	70.9	110.5	84.9	81.9	74.547	4	61.7	96.3	79.6	80.2	104.145	7	72.8	108.1	96.3	98.9	104.147	5	72.2	114.9	97.6	97.8
103.857142857143	104	AGGTA	TACCT	73.481	6	69.9	89.3	82.1	84.3	74.547	4	60.8	97.2	78.6	78.2	104.145	7	72.1	102.5	94.8	99	104.147	5	72.3	115.4	98.4	97.8
103.928571428571	104	AGGTA	TACCT	73.481	6	69.5	88.9	82.7	85.8	74.547	4	61.7	96.1	78.3	77.8	104.145	7	72.5	105.7	95.5	96.6	104.147	5	72.6	115.9	98.3	97.8
104	104	AGGTA	TACCT	73.481	6	68.6	97.9	85.5	86.2	74.547	5	65.4	97.6	79.2	70	104.145	7	71.4	105.8	95.9	98.2	104.147	5	72.9	115.4	98.3	97.8
104.071428571429	104	AGGTA	TACCT	73.481	6	68.7	107	88.1	86.3	74.547	5	62.1	103.9	80.1	69.1	104.145	7	74.3	105.3	95.3	96.8	104.147	5	73.2	116.4	98.4	97.8
104.142857142857	104	AGGTA	TACCT	73.481	6	68.9	108.6	90	87.1	74.547	5	61.4	109.8	80.9	68.3	104.145	7	73.7	108.8	96.7	99.4	104.147	5	73.5	116.1	97.8	97.8
104.214285714286	104	AGGTA	TACCT	73.481	6	69.8	102.4	89.3	88.8	74.547	5	60.5	108.5	81	70	104.145	7	62.9	107.4	94.3	96	104.147	5	73.7	116.9	98.5	97.8
104.285714285714	104	AGGTA	TACCT	73.481	6	71	103.1	89.9	90.5	74.547	5	63	106.5	81.2	69.1	104.145	7	64.5	103.7	90.9	93.6	104.147	5	73.7	116.4	98.3	97.8
104.357142857143	104	AGGTA	TACCT	73.481	6	70	105.7	91.2	91.9	74.547	5	64	108.6	83.9	76	104.145	7	65.5	104.4	89.6	93.3	104.147	5	73.8	114.3	98	97.8
104.428571428571	104	AGGTA	TACCT	73.481	6	79.3	104.7	92.9	93.4	74.547	5	62.6	112.8	85.1	76.6	104.145	7	78.7	104.4	91.6	92.1	104.147	5	73.9	112.7	97.9	97.8
104.571428571429	105	GGTAT	ATACC	100.269	6	83.2	105.8	97.1	99.9	102.249	5	80.4	110	95.6	95.7	97.819	7	79.3	97.8	91.4	95.4	96.765	5	74	109	96.4	97.8
104.642857142857	105	GGTAT	ATACC	100.269	6	85.3	106.4	98.4	101.8	102.249	5	85.4	100.7	96.7	100.5	97.819	7	81.3	108.9	93.2	94.1	96.765	5	74	108.7	95.4	97.8
104.714285714286	105	GGTAT	ATACC	100.269	6	85.7	107.2	98.1	101.5	102.249	5	90.5	104	98.5	99.5	97.819	7	78.4	97.8	90.5	92.3	96.765	5	74.1	109.4	95	97.8
104.785714285714	105	GGTAT	ATACC	100.269	6	86.3	110.2	99.3	102.1	102.249	5	92.8	101.6	97.6	98	97.819	7	77.3	99.1	91.2	94.3	96.765	5	74.1	109.5	95.8	97.8
104.857142857143	105	GGTAT	ATACC	100.269	6	86.5	109.3	99.9	102.3	102.249	5	92.6	98.4	96.6	97.7	97.819	7	77	100.1	90.8	92.6	96.765	5	74	110.4	95.7	97.8
104.928571428571	105	GGTAT	ATACC	100.269	6	86.1	108	98.4	101.4	102.249	5	92.3	103.6	97.9	98	97.819	7	75.8	100	91.3	94.1	96.765	5	73.5	110.5	95.8	97.8
105	105	GGTAT	ATACC	100.269	6	85.6	107.3	98	100.1	102.249	5	92	102.6	96.6	97	97.819	7	75.8	99.8	91.3	95.4	96.765	5	73	109.2	95.4	97.8
105.071428571429	105	GGTAT	ATACC	100.269	6	88.4	108.4	100.7	102.7	102.249	5	91.1	102.7	96.8	97.7	97.819	7	78.2	101.2	91.6	92	96.765	5	72.5	109	95.3	98.1
105.142857142857	105	GGTAT	ATACC	100.269	6	86.9	110.6	101.8	104.5	102.249	5	90.1	100.9	96.2	97.4	97.819	7	80.4	100.4	91.5	90.3	96.765	5	72	110.3	95.4	98.4
105.214285714286	105	GGTAT	ATACC	100.269	6	86.6	110.4	101.3	104.2	102.249	5	89.2	103	95.9	95.9	97.819	7	77.6	100.5	89.4	90.2	96.765	5	71.9	112.2	96.2	98.8
105.285714285714	105	GGTAT	ATACC	100.269	6	88.2	109	100.5	102.6	102.249	5	87.5	102.1	94.8	97.2	97.819	7	77.7	102.8	90	90.9	96.765	5	72.2	112.9	97.1	99.1
105.357142857143	105	GGTAT	ATACC	100.269	6	87	107.9	99.8	102.4	102.249	5	85	99.2	93.5	96.4	97.819	7	78.4	102.9	89.1	90.4	96.765	5	72.4	112.5	96.5	99.5
105.428571428571	105	GGTAT	ATACC	100.269	6	80.1	107.3	98.5	101.7	102.249	5	82.5	98.2	92.3	96.8	97.819	7	75.4	102.2	89	90.4	96.765	5	72.6	113.4	97.9	99.8
105.571428571429	106	GTATA	TATAC	87.6895	6	77.2	106	94.5	96.8	90.413	5	77.9	100	90.8	92.1	109.164	7	80.2	110.8	94.1	90.5	109.9545	5	73	124.7	104.5	109.3
105.642857142857	106	GTATA	TATAC	87.6895	6	82.9	107.5	95.7	97.7	90.413	5	79.7	96.6	88.6	88.7	109.164	7	79.2	111.3	90.6	90.4	109.9545	5	72.2	123.7	104.7	109
105.714285714286	106	GTATA	TATAC	87.6895	6	84.1	112.2	99.9	101.3	90.413	5	77.5	96.1	86.6	84.6	109.164	7	80.1	109.6	90.4	90.4	109.9545	5	72.8	120	104.5	109.4
105.785714285714	106	GTATA	TATAC	87.6895	6	83.8	110.5	98.6	99.2	90.413	5	68.3	96.8	82.6	84	109.164	7	81.9	112.1	90.2	83.8	109.9545	5	73.3	124.8	106	108.7
105.857142857143	106	GTATA	TATAC	87.6895	6	71.4	110.5	94.3	96.3	90.413	5	69.3	96.5	83.2	84.4	109.164	7	75.8	107.4	87.5	82.5	109.9545	5	71.4	124.4	105.2	106.2
105.928571428571	106	GTATA	TATAC	87.6895	6	85.4	109.2	98.5	100.3	90.413	5	65	95	81.9	85.7	109.164	7	74	108.9	87.4	82.5	109.9545	5	71.2	122	104.6	112
106	106	GTATA	TATAC	87.6895	6	83.9	107.7	97.7	98.9	90.413	5	77.9	106.4	91	89.5	109.164	7	75.3	113.2	88.1	82.5	109.9545	5	71.5	121.3	105.3	112.3
106.071428571429	106	GTATA	TATAC	87.6895	6	83	107.7	96.4	98.2	90.413	5	78.6	103.1	90.9	93.4	109.164	7	74.7	112.6	87.8	82.5	109.9545	5	71.4	122.3	104.6	109.7
106.142857142857	106	GTATA	TATAC	87.6895	6	82.4	108.7	97.5	99.1	90.413	5	79.5	97.1	87.2	84.2	109.164	7	79.2	112.4	88.7	82.5	109.9545	5	73.5	120.9	106.1	113.7
106.214285714286	106	GTATA	TATAC	87.6895	6	83.7	107.7	96.8	99.1	90.413	5	76.6	95	85.1	84.8	109.164	7	79.1	111.5	88.7	83.7	109.9545	5	71.7	121.9	104.4	108.3
106.285714285714	106	GTATA	TATAC	87.6895	6	85.1	105.7	96.8	99.1	90.413	5	78.1	96.2	86.2	86.6	109.164	7	79.7	111.6	92.6	88.5	109.9545	5	71.3	120	104.2	110.1
106.357142857143	106	GTATA	TATAC	87.6895	6	83.1	107.4	96.8	98.1	90.413	5	77.4	105.6	93.7	95.2	109.164	7	79	112.3	89.3	87.4	109.9545	5	71.9	122.3	104.2	107.8
106.428571428571	106	GTATA	TATAC	87.6895	6	83.8	107.2	97.4	100	90.413	5	78.9	105.3	94	98.6	109.164	7	80.4	107.2	88.4	85.6	109.9545	5	70.3	124.5	103.1	106.1
106.571428571429	107	TATAA	TTATA	108.63	6	83.6	113	100.1	102.5	111.336	5	100.1	113.7	105.8	104.3	92.285	7	82.5	105.9	90.5	87.6	91.788	5	68.7	117.9	88.4	84
106.642857142857	107	TATAA	TTATA	108.63	6	82.8	116.3	98.8	99.4	111.336	5	100.5	111.2	104.7	105	92.285	7	77.9	106.4	88.2	85.9	91.788	5	69.4	115.9	94.7	99.1
106.714285714286	107	TATAA	TTATA	108.63	6	81	115.6	97.6	100.9	111.336	5	96	112.2	103.9	104.2	92.285	7	78.4	109.8	91.3	86	91.788	5	68.2	113.9	91.9	96.3
106.785714285714	107	TATAA	TTATA	108.63	6	80.3	119	99.3	103	111.336	5	99.8	112.3	106.2	108.8	92.285	7	77.8	113.4	92	86.2	91.788	5	67	112	87.5	82.8
106.857142857143	107	TATAA	TTATA	108.63	6	76.8	116.3	98.9	104.7	111.336	5	90.6	112.8	101.8	100.2	92.285	7	75.6	113.5	91.6	88.4	91.788	5	70.1	110	88.3	83.5
106.928571428571	107	TATAA	TTATA	108.63	6	68.8	114.7	97.6	104.2	111.336	5	87.8	112.8	101.5	100.6	92.285	7	75.1	110.5	88.2	84.4	91.788	5	73.3	108	91.8	94.7
107	107	TATAA	TTATA	108.63	6	68.7	116.9	97.9	104.8	111.336	5	83.2	111.9	101.1	101.8	92.285	7	76.4	109.7	88.9	83.6	91.788	5	74.6	106	93.8	95.4
107.071428571429	107	TATAA	TTATA	108.63	6	72.2	118.1	98	103.3	111.336	5	82.7	113.2	101.2	102.7	92.285	7	74.7	104.7	87.7	85.4	91.788	5	75.8	106	92.4	93.2
107.142857142857	107	TATAA	TTATA	108.63	6	70	118	98.4	103.6	111.336	5	86.1	108.6	101	103.3	92.285	7	73.6	99.6	84.5	85.2	91.788	5	75.9	106	93.4	94.5
107.214285714286	107	TATAA	TTATA	108.63	6	71.4	116.6	96.3	99.4	111.336	5	77.5	110.4	99	102.5	92.285	7	68.3	99.6	84.1	87.3	91.788	5	76	106	93.9	97.5
107.285714285714	107	TATAA	TTATA	108.63	6	69.8	113.5	93.8	96.1	111.336	5	78.4	112.1	99.7	103	92.285	7	68.1	100.2	84	86.7	91.788	5	76.9	106	91.9	95
107.357142857143	107	TATAA	TTATA	108.63	6	71.8	110.3	92.8	94.9	111.336	5	77.1	108.2	99.3	104.7	92.285	7	65.4	99.5	84.1	85	91.788	5	77.9	106	92.7	92.9
107.428571428571	107	TATAA	TTATA	108.63	6	72.5	104.6	90.7	90.1	111.336	5	79	109.3	98.9	102.6	92.285	7	81.9	99.8	87.9	86.2	91.788	5	77.8	106	94.1	92.8
107.571428571429	108	ATAAT	ATTAT	85.214	6	71.9	107	87.2	85.7	88.295	5	78	104.6	86.7	81.5	104.391	7	82.5	104.7	94.6	95	105.953	5	77.7	106	95.3	95.9
107.642857142857	108	ATAAT	ATTAT	85.214	6	72.2	106.9	87.9	86.6	88.295	5	73.9	108.7	86.5	81.4	104.391	7	82.5	104.7	95	94.8	105.953	5	77.6	106.1	96	95.9
107.714285714286	108	ATAAT	ATTAT	85.214	6	72.4	104.6	88.6	88.9	88.295	5	74.9	107	87.1	82.2	104.391	7	82.5	104.7	95.4	97	105.953	5	77.6	108.3	96.8	96.2
107.785714285714	108	ATAAT	ATTAT	85.214	6	72.5	104.4	88.4	88.4	88.295	5	74.1	107.5	84.5	79.9	104.391	7	82.5	104.7	96.2	102.4	105.953	5	77.5	106.8	96.9	98
107.857142857143	108	ATAAT	ATTAT	85.214	6	72.4	104.5	87.9	86.8	88.295	5	75.3	106.2	84.9	80.5	104.391	7	80.6	108.1	96.7	100.3	105.953	5	77.4	106.2	97.1	99.7
107.928571428571	108	ATAAT	ATTAT	85.214	6	71.4	104.7	88.1	86.3	88.295	5	74	107.3	85.1	82.2	104.391	7	82.4	104.7	96.1	100.8	105.953	5	77.4	106	97.1	101.5
108	108	ATAAT	ATTAT	85.214	6	70.1	103.8	87.9	86.7	88.295	5	75.5	107	83.9	78.5	104.391	7	82.5	104.7	95.8	98.1	105.953	5	77.3	107	97.9	103.3
108.071428571429	108	ATAAT	ATTAT	85.214	6	79.1	102.8	89.9	89.4	88.295	5	76.3	108.1	85	80.1	104.391	7	76.8	108.5	96	101.8	105.953	5	77.9	106	97.5	103.3
108.142857142857	108	ATAAT	ATTAT	85.214	6	80.4	102.5	89.2	88	88.295	5	64.6	107.5	79.8	73.8	104.391	7	78.7	105.7	96.4	101.4	105.953	5	78.4	106.8	98.1	103.3
108.214285714286	108	ATAAT	ATTAT	85.214	6	79.2	105	89.7	89.9	88.295	5	66.1	108	81.1	78.2	104.391	7	80.6	107.1	96.7	100.1	105.953	5	78.9	106	97.5	103.3
108.285714285714	108	ATAAT	ATTAT	85.214	6	80.2	108.2	91.5	91.2	88.295	5	64.7	106.3	79.9	76.4	104.391	7	80.3	107.1	96.5	100.2	105.953	5	79.5	108.1	98.6	103.3
108.357142857143	108	ATAAT	ATTAT	85.214	6	81.7	105.9	91.8	91.3	88.295	5	63.5	108.1	80.4	77.2	104.391	7	78.5	104.7	94.2	97.5	105.953	5	80	106	98	103.3
108.428571428571	108	ATAAT	ATTAT	85.214	6	76.9	105.6	90.9	91.1	88.295	5	62	106.5	79.2	75.9	104.391	7	76.9	106.8	94.8	98	105.953	5	80.6	106	98.2	103.3
108.571428571429	109	TAATT	AATTA	71.9605	6	68	107.9	88.2	87.8	74.408	5	62	81.1	69.7	69.1	109.0015	7	76.9	107.3	94.5	94.8	107.006	5	81.7	107.7	99.4	105.8
108.642857142857	109	TAATT	AATTA	71.9605	6	66.7	105.9	86.4	85.9	74.408	5	62.5	85.8	70.6	69.5	109.0015	7	76.2	107.3	94.4	94.8	107.006	5	82.2	114.8	101	105.8
108.714285714286	109	TAATT	AATTA	71.9605	6	66.3	98.1	84.1	84.8	74.408	5	62.6	81	69.4	68.8	109.0015	7	75.8	107.3	94.4	94.8	107.006	5	82.8	112.3	100.6	105.8
108.785714285714	109	TAATT	AATTA	71.9605	6	67.2	98.3	83.5	83.7	74.408	5	62	97.2	75.6	70.5	109.0015	7	82.5	107.3	95.8	94.8	107.006	5	83	112.6	100.7	105.8
108.857142857143	109	TAATT	AATTA	71.9605	6	67.2	98.7	84.7	84.4	74.408	5	61.6	96.9	75.8	69.8	109.0015	7	82.5	107.3	96.8	94.8	107.006	5	83	116.3	101.3	105.5
108.928571428571	109	TAATT	AATTA	71.9605	6	65.7	99.2	84.9	85.5	74.408	5	62.1	98	75.7	69.3	109.0015	7	82.5	107.3	97.7	99.4	107.006	5	83	115.8	101	104.3
109	109	TAATT	AATTA	71.9605	6	67.7	99.6	84.3	84.3	74.408	5	58.7	105.3	76	68.9	109.0015	7	78.4	107.3	94.7	94.8	107.006	5	83	115.8	100.8	103.1
109.071428571429	109	TAATT	AATTA	71.9605	6	71.1	99.2	83.8	84.5	74.408	5	60	104	76.5	68.6	109.0015	7	82.5	106.3	94.8	93.3	107.006	5	84	114.7	100.2	101.9
109.142857142857	109	TAATT	AATTA	71.9605	6	67	98.9	82	82	74.408	5	63.9	103.3	78	69.6	109.0015	7	82.5	106	94.5	91.8	107.006	5	85	115.8	100.1	100.7
109.214285714286	109	TAATT	AATTA	71.9605	6	67.1	98.5	82.3	83.7	74.408	5	61.7	103.5	81.6	71.5	109.0015	7	79.5	106.1	93.5	90.2	107.006	5	86	112.5	99	98.7
109.285714285714	109	TAATT	AATTA	71.9605	6	67.8	98.4	82.2	82.7	74.408	5	63.3	102.5	80.4	76.9	109.0015	7	81.2	106.2	93.2	88.7	107.006	5	86.5	112	98.2	96.3
109.357142857143	109	TAATT	AATTA	71.9605	6	67.1	98.6	82	83.4	74.408	5	62.8	103.1	81.9	82.5	109.0015	7	79.9	106.3	92.6	87.2	107.006	5	86.5	110.8	97.2	95.3
109.428571428571	109	TAATT	AATTA	71.9605	6	66.4	98.9	81.5	82	74.408	5	61.5	101	80.3	81.1	109.0015	7	82.5	106.4	92.7	85.7	107.006	5	86.5	109.7	96.2	95.2
109.571428571429	110	AATTG	CAATT	102.01	6	80	100.4	88.6	85	104.1075	5	85.8	100.4	91.8	91.7	73.8455	7	79.1	105.6	90.7	83.3	73.819	5	85.2	101.5	92.7	95
109.642857142857	110	AATTG	CAATT	102.01	6	81.8	99.4	89	85.2	104.1075	5	85	104.3	93.5	92.6	73.8455	7	81.1	104.9	90.5	83.2	73.819	5	85.8	97.7	91.4	92.1
109.714285714286	110	AATTG	CAATT	102.01	6	83.6	99.5	90.2	87.1	104.1075	5	82.6	105.3	94	92.6	73.8455	7	78.5	110.2	90.5	83.1	73.819	5	86.5	94.7	91.6	92.6
109.785714285714	110	AATTG	CAATT	102.01	6	83.9	101	91	90.2	104.1075	5	80.5	103.9	94.1	92.7	73.8455	7	69	108.9	88.2	83.1	73.819	5	70.8	95.2	87.5	90.1
109.857142857143	110	AATTG	CAATT	102.01	6	83.1	99.4	91.8	92.2	104.1075	5	82.3	104.3	94.3	92.3	73.8455	7	69	111.4	88.4	83	73.819	5	71.9	94.5	86.7	86.5
109.928571428571	110	AATTG	CAATT	102.01	6	83.9	102.1	92.7	93	104.1075	5	83.7	104.7	94.8	93.8	73.8455	7	68.7	102.9	86.2	82.9	73.819	5	70.6	94.4	84	86
110	110	AATTG	CAATT	102.01	6	84.9	103.1	93.5	93.8	104.1075	5	83.2	105	94.3	95.1	73.8455	7	64.2	101.4	84.9	82.8	73.819	5	70.1	94.3	81.4	78.8
110.071428571429	110	AATTG	CAATT	102.01	6	83.5	103.9	93.2	92.7	104.1075	5	82.2	105.4	94.4	94.1	73.8455	7	64.1	103.4	85.6	83.4	73.819	5	71.2	94	81.8	79.3
110.142857142857	110	AATTG	CAATT	102.01	6	84.9	104.8	93.7	93.8	104.1075	5	82.6	105.7	94.5	92.8	73.8455	7	61.4	102.2	84.7	84.3	73.819	5	73.2	93.7	82.5	79.7
110.214285714286	110	AATTG	CAATT	102.01	6	84.9	105.6	94.8	94.5	104.1075	5	83.3	105.5	93.8	91.2	73.8455	7	61.7	103.3	85.2	85.3	73.819	5	73.6	93.4	82.7	80.2
110.285714285714	110	AATTG	CAATT	102.01	6	84.9	106.4	94.6	94	104.1075	5	81.1	104.9	93.1	92.3	73.8455	7	60.5	102.3	84.9	86.2	73.819	5	71.8	93.1	82.5	80.7
110.357142857143	110	AATTG	CAATT	102.01	6	84.9	107.3	95.3	95.1	104.1075	5	81.6	104.3	93.1	92	73.8455	7	60.2	100.5	84.1	87.2	73.819	5	71.9	92.8	82.6	81.1
110.428571428571	110	AATTG	CAATT	102.01	6	84.9	108.1	95	94.8	104.1075	5	81.6	103.8	93.5	92.6	73.8455	7	61.9	100.9	82.3	82.8	73.819	5	71.7	92.5	82.3	81.6
110.571428571429	111	ATTGG	CCAAT	102.691	6	86.4	110	96.2	96.6	104.68	5	81	104.4	93.9	92.6	84.0085	7	74	102.9	85.5	83.4	85.619	5	75.7	96.9	85	82.5
110.642857142857	111	ATTGG	CCAAT	102.691	6	86.2	110.4	96.2	96.6	104.68	5	82.5	107.2	94.9	93	84.0085	7	74.1	102.7	85.1	82.2	85.619	5	77	102	87.5	83
110.714285714286	111	ATTGG	CCAAT	102.691	6	86.1	111.9	96.5	96.7	104.68	5	82.5	106.8	94.5	92	84.0085	7	74.8	102.5	85.3	84.4	85.619	5	78.1	101.1	87.5	83.2
110.785714285714	111	ATTGG	CCAAT	102.691	6	87	109.9	96.9	97.9	104.68	5	82.9	105.2	93.9	91.1	84.0085	7	76	102.3	85.8	87.1	85.619	5	78.1	99.4	87.6	82.4
110.857142857143	111	ATTGG	CCAAT	102.691	6	87.2	111	96.3	96.1	104.68	5	83.9	104.5	94.1	92.4	84.0085	7	76.7	102	85.7	85	85.619	5	78.1	99.9	88	81.7
110.928571428571	111	ATTGG	CCAAT	102.691	6	84.3	108.7	95.5	96.6	104.68	5	85.8	101.7	94.2	93.5	84.0085	7	76.2	101.8	84.9	83.6	85.619	5	78.1	106.2	89.1	82.4
111	111	ATTGG	CCAAT	102.691	6	87.3	107.9	97.3	98.3	104.68	5	85.9	102.9	94.2	92	84.0085	7	73.5	101.6	85	86.4	85.619	5	78.1	105.5	90.3	83.8
111.071428571429	111	ATTGG	CCAAT	102.691	6	84.8	106.4	95.9	97.2	104.68	5	85.5	102.2	93.1	91.7	84.0085	7	70.6	101.4	84.8	85.7	85.619	5	79.9	107.5	89	85.3
111.142857142857	111	ATTGG	CCAAT	102.691	6	82.4	107	95.4	96.4	104.68	5	82.7	101	91.6	92.7	84.0085	7	70.9	101.2	85.1	88.4	85.619	5	82	102.4	90	86.9
111.214285714286	111	ATTGG	CCAAT	102.691	6	79.7	110.8	95.5	95.8	104.68	5	84.9	103.1	92.1	92.8	84.0085	7	71.2	101.1	84.1	83.8	85.619	5	85.7	101.4	91	88.4
111.285714285714	111	ATTGG	CCAAT	102.691	6	82.4	108.4	95.7	95.2	104.68	5	84.2	103.1	91.4	92.1	84.0085	7	70.6	100.9	86.2	84.7	85.619	5	86.2	91.5	89.7	90
111.357142857143	111	ATTGG	CCAAT	102.691	6	81.8	109.1	95.2	94.4	104.68	5	83.5	105.5	91.9	90.3	84.0085	7	70.5	100.7	87	88	85.619	5	83.1	96.5	91.2	91.5
111.428571428571	111	ATTGG	CCAAT	102.691	6	80.5	102	93.3	93.3	104.68	5	80.5	105.3	92.3	88.5	84.0085	7	71.7	100.5	88.3	86.5	85.619	5	82.8	98.2	92.4	93.1
111.571428571429	112	TTGGC	GCCAA	84.86	6	80.7	100.5	89.3	88.6	86.5415	5	74.9	106	85.7	85.5	105.567	7	79.1	103.2	91.2	93.8	106.57	5	83.8	105	95.9	96.2
111.642857142857	112	TTGGC	GCCAA	84.86	6	81.2	103.6	88.7	88.2	86.5415	5	74.6	103.9	84.4	82.1	105.567	7	82.8	106.6	93.6	96.2	106.57	5	83.8	108.3	96.9	97.7
111.714285714286	112	TTGGC	GCCAA	84.86	6	76.1	101.1	87.5	88.5	86.5415	5	75.5	103.9	87.3	79.2	105.567	7	83.2	103.8	93.7	96.1	106.57	5	83.9	111.7	94.3	90.2
111.785714285714	112	TTGGC	GCCAA	84.86	6	73.1	101.1	86.5	86.4	86.5415	5	75.3	110.7	86.7	79.3	105.567	7	82.3	101.1	93.3	96	106.57	5	83.9	113.3	99.9	100.8
111.857142857143	112	TTGGC	GCCAA	84.86	6	72.3	99	85.8	85.8	86.5415	5	75	98.4	84.1	78.5	105.567	7	81.3	102.4	94.2	95.9	106.57	5	83.9	113.2	95	90.2
111.928571428571	112	TTGGC	GCCAA	84.86	6	71.6	97.8	85.2	85.3	86.5415	5	75.9	96.4	83.1	78.7	105.567	7	79.9	104.4	94.8	97.6	106.57	5	83.8	113.1	95.9	90.2
112	112	TTGGC	GCCAA	84.86	6	70.9	96.6	85.4	86.1	86.5415	5	77.4	93.1	83.9	80.4	105.567	7	78.6	108.2	95.7	99.2	106.57	5	83.8	113	97.3	94.3
112.071428571429	112	TTGGC	GCCAA	84.86	6	71.2	89.8	83	84	86.5415	5	75.9	96.2	85.9	82.4	105.567	7	77.6	111.9	95.9	98.3	106.57	5	83.7	112.3	98	98.3
112.142857142857	112	TTGGC	GCCAA	84.86	6	71.6	90.9	84.1	85.5	86.5415	5	77.4	100.2	88.2	85.9	105.567	7	76.6	113.3	96.4	98.9	106.57	5	83.6	111.7	97.7	97.6
112.214285714286	112	TTGGC	GCCAA	84.86	6	72	90	84.8	88.9	86.5415	5	76.9	89.8	85.6	89.3	105.567	7	76.6	114.7	96.2	99.4	106.57	5	83.6	111	98.7	103.1
112.285714285714	112	TTGGC	GCCAA	84.86	6	72.5	89.8	83.8	86.3	86.5415	5	74.6	91.9	83.9	85.2	105.567	7	77.3	111	95.8	99.2	106.57	5	83.6	112	100.5	105.5
112.357142857143	112	TTGGC	GCCAA	84.86	6	73.1	89.8	84	86.2	86.5415	5	74.8	93.3	85.3	86.2	105.567	7	77.7	107.3	95.4	99	106.57	5	83.6	112.6	100.4	105.5
112.428571428571	112	TTGGC	GCCAA	84.86	6	73.8	89.8	83.7	85.6	86.5415	5	76.3	89	83	82.3	105.567	7	77.7	107.3	96	101	106.57	5	83.6	119.1	102.5	105.5
112.571428571429	113	TGGCA	TGCCA	84.564	6	71.4	91.4	83.3	83.9	85.405	5	74.7	86.6	81.5	81.2	106.35	7	77.7	107.7	96.6	103.1	106.2395	5	84.6	110.6	99.5	103.3
112.642857142857	113	TGGCA	TGCCA	84.564	6	78.9	97.8	86.3	84.9	85.405	5	70.9	86.3	80.2	80.4	106.35	7	77.7	113.4	99	101.9	106.2395	5	85.5	111.7	100.1	103.7
112.714285714286	113	TGGCA	TGCCA	84.564	6	79.2	92.4	86.7	87.7	85.405	5	74.8	87.2	81.4	80.7	106.35	7	77.7	112	98.7	103	106.2395	5	83.7	111.9	99.1	101.2
112.785714285714	113	TGGCA	TGCCA	84.564	6	77.6	100	90	89.1	85.405	5	73	87.3	81.4	81.9	106.35	7	77.7	112.6	98.7	103.8	106.2395	5	83	113.6	99.6	103.1
112.857142857143	113	TGGCA	TGCCA	84.564	6	78.4	105.3	87.7	85.6	85.405	5	71.1	86	80	79.6	106.35	7	77.7	113.8	98.3	100.6	106.2395	5	69.3	114.5	92.7	90.2
112.928571428571	113	TGGCA	TGCCA	84.564	6	80	90.8	86.5	87.2	85.405	5	72.6	87.4	80.3	80.1	106.35	7	77.7	115.3	99.1	101.4	106.2395	5	70.8	118	93.7	90.2
113	113	TGGCA	TGCCA	84.564	6	77.3	90.9	85.6	86.3	85.405	5	71.7	86.7	79.9	79.8	106.35	7	77.7	112.7	99.6	105.1	106.2395	5	75.6	121.1	101.7	102.6
113.071428571429	113	TGGCA	TGCCA	84.564	6	83.7	90.6	86.9	86.5	85.405	5	71.3	86.7	80.1	79.9	106.35	7	77.8	113.3	98.4	102.5	106.2395	5	75.4	122.8	102.3	105
113.142857142857	113	TGGCA	TGCCA	84.564	6	78.6	108.6	87.4	85.3	85.405	5	73.4	85.5	80.8	82	106.35	7	77.9	114.7	100.1	104.2	106.2395	5	77.1	123.1	102.4	103.4
113.214285714286	113	TGGCA	TGCCA	84.564	6	75.5	106.6	86.6	83.5	85.405	5	71.5	86.8	80.7	82.5	106.35	7	78.1	113.5	98.5	103.1	106.2395	5	76.5	124.3	102.2	103.8
113.285714285714	113	TGGCA	TGCCA	84.564	6	76.6	98.2	85.6	84.4	85.405	5	69.8	85.8	80.2	83.4	106.35	7	78.2	113.9	96.4	99.1	106.2395	5	88.2	123.5	105.2	106.6
113.357142857143	113	TGGCA	TGCCA	84.564	6	69.6	98.5	85.1	85.3	85.405	5	71.5	86.2	80.7	83.6	106.35	7	78.3	112.4	96	100.6	106.2395	5	83.6	125.9	103.9	102.9
113.428571428571	113	TGGCA	TGCCA	84.564	6	71.1	99.6	86.2	85.8	85.405	5	74.6	85.5	81.9	83.7	106.35	7	78.5	108.8	97.8	103.1	106.2395	5	83.6	120.5	102.9	102.7
113.571428571429	114	GGCAC	GTGCC	94.614	6	68.3	99.4	88.2	89.6	95.456	5	82	91.4	86.6	87.3	91.7805	7	78.7	105.2	89.7	86	92.263	5	81	119.9	98.2	96.5
113.642857142857	114	GGCAC	GTGCC	94.614	6	68	97.6	87.5	90	95.456	5	82.4	91.6	87	87.5	91.7805	7	78.6	103.1	88.3	83.8	92.263	5	87.1	121.1	100.5	100.1
113.714285714286	114	GGCAC	GTGCC	94.614	6	67.7	96.2	87.1	89.8	95.456	5	82.2	93.1	86.8	86.2	91.7805	7	78.4	100	86.4	84	92.263	5	80.1	119.6	98.4	96.3
113.785714285714	114	GGCAC	GTGCC	94.614	6	67.4	99.3	87.5	89.7	95.456	5	80.3	95.3	87.1	88.2	91.7805	7	78.3	100.9	87.2	85	92.263	5	83.6	102.2	92.7	92.6
113.857142857143	114	GGCAC	GTGCC	94.614	6	67.5	97.4	86.7	89.8	95.456	5	80.9	93.8	87.1	88	91.7805	7	77.5	100.8	86.8	84.5	92.263	5	89	108.7	97.1	92.7
113.928571428571	114	GGCAC	GTGCC	94.614	6	68.2	95	86	88.5	95.456	5	81.6	94.1	87.2	87.3	91.7805	7	76.1	105.4	87.6	87.9	92.263	5	89.7	106.2	96.3	92.7
114	114	GGCAC	GTGCC	94.614	6	69	92.1	85.4	88.5	95.456	5	81	93	86.4	85.2	91.7805	7	78.1	102.5	88.8	90.6	92.263	5	88.1	109.5	97.4	91.5
114.071428571429	114	GGCAC	GTGCC	94.614	6	69.8	93.1	84.9	87.2	95.456	5	80.4	93.5	85.3	83.8	91.7805	7	78.7	93.4	86.2	86.4	92.263	5	86.3	109.3	96.8	91.4
114.142857142857	114	GGCAC	GTGCC	94.614	6	70.6	95.5	84.7	86.3	95.456	5	80.4	93.1	85.8	83.3	91.7805	7	78.7	100.2	87.4	87.9	92.263	5	85.3	107.8	96.5	94.1
114.214285714286	114	GGCAC	GTGCC	94.614	6	70.6	102.6	85.1	84.6	95.456	5	80.3	92.5	85.6	82.9	91.7805	7	78.5	95.3	86.7	86.9	92.263	5	86	105.8	92.1	87.6
114.285714285714	114	GGCAC	GTGCC	94.614	6	70.2	103	84.9	83.8	95.456	5	79.3	93.5	84.7	82.4	91.7805	7	67.2	103	85.6	85.8	92.263	5	83.4	108.2	92.6	88.3
114.357142857143	114	GGCAC	GTGCC	94.614	6	69.8	102	84.8	83.8	95.456	5	78.6	95	84.9	81.9	91.7805	7	65.1	92.3	81.2	81.3	92.263	5	84.9	109.6	93.8	88.7
114.428571428571	114	GGCAC	GTGCC	94.614	6	69.5	105.3	84.8	83.5	95.456	5	78.2	91.1	84.2	81.4	91.7805	7	69.1	90	82.8	83.6	92.263	5	87.2	109.1	93.8	88.7
114.571428571429	115	GCACT	AGTGC	89.8435	6	65.7	94.7	80.8	80.8	90.854	5	77.3	85	82.2	83	108.359	7	64.3	110.2	89.6	88.5	106.805	5	88.7	107.9	95.7	96.3
114.642857142857	115	GCACT	AGTGC	89.8435	6	69.8	93.1	81.4	82.1	90.854	5	77.7	86.4	82	81.8	108.359	7	64.5	117.3	91.3	89.4	106.805	5	88.7	107.9	96.4	96.3
114.714285714286	115	GCACT	AGTGC	89.8435	6	68.8	93.4	80.3	80.4	90.854	5	79.3	85.3	81.7	80.8	108.359	7	64.9	120.1	91.8	88.3	106.805	5	88.7	107.9	96.3	96.3
114.785714285714	115	GCACT	AGTGC	89.8435	6	67.4	89.4	79.8	81	90.854	5	80.2	84.7	82.1	82.1	108.359	7	65.5	118	91.1	87.1	106.805	5	88.7	107.9	96.9	96.3
114.857142857143	115	GCACT	AGTGC	89.8435	6	73.5	90.4	82.1	82	90.854	5	79	85.4	82.2	81.8	108.359	7	66.1	113.7	91.2	87.5	106.805	5	88.7	107.9	96.5	96.3
114.928571428571	115	GCACT	AGTGC	89.8435	6	72.1	105.7	86.6	86.4	90.854	5	80.4	84.4	82.2	82.2	108.359	7	66.7	112.2	91.2	88.8	106.805	5	88.7	107.9	96	96.3
115	115	GCACT	AGTGC	89.8435	6	72.8	111.2	87.1	85.7	90.854	5	81.4	85.6	83.7	84.5	108.359	7	67.8	115.2	91	88	106.805	5	88.7	107.9	96.5	96.3
115.071428571429	115	GCACT	AGTGC	89.8435	6	73.7	110.9	86.7	85.3	90.854	5	81.3	85.6	82.8	82.1	108.359	7	68.4	114.8	90.4	87.8	106.805	5	87.3	107.9	97.1	96.3
115.142857142857	115	GCACT	AGTGC	89.8435	6	72.5	106.8	86.4	86.7	90.854	5	73.1	86.3	80.1	79.5	108.359	7	66.2	107.1	89.3	85.4	106.805	5	85.8	107.9	96	96.3
115.214285714286	115	GCACT	AGTGC	89.8435	6	74.1	105	86	86.1	90.854	5	67.2	85	78.2	79.4	108.359	7	65.4	106.3	88.7	85.3	106.805	5	84.3	107.9	96.3	96.3
115.285714285714	115	GCACT	AGTGC	89.8435	6	74.3	91	83.9	87.4	90.854	5	67.9	85.1	78.4	79.1	108.359	7	65.4	105	89	86	106.805	5	82.9	107.9	96.2	96.3
115.357142857143	115	GCACT	AGTGC	89.8435	6	74.6	92.6	84	84.7	90.854	5	67.7	86.1	79.1	78.6	108.359	7	67.4	106.1	89	86.3	106.805	5	81.4	107.9	96.9	96.3
115.428571428571	115	GCACT	AGTGC	89.8435	6	75.9	95.2	84.4	84.9	90.854	5	66.6	86.6	79.7	80	108.359	7	68.2	99.2	86.8	87.1	106.805	5	79.9	107.9	96.4	96.3
115.571428571429	116	CACTA	TAGTG	98.229	6	74.5	103	85.9	83.8	99.93	5	66.2	94.5	83.9	83.9	77.3725	7	67.9	91.3	81	82.7	76.5395	5	77	107.9	96.3	98.2
115.642857142857	116	CACTA	TAGTG	98.229	6	74.4	103.8	89.1	91.8	99.93	5	65.4	99.6	85.4	86.8	77.3725	7	67.5	93.7	82.8	86.8	76.5395	5	71.6	111.5	97.4	99.7
115.714285714286	116	CACTA	TAGTG	98.229	6	76.3	103.3	90.4	92.4	99.93	5	67.5	99.2	86	86.2	77.3725	7	67.6	109.7	88.1	90	76.5395	5	68.8	109.7	97.1	103
115.785714285714	116	CACTA	TAGTG	98.229	6	76.7	108.3	93	93.2	99.93	5	64.9	99.5	85.1	86.9	77.3725	7	67.5	114.4	88	87.4	76.5395	5	70.4	110.3	97.5	102.7
115.857142857143	116	CACTA	TAGTG	98.229	6	78.1	109.9	94.1	92.1	99.93	5	66.6	99.3	85.4	87	77.3725	7	67.3	113.3	88	87.1	76.5395	5	72.2	110.3	97.8	102.4
115.928571428571	116	CACTA	TAGTG	98.229	6	78.5	112.1	94.3	92.1	99.93	5	66.1	97.8	84.9	85.9	77.3725	7	67.2	113.3	87.8	90.1	76.5395	5	69.8	108	96.6	101.1
116	116	CACTA	TAGTG	98.229	6	77.9	111.3	94.8	94.3	99.93	5	67	97.9	85.5	86.8	77.3725	7	67	110.5	85.7	86.1	76.5395	5	72.2	107.9	97	102
116.071428571429	116	CACTA	TAGTG	98.229	6	78.1	110.6	92.9	92.1	99.93	5	66.3	99	85.4	88.1	77.3725	7	67.3	112.4	84.5	82.2	76.5395	5	73.3	107.9	95	96.3
116.142857142857	116	CACTA	TAGTG	98.229	6	80.8	112.6	93.6	91.2	99.93	5	80.7	100.8	93.1	96.9	77.3725	7	66.8	114.2	84.7	81.8	76.5395	5	72.5	107.9	92.5	96.3
116.214285714286	116	CACTA	TAGTG	98.229	6	80.3	111.6	94.2	92.1	99.93	5	80.7	103.6	93.3	95	77.3725	7	67.9	113	86.2	81.4	76.5395	5	72.1	107.9	91.5	96.3
116.285714285714	116	CACTA	TAGTG	98.229	6	82.5	111.3	97.8	99.8	99.93	5	80.7	100.6	93	94.5	77.3725	7	68.3	113.4	86.3	81.4	76.5395	5	72	107.9	90.8	96.3
116.357142857143	116	CACTA	TAGTG	98.229	6	83	115.9	99.8	101.5	99.93	5	81.2	98.7	93.6	97.3	77.3725	7	68.6	111.6	85.8	80.5	76.5395	5	71.9	107.9	87.5	81.9
116.428571428571	116	CACTA	TAGTG	98.229	6	68.3	113.9	96.7	101	99.93	5	80.6	101.6	94.9	97.3	77.3725	7	66.6	110.5	85.1	80.1	76.5395	5	73	107.9	85.5	76.3
116.571428571429	117	ACTAG	CTAGT	106.5895	6	67.1	114.7	99.5	105.5	108.78	5	77.8	105.8	97.7	100.3	86.2475	7	73.8	106.4	87.1	82.3	86.814	5	75.6	107.9	88.6	85
116.642857142857	117	ACTAG	CTAGT	106.5895	6	72.3	116	100.9	107.3	108.78	5	76.4	107.2	97.8	100.3	86.2475	7	73.8	104.1	88.6	86.6	86.814	5	75.9	107.9	88.6	84.3
116.714285714286	117	ACTAG	CTAGT	106.5895	6	89.5	114.7	106.6	108.7	108.78	5	75.5	107.6	97	100.3	86.2475	7	80.2	101.9	88.9	84.6	86.814	5	76.3	107.9	88.8	86.6
116.785714285714	117	ACTAG	CTAGT	106.5895	6	87.8	115.4	104.8	106.9	108.78	5	76.4	106.6	96.8	100.3	86.2475	7	82.6	99.7	90.2	86.5	86.814	5	75.4	107.9	88.1	84.2
116.857142857143	117	ACTAG	CTAGT	106.5895	6	86.3	112.4	103.2	105.3	108.78	5	77.3	110	97.8	100.3	86.2475	7	81.8	100	89.6	89.2	86.814	5	74.1	107.9	87.9	84.3
116.928571428571	117	ACTAG	CTAGT	106.5895	6	83.4	114.8	101.2	105.3	108.78	5	77.7	106.7	97.7	100.3	86.2475	7	83.6	100.4	91.1	91.7	86.814	5	74.4	107.9	88.1	84.5
117	117	ACTAG	CTAGT	106.5895	6	80.9	115.6	103.5	109.9	108.78	5	77.4	109.2	97.6	100.3	86.2475	7	73.1	100.9	89.4	93	86.814	5	74.2	107.9	87.7	82.7
117.071428571429	117	ACTAG	CTAGT	106.5895	6	82.1	114.9	103.7	110.3	108.78	5	77.1	110.5	97.3	100.2	86.2475	7	71.9	100.7	88.3	92.5	86.814	5	74.2	110.4	88.9	84.4
117.142857142857	117	ACTAG	CTAGT	106.5895	6	82	115.1	103.4	110.1	108.78	5	77.3	108.4	97.6	100.1	86.2475	7	73.7	100.6	88.3	92.1	86.814	5	75.3	113	90.4	86.6
117.214285714286	117	ACTAG	CTAGT	106.5895	6	81.1	116.9	104.1	109.3	108.78	5	78	106.9	97.5	100	86.2475	7	73.2	100.4	87.8	91.7	86.814	5	75.8	115.5	91.2	85.7
117.285714285714	117	ACTAG	CTAGT	106.5895	6	80	113.9	102	104.8	108.78	5	78.7	105.3	96.4	99.9	86.2475	7	72.7	100.3	88.5	91.2	86.814	5	77.3	118	92.1	84.4
117.357142857143	117	ACTAG	CTAGT	106.5895	6	81.3	113.2	104.5	111.3	108.78	5	78.8	105.9	96	99.8	86.2475	7	75.8	100.2	89.3	90.4	86.814	5	76.6	120.6	92.7	83.9
117.428571428571	117	ACTAG	CTAGT	106.5895	6	83.1	111.2	99.6	101.5	108.78	5	78.7	103	94.5	95.7	86.2475	7	74.6	100	89.6	90.4	86.814	5	74.6	123.1	93.3	85.2
117.571428571429	118	CTAGT	ACTAG	85.416	6	77.9	102.4	91.7	90.9	88.162	5	78.6	100.2	85.5	83.7	113.3625	7	86.5	109.4	94.8	92	110.3745	5	74.6	128.2	105.7	108.4
117.642857142857	118	CTAGT	ACTAG	85.416	6	78.6	101.3	90	89.4	88.162	5	74.7	98.7	82.7	79.9	113.3625	7	85.8	108.6	94.5	92	110.3745	5	74.6	128.7	106.3	109.9
117.714285714286	118	CTAGT	ACTAG	85.416	6	78.2	102.2	89.1	87.1	88.162	5	72.6	98.7	83.3	81.2	113.3625	7	86.5	106.9	94.9	92	110.3745	5	74.6	128.2	104.7	107.9
117.785714285714	118	CTAGT	ACTAG	85.416	6	78.3	102.2	89.3	88.9	88.162	5	74.5	104	85.4	82.7	113.3625	7	86.5	110	95.8	93.5	110.3745	5	74.6	129.4	105.8	105.8
117.857142857143	118	CTAGT	ACTAG	85.416	6	81.7	102.2	89.5	88.1	88.162	5	75.1	100.6	85.1	83.8	113.3625	7	84.5	112.2	94.8	92	110.3745	5	74.6	128	106.7	109
117.928571428571	118	CTAGT	ACTAG	85.416	6	81.2	102.5	88.6	86.7	88.162	5	75	100.7	85.4	83.9	113.3625	7	82.1	109.3	94	92	110.3745	5	74.6	127.4	105.5	112.1
118	118	CTAGT	ACTAG	85.416	6	80.6	101.8	86.6	84.3	88.162	5	74.5	100.6	84.1	83.6	113.3625	7	82.1	107.5	93.7	92	110.3745	5	74.6	128.7	106	110.1
118.071428571429	118	CTAGT	ACTAG	85.416	6	81.6	101.1	87.4	85.1	88.162	5	74.5	106.6	84.1	81.1	113.3625	7	84.5	109.8	94.4	91.9	110.3745	5	74.6	128.4	105.2	108.1
118.142857142857	118	CTAGT	ACTAG	85.416	6	81.4	101.2	87.3	85.2	88.162	5	75.5	99.5	83.1	81.3	113.3625	7	86	109.8	95.3	91.9	110.3745	5	74.6	128.3	101.5	109.5
118.214285714286	118	CTAGT	ACTAG	85.416	6	80.1	100.7	89	86.8	88.162	5	73.3	101.2	82.3	81.1	113.3625	7	85.8	106.2	94.2	91.8	110.3745	5	74.6	128.4	101.1	111
118.285714285714	118	CTAGT	ACTAG	85.416	6	81.9	100.1	89.6	86.8	88.162	5	72.1	101.8	81.9	79.7	113.3625	7	84.2	108.3	94.2	91.7	110.3745	5	74.6	128.8	101.3	111
118.357142857143	118	CTAGT	ACTAG	85.416	6	77.7	101.5	88.7	86.8	88.162	5	70.6	102.2	79.5	74.7	113.3625	7	82.8	110.3	94.3	91.6	110.3745	5	74.6	129	100.9	111
118.428571428571	118	CTAGT	ACTAG	85.416	6	78.6	100.7	88	87.3	88.162	5	61.6	99	74.4	67.9	113.3625	7	85	109.8	94.7	91.6	110.3745	5	74.6	125.9	99.6	110.2
118.571428571429	119	TAGTT	AACTA	64.416	6	60.9	95.3	81.4	87.4	66.8305	5	55.5	101.2	70.3	61.9	103.249	7	87	109.9	95.4	92.1	102.654	5	74.6	114.1	94.6	98.7
118.642857142857	119	TAGTT	AACTA	64.416	6	60	97.5	81.3	86.1	66.8305	5	53.5	99.2	70.1	64	103.249	7	86.1	109.9	95.9	94.8	102.654	5	74.6	111.3	94.3	100
118.714285714286	119	TAGTT	AACTA	64.416	6	58.5	95.8	80.6	86.9	66.8305	5	53.1	99.6	69.2	62.1	103.249	7	85	109.9	95	90.5	102.654	5	74.6	112.7	94.8	98.6
118.785714285714	119	TAGTT	AACTA	64.416	6	58.9	94.9	80.5	87.5	66.8305	5	53	99	69.4	60.4	103.249	7	84.1	109.9	95.8	97.3	102.654	5	74.6	106.2	93.6	94.9
118.857142857143	119	TAGTT	AACTA	64.416	6	59.7	94.8	81.7	85.7	66.8305	5	52.9	99.4	69.8	62	103.249	7	83.8	109.9	95.1	95	102.654	5	74.6	111.9	99.4	104.7
118.928571428571	119	TAGTT	AACTA	64.416	6	60.3	96.2	80.9	86.4	66.8305	5	52.5	102.2	70.5	61.6	103.249	7	84.7	109.9	94.6	93.6	102.654	5	74.6	110.5	100.7	107.5
119	119	TAGTT	AACTA	64.416	6	61.2	98.1	80.6	86.2	66.8305	5	54.1	100.3	70.5	62	103.249	7	82.6	109.9	94.8	97.1	102.654	5	74.6	123.3	101.1	99.8
119.071428571429	119	TAGTT	AACTA	64.416	6	59.6	92.6	79	85.1	66.8305	5	55.7	102.9	71.7	62.6	103.249	7	79.9	107.1	95.5	96	102.654	5	74.5	123.6	101.4	100.8
119.142857142857	119	TAGTT	AACTA	64.416	6	58.9	90.2	78.5	82.8	66.8305	5	55.2	101.8	69.8	58.3	103.249	7	82	108.2	94.5	94	102.654	5	74.4	123.8	101	97.6
119.214285714286	119	TAGTT	AACTA	64.416	6	60.6	96.8	80	83.4	66.8305	5	55	101.8	71.4	63	103.249	7	79	105.3	90.4	86.7	102.654	5	74.3	123.7	100.3	98.8
119.285714285714	119	TAGTT	AACTA	64.416	6	60.8	100.9	80.7	85.1	66.8305	5	55.3	101.6	70.8	60.5	103.249	7	78.7	105.6	90.4	88.4	102.654	5	74.2	123.5	100.4	97.2
119.357142857143	119	TAGTT	AACTA	64.416	6	59.9	102.5	81.5	85.4	66.8305	5	57.1	100.3	71.1	60.9	103.249	7	78.6	108.6	92.6	86.6	102.654	5	74.1	123.1	100.6	99.9
119.428571428571	119	TAGTT	AACTA	64.416	6	59.9	102.3	81.9	84.8	66.8305	5	63.6	99.6	75.2	71.2	103.249	7	78.7	108.4	92.5	91.5	102.654	5	74	122.3	99.7	102.1
119.571428571429	120	AGTTT	AAACT	92.412	6	80.8	98	89.3	88.5	94.8535	5	75.1	98.3	83.7	81.6	86.348	7	79.2	92.1	87.4	88.6	86.2845	5	73.8	120.8	94.4	90.5
119.642857142857	120	AGTTT	AAACT	92.412	6	76.5	102.8	89.1	88.1	94.8535	5	75.7	100	86.4	85.1	86.348	7	77.8	93.1	87.5	89.2	86.2845	5	73.7	120.1	93.3	91
119.714285714286	120	AGTTT	AAACT	92.412	6	73.7	103.9	89	87.9	94.8535	5	76.8	102.7	88.4	88.6	86.348	7	77.8	92.7	86.2	88.4	86.2845	5	73.7	119.3	93.2	87.7
119.785714285714	120	AGTTT	AAACT	92.412	6	73.1	99.4	86.7	87.7	94.8535	5	73.5	104.9	88.6	90	86.348	7	77.7	91.6	84.1	84.9	86.2845	5	73.8	119.7	92	85.4
119.857142857143	120	AGTTT	AAACT	92.412	6	76.8	118.6	92.5	88.8	94.8535	5	71.4	103.6	88.2	89.1	86.348	7	78.7	99.4	87.2	88.2	86.2845	5	74.2	121.3	92.6	84.8
119.928571428571	120	AGTTT	AAACT	92.412	6	75.7	113.4	91	89.3	94.8535	5	77.3	102	87.8	88.3	86.348	7	79.7	96.5	86.1	85.5	86.2845	5	75.3	122.9	94.4	89.5
120	120	AGTTT	AAACT	92.412	6	73.6	117.1	92.5	91.4	94.8535	5	78.6	106.6	90	87.4	86.348	7	78.2	93.5	83.6	82.7	86.2845	5	76.4	124.4	94.5	87.6
120.071428571429	120	AGTTT	AAACT	92.412	6	67.7	114.3	90.6	90.7	94.8535	5	82.1	104.7	90.8	88.2	86.348	7	66.1	91.9	82.1	80.8	86.2845	5	76.2	123.9	95.3	88.1
120.142857142857	120	AGTTT	AAACT	92.412	6	70.7	114.5	90.9	90.6	94.8535	5	87.8	101.6	91.7	88.6	86.348	7	67.7	102.1	85.3	87.1	86.2845	5	75.9	123.4	95.5	90.1
120.214285714286	120	AGTTT	AAACT	92.412	6	67	116.5	90.8	90.3	94.8535	5	85.6	112.3	95.5	91.6	86.348	7	67	125.9	88.4	86.5	86.2845	5	76	122.9	96.2	90.9
120.285714285714	120	AGTTT	AAACT	92.412	6	68.1	114.9	89.7	88	94.8535	5	86.9	113.8	97.4	91.6	86.348	7	66.5	125.6	88.8	86	86.2845	5	76.2	122.6	94.5	87.9
120.357142857143	120	AGTTT	AAACT	92.412	6	69.5	119.8	92.4	93.7	94.8535	5	86.3	112.5	96.8	92	86.348	7	69.6	125.4	88.8	86.6	86.2845	5	76.4	122.6	95.1	89.5
120.428571428571	120	AGTTT	AAACT	92.412	6	70.7	102.9	89	89.8	94.8535	5	84.2	112.7	97.5	93	86.348	7	80.4	125.5	92.1	85.7	86.2845	5	76.4	122.6	94.3	88.4
120.571428571429	121	GTTTG	CAAAC	96.462	6	81.8	100.2	92.6	96.1	97.882	5	83.8	107.1	96.3	94.1	79.9205	7	80.4	126.6	92.6	84.5	81.267	5	76.4	122.6	93.1	89.1
120.642857142857	121	GTTTG	CAAAC	96.462	6	82.6	99.9	91.4	90.7	97.882	5	83.6	97	90.7	93.3	79.9205	7	80.4	116.3	91.7	87.6	81.267	5	76.4	122.6	92.8	89.1
120.714285714286	121	GTTTG	CAAAC	96.462	6	73	102.5	89.7	89.9	97.882	5	83.8	97	91.2	93.1	79.9205	7	80.4	100.7	89.3	86.7	81.267	5	76.4	122.6	92.6	89.1
120.785714285714	121	GTTTG	CAAAC	96.462	6	73.6	100.8	90.8	92.7	97.882	5	83.8	101.5	93.6	94.5	79.9205	7	80.4	106.3	90.1	86.5	81.267	5	76.4	122.6	92.7	89.1
120.857142857143	121	GTTTG	CAAAC	96.462	6	73.4	100.3	87.7	90.1	97.882	5	75.3	103.2	91.1	94.9	79.9205	7	80.4	103	89.2	84.5	81.267	5	76.4	122.6	92.7	89.1
120.928571428571	121	GTTTG	CAAAC	96.462	6	72.1	102.9	88.1	90.6	97.882	5	77.5	101	90	92.4	79.9205	7	80.4	104.4	90.1	88	81.267	5	76.4	122.6	92.6	89.1
121	121	GTTTG	CAAAC	96.462	6	74.6	101.1	88.7	91.6	97.882	5	77.1	95.2	88.7	92.4	79.9205	7	80.4	101.8	89.4	86	81.267	5	76.4	122.6	92.5	89.1
121.071428571429	121	GTTTG	CAAAC	96.462	6	74.2	102.7	90.2	90.8	97.882	5	79.4	100.6	90.5	93.8	79.9205	7	80.6	100.2	89.9	90.1	81.267	5	76.5	122.8	92.9	89.6
121.142857142857	121	GTTTG	CAAAC	96.462	6	74.1	109.5	94.5	96.8	97.882	5	80.2	99.5	90.1	93.4	79.9205	7	80.8	99.8	88.5	86.9	81.267	5	76.6	122.9	93	90.1
121.214285714286	121	GTTTG	CAAAC	96.462	6	75.2	112.1	95.9	98.2	97.882	5	78	101	91	94.7	79.9205	7	81	99.4	88.8	88.7	81.267	5	76.7	123.1	94	90.7
121.285714285714	121	GTTTG	CAAAC	96.462	6	77.3	117.9	96.7	97.9	97.882	5	79.7	100.3	91.2	93.7	79.9205	7	81.2	99	89.1	88	81.267	5	76.8	123.2	94	91.2
121.357142857143	121	GTTTG	CAAAC	96.462	6	71.5	116	95.2	97.1	97.882	5	79.1	99.8	90.4	93	79.9205	7	81.4	98.6	89.1	87.8	81.267	5	76.9	123.4	93.9	91.7
121.428571428571	121	GTTTG	CAAAC	96.462	6	80.8	113.7	96.6	96.9	97.882	5	76	101.1	89.7	93.2	79.9205	7	81.6	98.2	89.3	87.4	81.267	5	77	123.5	94.7	92.2
121.571428571429	122	TTTGT	ACAAA	100.261	6	75.9	112.5	95.5	97.1	102.563	5	80.1	110.9	93.9	96.6	93.071	7	82	99.8	90.6	91.9	94.835	5	77.6	122.6	99.3	105
121.642857142857	122	TTTGT	ACAAA	100.261	6	75.7	112.5	95.3	96.6	102.563	5	81.7	110	95.4	98.3	93.071	7	82.2	97.2	90.4	91.9	94.835	5	80.3	121.5	102	104.7
121.714285714286	122	TTTGT	ACAAA	100.261	6	75.5	112.5	95.1	95.5	102.563	5	80.6	111.8	95.7	100.2	93.071	7	79.8	96.4	89.2	91.9	94.835	5	79.8	123.5	100.3	94.7
121.785714285714	122	TTTGT	ACAAA	100.261	6	75.3	112.5	95.3	95.9	102.563	5	79.5	105	90.3	83.8	93.071	7	77.9	95.9	86.6	85.8	94.835	5	79.9	122	100	96.1
121.857142857143	122	TTTGT	ACAAA	100.261	6	75.1	111.8	95.2	96.2	102.563	5	80.3	103.5	90.4	84.8	93.071	7	77.1	101.7	88.1	86.2	94.835	5	79.1	120.2	101.1	103.2
121.928571428571	122	TTTGT	ACAAA	100.261	6	74.9	110	94.8	96.5	102.563	5	81	103	89.2	83.8	93.071	7	77.7	106	91.7	91.9	94.835	5	78.7	116.8	99.5	103.1
122	122	TTTGT	ACAAA	100.261	6	74.7	108.1	94.5	97.2	102.563	5	81.5	102.5	89.5	84.4	93.071	7	76.9	109.6	93.7	91.9	94.835	5	80.8	113.6	93.4	89
122.071428571429	122	TTTGT	ACAAA	100.261	6	75.4	106.2	93.1	94	102.563	5	81.9	101	88.4	83.6	93.071	7	79.2	106.8	93.4	91.8	94.835	5	78.8	106.7	91.2	88.3
122.142857142857	122	TTTGT	ACAAA	100.261	6	76	104.3	91.9	91.5	102.563	5	80.6	99.5	88.6	87.7	93.071	7	81.4	115.9	94.1	91.8	94.835	5	82.1	116.3	96.7	91.7
122.214285714286	122	TTTGT	ACAAA	100.261	6	76.7	102.6	91.3	91	102.563	5	79	110.5	93	96.1	93.071	7	76.8	119.3	93.1	91.8	94.835	5	89.3	110.8	98.3	95.2
122.285714285714	122	TTTGT	ACAAA	100.261	6	77.3	101	90.8	91.7	102.563	5	77.4	109.2	92.1	93.6	93.071	7	76.3	119.7	92.1	91.8	94.835	5	85.2	105.3	96.7	98.6
122.357142857143	122	TTTGT	ACAAA	100.261	6	78	99.4	89.8	90.3	102.563	5	75.8	101.5	90.9	97.2	93.071	7	76.2	118.5	92.2	89.4	94.835	5	82.7	111.1	98.4	102.1
122.428571428571	122	TTTGT	ACAAA	100.261	6	78.6	97.7	88.7	88.9	102.563	5	74.2	110.6	90.3	90.7	93.071	7	80	118.4	93	90.7	94.835	5	85.2	108.1	99.3	104.7
122.571428571429	123	TTGTC	GACAA	81.535	6	75.7	94.5	85.8	86.1	83.023	5	70.9	113.7	84.8	79.9	107.691	7	78.2	121.3	98.1	100	108.7805	5	80.6	117.6	107.7	113
122.642857142857	123	TTGTC	GACAA	81.535	6	74	92.9	84.6	85.6	83.023	5	69.5	110.7	82.1	78	107.691	7	78.9	118.6	100.9	104.1	108.7805	5	80.6	125.8	109.5	114.1
122.714285714286	123	TTGTC	GACAA	81.535	6	74.9	93.5	84.1	84.2	83.023	5	71	112.8	83.2	79.2	107.691	7	77.2	121.7	101.3	103.7	108.7805	5	80.6	127.6	108.4	111.7
122.785714285714	123	TTGTC	GACAA	81.535	6	75.8	92.4	84.6	85.6	83.023	5	69.7	108.7	82.3	78.1	107.691	7	77	119.1	101.3	104	108.7805	5	80.6	126.2	109.2	115.1
122.857142857143	123	TTGTC	GACAA	81.535	6	74.6	91	82.2	81.5	83.023	5	68.9	110.8	82.7	79.7	107.691	7	67.3	120.6	100.5	103.6	108.7805	5	80.6	126.8	108.9	110.6
122.928571428571	123	TTGTC	GACAA	81.535	6	74.6	90.8	82.3	82.6	83.023	5	67.5	109.7	81	74.6	107.691	7	65.7	120.3	100.8	104.2	108.7805	5	80.6	123	106.7	110.6
123	123	TTGTC	GACAA	81.535	6	73.1	92.8	82.5	79.8	83.023	5	68.8	111.5	83.1	79.7	107.691	7	65.4	116.7	99.7	103.8	108.7805	5	80.6	129.4	111.2	115.7
123.071428571429	123	TTGTC	GACAA	81.535	6	72.2	91.6	81.7	80.9	83.023	5	68.8	89.9	79.6	81	107.691	7	65.6	118.2	100.1	104.8	108.7805	5	80.2	128.8	109	111.6
123.142857142857	123	TTGTC	GACAA	81.535	6	70.1	91.1	81.3	81.5	83.023	5	69.5	89.7	79.7	79.7	107.691	7	65	116.4	94.5	93.6	108.7805	5	79.7	127.3	109.3	114.2
123.214285714286	123	TTGTC	GACAA	81.535	6	75.3	91.1	82.4	80.6	83.023	5	68.8	97.4	82	79.5	107.691	7	65.1	115.7	95.7	97.1	108.7805	5	79.3	127.1	108	112.6
123.285714285714	123	TTGTC	GACAA	81.535	6	74.7	91.3	82.4	80.7	83.023	5	70	113.8	87.3	83	107.691	7	65.5	113.8	96.1	98.2	108.7805	5	78.8	127.8	106.9	111.1
123.357142857143	123	TTGTC	GACAA	81.535	6	73.9	92.8	81.4	77.4	83.023	5	69.9	112.5	90	83.2	107.691	7	87.1	111.7	98.9	97.6	108.7805	5	78.4	126.7	106.8	111.6
123.428571428571	123	TTGTC	GACAA	81.535	6	73.3	92.8	82.2	80.2	83.023	5	76.5	112.3	95.2	95.4	107.691	7	85.4	107.3	96.7	98.3	108.7805	5	77.9	117.3	106.3	112
123.571428571429	124	TGTCT	AGACA	110.88	6	72.5	113.2	92.3	90.8	114.653	5	98.5	116.5	107.2	105.4	88.7125	7	84.6	108.8	94.6	93.1	87.457	5	77	107.3	93.8	95.2
123.642857142857	124	TGTCT	AGACA	110.88	6	72.4	115.3	92.7	92.8	114.653	5	96.3	119.7	109.5	114.5	88.7125	7	84.2	108.2	92.8	90	87.457	5	76.6	106.4	92.2	94.8
123.714285714286	124	TGTCT	AGACA	110.88	6	72.2	117.2	94.4	95.5	114.653	5	92.3	118.4	106.7	108.9	88.7125	7	83.9	105.5	92.8	91	87.457	5	76.1	106	91.3	84.7
123.785714285714	124	TGTCT	AGACA	110.88	6	72.1	115.5	94	94	114.653	5	89.2	118.8	105.5	103.3	88.7125	7	84.5	107.3	92.7	91.8	87.457	5	75.3	107.6	90.3	83.6
123.857142857143	124	TGTCT	AGACA	110.88	6	71.7	114.9	93.6	95.5	114.653	5	90.5	119.4	104.3	103.8	88.7125	7	85.6	98.1	91.5	91.8	87.457	5	74.5	108.2	89.7	82.7
123.928571428571	124	TGTCT	AGACA	110.88	6	70.9	116.1	94.7	96.8	114.653	5	92.5	119.4	104.8	102.5	88.7125	7	78.4	98	88.9	86.8	87.457	5	73.9	105.3	89.1	82.7
124	124	TGTCT	AGACA	110.88	6	70.1	116.2	93.7	94.9	114.653	5	93.7	118.2	105.8	106	88.7125	7	77.3	98.1	88.6	87.1	87.457	5	73.6	105.1	89	85
124.071428571429	124	TGTCT	AGACA	110.88	6	69.3	116.8	94.3	96.4	114.653	5	87.5	116.6	104.6	107.7	88.7125	7	79.9	100.9	89.2	85.9	87.457	5	73.4	107.3	91.2	90
124.142857142857	124	TGTCT	AGACA	110.88	6	68.6	118.7	94.9	95.5	114.653	5	83.6	116.3	103.5	107	88.7125	7	79.6	107.1	89.3	84.5	87.457	5	73.1	103.1	89.5	86
124.214285714286	124	TGTCT	AGACA	110.88	6	68.5	118.1	98.9	105.4	114.653	5	81.3	117.1	103.2	106.7	88.7125	7	78.1	112.5	90.2	83.1	87.457	5	72.8	104.3	89.8	87.8
124.285714285714	124	TGTCT	AGACA	110.88	6	68.8	116.7	98	105	114.653	5	79.2	118.9	103.1	108.7	88.7125	7	80.3	97.4	86.4	82.7	87.457	5	72.6	103	90.7	92.8
124.357142857143	124	TGTCT	AGACA	110.88	6	69.1	115.9	98.3	105.3	114.653	5	91.1	109.7	101.6	102.1	88.7125	7	78.3	97.4	85.9	83	87.457	5	72.5	102.2	87.4	85.7
124.428571428571	124	TGTCT	AGACA	110.88	6	69.3	110.5	96.3	103.2	114.653	5	98.1	108.1	103.2	101.5	88.7125	7	77.5	97.4	86.7	83.4	87.457	5	72.5	102.2	86.9	84.2
124.571428571429	125	GTCTT	AAGAC	87.001	6	69.3	107.1	92.6	94.6	89.23	5	87.2	109.9	97.4	96.3	72.6655	7	70.6	107.1	84.9	82.7	73.451	5	67.5	102.2	83.8	82.6
124.642857142857	125	GTCTT	AAGAC	87.001	6	69.9	107.1	91.7	91.3	89.23	5	77.9	111	94.3	93.6	72.6655	7	69.4	107.1	83.8	80.3	73.451	5	69.1	102.2	83.7	82
124.714285714286	125	GTCTT	AAGAC	87.001	6	69.1	104.9	89.7	88.5	89.23	5	73.4	110.7	91.9	91.9	72.6655	7	68.3	107.1	83.3	80.3	73.451	5	67.8	102.2	83.1	81.3
124.785714285714	125	GTCTT	AAGAC	87.001	6	69.1	103.8	87	87.3	89.23	5	74.3	109.7	92.1	91.3	72.6655	7	68.2	107.1	83.6	80.3	73.451	5	69.5	102.2	83.2	80.7
124.857142857143	125	GTCTT	AAGAC	87.001	6	57.6	104.1	85.3	87.8	89.23	5	76.2	108.6	92.3	91.3	72.6655	7	66.6	107.1	83.2	80.3	73.451	5	67.9	102.2	82.6	80.1
124.928571428571	125	GTCTT	AAGAC	87.001	6	58.5	106.1	85.4	87.1	89.23	5	74.6	109.6	92.8	92.1	72.6655	7	71.9	107.1	84.4	80.3	73.451	5	67	102.2	82.2	79.7
125	125	GTCTT	AAGAC	87.001	6	55.2	105	84.2	86.4	89.23	5	74	112.7	94.2	90.8	72.6655	7	72.2	107.1	84.5	80.3	73.451	5	67.2	102.2	82	79.2
125.071428571429	125	GTCTT	AAGAC	87.001	6	65.4	104.3	84.5	85.1	89.23	5	71.5	111.9	93	87.8	72.6655	7	71.9	106.6	84.7	80.3	73.451	5	64.6	102.7	81.7	78.8
125.142857142857	125	GTCTT	AAGAC	87.001	6	64.2	104	85.5	86.2	89.23	5	72	111	91	85.3	72.6655	7	71.7	106.1	85.3	80.6	73.451	5	67.4	103.2	82.5	78.4
125.214285714286	125	GTCTT	AAGAC	87.001	6	65.5	104.8	85.8	85.6	89.23	5	76.3	109.5	91.7	86	72.6655	7	71.5	105.5	85.2	81.3	73.451	5	67.5	103.7	83	78.7
125.285714285714	125	GTCTT	AAGAC	87.001	6	70.7	103.9	85.9	84.9	89.23	5	80.9	108.3	92	84.3	72.6655	7	72.3	105	85	81.6	73.451	5	66.9	104.2	83.3	79.5
125.357142857143	125	GTCTT	AAGAC	87.001	6	73.6	100.8	86.9	86.3	89.23	5	82.7	107.4	92	85.4	72.6655	7	72.8	104.4	85.1	81.9	73.451	5	72.7	104.7	84.9	80.2
125.428571428571	125	GTCTT	AAGAC	87.001	6	85	89.6	87.4	87.8	89.23	5	82.3	107.3	92.2	86.7	72.6655	7	74.7	103.9	85.3	82.3	73.451	5	72.8	105.2	85.4	81
125.571428571429	126	TCTTT	AAAGA	94.145	6	78.2	99	88.7	88.3	96.336	5	83.9	110.8	94.6	93.3	85.723	7	76	97.4	84.6	83	86.293	5	75.4	106.2	87.4	82.5
125.642857142857	126	TCTTT	AAAGA	94.145	6	81.1	97	88.9	88.4	96.336	5	84.4	99.5	90.5	90.6	85.723	7	76.1	97.4	85.3	83	86.293	5	75.7	106.5	88	83.2
125.714285714286	126	TCTTT	AAAGA	94.145	6	80.4	98.7	88.1	86.5	96.336	5	85.2	99.9	91.1	88.9	85.723	7	76.2	97.4	84.2	83	86.293	5	76.1	105.9	88	84
125.785714285714	126	TCTTT	AAAGA	94.145	6	79.3	96.8	88.5	89.7	96.336	5	84.1	100.2	91.7	93	85.723	7	76.3	97.4	83.9	83	86.293	5	76.4	104.6	87.6	84.7
125.857142857143	126	TCTTT	AAAGA	94.145	6	80.1	96.2	88	86.9	96.336	5	86.8	108.7	95.8	94.3	85.723	7	76.4	118.2	88.3	83	86.293	5	76.8	102.5	87.2	85.1
125.928571428571	126	TCTTT	AAAGA	94.145	6	72.8	97.8	87.8	88.9	96.336	5	86.3	107.7	96	95.7	85.723	7	76.5	120.7	88.6	83	86.293	5	77.1	94.3	85.8	84.9
126	126	TCTTT	AAAGA	94.145	6	67.9	99.2	89.6	91.6	96.336	5	87.4	109.7	96.9	95.4	85.723	7	76.6	100.9	85.7	82.7	86.293	5	77.5	93.3	83.8	83.9
126.071428571429	126	TCTTT	AAAGA	94.145	6	69.9	100.1	90.1	91.5	96.336	5	86.4	108	96.1	93.2	85.723	7	76.6	101.5	85.9	82.9	86.293	5	77.5	93.1	82.7	80.3
126.142857142857	126	TCTTT	AAAGA	94.145	6	68.4	102.3	90.4	91.1	96.336	5	81.6	102.4	90.6	91.1	85.723	7	76.6	108.4	87.2	83	86.293	5	76.8	92.9	81.7	77.5
126.214285714286	126	TCTTT	AAAGA	94.145	6	69.3	100.2	88.9	89	96.336	5	87.2	103	93.6	91.9	85.723	7	76.6	111.6	87.5	83	86.293	5	77.1	92.9	82	78.8
126.285714285714	126	TCTTT	AAAGA	94.145	6	71.1	99.2	89.5	90.2	96.336	5	73.8	103.6	89.8	91.3	85.723	7	76.6	109.1	87.1	83	86.293	5	76.7	92.8	82.1	79.7
126.357142857143	126	TCTTT	AAAGA	94.145	6	70.5	98.3	89.5	91.9	96.336	5	75.3	104.2	89.5	87.8	85.723	7	76.6	97.4	85	83	86.293	5	76.2	93.9	82.3	80
126.428571428571	126	TCTTT	AAAGA	94.145	6	87.4	98.9	93.7	94.5	96.336	5	79.2	104.9	91.3	92.9	85.723	7	76.6	97.4	83.3	82.1	86.293	5	76	95.2	82.5	79.9
126.571428571429	127	CTTTA	TAAAG	96.6	6	87.6	104	95.2	94.9	98.924	5	86.9	104.9	93.8	93.5	87.319	7	76.6	105.3	87.3	83.6	88.4465	5	74.7	97.9	82.5	79.9
126.642857142857	127	CTTTA	TAAAG	96.6	6	87.5	102.8	94.2	93.5	98.924	5	93.5	112.6	100.3	95.2	87.319	7	76.6	103.6	87	83.6	88.4465	5	76	99.2	84.4	83
126.714285714286	127	CTTTA	TAAAG	96.6	6	87.4	101.8	93.5	92.6	98.924	5	76.8	105.7	92.6	93.5	87.319	7	76.6	97.4	85.3	83.6	88.4465	5	76	100.6	83.7	79.9
126.785714285714	127	CTTTA	TAAAG	96.6	6	87.3	100.8	93.1	91.8	98.924	5	76.1	104.5	92.5	93.5	87.319	7	76.6	97.4	85.4	83	88.4465	5	76	101.7	84.5	80.8
126.857142857143	127	CTTTA	TAAAG	96.6	6	87.3	101.2	94.1	93.5	98.924	5	93	103.4	96.4	93.7	87.319	7	76.6	97.4	84.4	82	88.4465	5	74	102.9	83.3	79.9
126.928571428571	127	CTTTA	TAAAG	96.6	6	87.4	101.5	93.7	92.9	98.924	5	92.6	103.7	97.1	94.4	87.319	7	76.6	97.4	83.4	81.1	88.4465	5	69.2	103.5	82.5	79.9
127	127	CTTTA	TAAAG	96.6	6	87.4	101.9	93.7	93.2	98.924	5	92.7	100.7	96	93.5	87.319	7	76.6	97.4	83.1	81.1	88.4465	5	71.1	103.3	82.8	79.9
127.071428571429	127	CTTTA	TAAAG	96.6	6	87.5	103.4	95.3	93.5	98.924	5	92.4	101	95.9	94.6	87.319	7	76.6	97	82.9	81.1	88.4465	5	70	103	83.4	82.3
127.142857142857	127	CTTTA	TAAAG	96.6	6	87.6	103.4	94.8	94.5	98.924	5	89.9	100.1	94.9	95.2	87.319	7	76.6	96.7	82.5	81	88.4465	5	67.8	103.1	83.9	84.7
127.214285714286	127	CTTTA	TAAAG	96.6	6	87.5	103.4	95.5	93.8	98.924	5	85.4	96.8	93.1	94.4	87.319	7	76.6	96.3	82.8	81.7	88.4465	5	72.8	103.5	85.9	87.1
127.285714285714	127	CTTTA	TAAAG	96.6	6	84	102.7	93.2	92.5	98.924	5	89.4	97.9	94	94.2	87.319	7	76.6	96	81.9	78.4	88.4465	5	76	103.9	89.6	89.5
127.357142857143	127	CTTTA	TAAAG	96.6	6	84	102.2	93.4	93	98.924	5	88.9	98.9	94.5	95.3	87.319	7	76.6	95.6	82.5	80.4	88.4465	5	76	107.2	94.6	93.8
127.428571428571	127	CTTTA	TAAAG	96.6	6	87.1	102.3	93.8	93.7	98.924	5	86.2	102.1	95.5	97.8	87.319	7	76.6	95.3	82.8	82.8	88.4465	5	76	104.2	94.9	95.8
127.571428571429	128	TTTAA	TTAAA	102.929	6	86.8	106.9	94.6	93.2	105.88	5	86.2	100.9	95.6	99.2	93.778	7	73.6	109.6	87.3	86.8	95.094	5	76	116	99.6	101.2
127.642857142857	128	TTTAA	TTAAA	102.929	6	86.5	108.4	95.7	94.1	105.88	5	86.2	105.7	98.4	101.1	93.778	7	70.9	103.6	88.7	89.8	95.094	5	75.8	118.7	101.8	104.6
127.714285714286	128	TTTAA	TTAAA	102.929	6	86	108.1	95	93.5	105.88	5	86.2	105.3	97.9	99.7	93.778	7	63.1	93.5	85.3	88.9	95.094	5	74.8	114.9	97.1	97.2
127.785714285714	128	TTTAA	TTAAA	102.929	6	86	108.2	94.9	92.8	105.88	5	86.2	101.4	98	100.6	93.778	7	63.4	104.1	87.5	89.9	95.094	5	74.7	109	98.6	104.8
127.857142857143	128	TTTAA	TTAAA	102.929	6	86	110.6	95.9	93.2	105.88	5	86.2	107.3	99.3	101	93.778	7	80.5	99.9	89.2	88.6	95.094	5	75.3	112.3	96.1	98.8
127.928571428571	128	TTTAA	TTAAA	102.929	6	85	108.7	96.2	97.1	105.88	5	86.2	106.2	99.9	102.7	93.778	7	78	99.1	88.6	86.7	95.094	5	75.2	107.3	90.3	91.9
128	128	TTTAA	TTAAA	102.929	6	82.7	109	98.1	102.5	105.88	5	86.2	104.4	99.4	102.1	93.778	7	77.9	101.4	87.2	85.4	95.094	5	74.9	109.1	95.3	99.8
128.071428571429	128	TTTAA	TTAAA	102.929	6	83.2	108.5	98.2	100.9	105.88	5	84.8	114.7	102	102.4	93.778	7	67.7	101.4	86.8	86.3	95.094	5	75.4	110.8	96.5	98.6
128.142857142857	128	TTTAA	TTAAA	102.929	6	81.3	111.2	96.9	99.6	105.88	5	83.3	111.6	101.1	103.8	93.778	7	65.4	101.4	86	85.3	95.094	5	76	112.6	97.3	98.4
128.214285714286	128	TTTAA	TTAAA	102.929	6	78.9	110.6	97.3	101.2	105.88	5	81.9	108.3	96.4	103.5	93.778	7	69.2	101.4	89	90.2	95.094	5	76.8	114.2	96	96.5
128.285714285714	128	TTTAA	TTAAA	102.929	6	80.3	110.5	97.7	101.3	105.88	5	80.4	110.3	96.8	105.1	93.778	7	67.7	101.4	88	86.4	95.094	5	76.4	115.6	95.9	95.3
128.357142857143	128	TTTAA	TTAAA	102.929	6	80	108.3	97.1	100.5	105.88	5	79.1	108.1	96.4	103.1	93.778	7	65.4	101.4	88	88.6	95.094	5	75.1	117	98.2	102.4
128.428571428571	128	TTTAA	TTAAA	102.929	6	79.7	107.4	97.1	100.2	105.88	5	77.7	112.5	100.9	108.7	93.778	7	68.4	101.4	88.7	88.2	95.094	5	75.3	118.5	93.1	94.4
128.571428571429	129	TTAAT	ATTAA	82.519	6	71.1	100.2	87.2	86.4	87.2925	5	74.9	108.4	93.9	95.4	109.2775	7	65.1	125.9	93.2	86.4	108.703	5	76.9	120.8	97.4	102.2
128.642857142857	129	TTAAT	ATTAA	82.519	6	71	100.2	86.5	84.1	87.2925	5	73.5	110.6	91.1	83.8	109.2775	7	65.2	125.4	94.3	87.4	108.703	5	77.7	118.7	96.6	101.3
128.714285714286	129	TTAAT	ATTAA	82.519	6	69.7	98	85.1	83.4	87.2925	5	73	109	90	82.7	109.2775	7	65.7	113.4	89.9	86.1	108.703	5	76.8	118.9	96.7	102.2
128.785714285714	129	TTAAT	ATTAA	82.519	6	73.5	101.4	87.8	84.7	87.2925	5	73.2	109.7	90.1	81.9	109.2775	7	71	114.5	90	81.7	108.703	5	75.8	120.5	98	103.3
128.857142857143	129	TTAAT	ATTAA	82.519	6	75.9	106.2	87.5	84.2	87.2925	5	71.9	85.2	79.1	80.9	109.2775	7	81	115.7	92.9	86.2	108.703	5	76.3	119.8	99	103.7
128.928571428571	129	TTAAT	ATTAA	82.519	6	79.9	103.2	88	85.4	87.2925	5	70.9	111.8	84.8	80.1	109.2775	7	81.9	115.5	93.3	86.7	108.703	5	76.8	122.9	100.8	104
129	129	TTAAT	ATTAA	82.519	6	79.3	102.8	88.8	88.3	87.2925	5	72.1	83.4	79.8	80.6	109.2775	7	81	116	94.4	88.4	108.703	5	76.8	116.3	99	104.4
129.071428571429	129	TTAAT	ATTAA	82.519	6	81.3	104.6	89.4	88	87.2925	5	73.1	93.5	81.4	79.3	109.2775	7	82.1	116	95.1	87.5	108.703	5	76.8	122.6	100.7	104.6
129.142857142857	129	TTAAT	ATTAA	82.519	6	79.8	107.1	92.1	88.2	87.2925	5	71.9	85.5	80.3	81.3	109.2775	7	83.1	114.8	95.1	86.3	108.703	5	78.1	121.8	101.5	104.9
129.214285714286	129	TTAAT	ATTAA	82.519	6	78.8	108.6	90.6	87.1	87.2925	5	72.6	83.2	78.2	79	109.2775	7	83.2	114.7	99.1	98.9	108.703	5	79.3	121.2	101.5	105.2
129.285714285714	129	TTAAT	ATTAA	82.519	6	76.7	109.6	90.8	87.8	87.2925	5	72.1	92.3	80.6	78.1	109.2775	7	79.1	113.9	98.5	98.9	108.703	5	78.1	123.3	100.2	105.4
129.357142857143	129	TTAAT	ATTAA	82.519	6	80.1	109.9	90.9	87.3	87.2925	5	71.4	91.6	80.9	79.5	109.2775	7	73.6	116.1	97.2	98.1	108.703	5	76.8	123.8	100.9	105.7
129.428571428571	129	TTAAT	ATTAA	82.519	6	75.8	109.7	89.3	86.5	87.2925	5	69.4	95	79	75.9	109.2775	7	76.1	115.8	96.7	98.9	108.703	5	80.5	123.4	101.9	106
129.571428571429	130	TAATT	AATTA	71.9605	6	69.8	106.8	84.6	79.9	74.408	5	62.6	101.4	80.7	70.8	109.0015	7	74.7	117.8	97.8	98.9	107.006	5	82.5	123.3	102.5	106.5
129.642857142857	130	TAATT	AATTA	71.9605	6	69.7	109.4	84.6	76.8	74.408	5	63	106.2	82.9	70.2	109.0015	7	74.6	117.8	97.1	96.3	107.006	5	82.5	123.3	103	106.8
129.714285714286	130	TAATT	AATTA	71.9605	6	70.5	106.6	84.3	77.3	74.408	5	61.1	105	82.4	71.4	109.0015	7	72.4	117.8	96.7	97.6	107.006	5	82.5	123.3	103.6	106.9
129.785714285714	130	TAATT	AATTA	71.9605	6	69	107.8	85	77.5	74.408	5	62.5	102.5	81.7	71.5	109.0015	7	72.9	117.8	97.1	97.9	107.006	5	82.5	123.6	103.5	105.1
129.857142857143	130	TAATT	AATTA	71.9605	6	72	106.5	85.3	78.1	74.408	5	62.7	102.9	77.7	71	109.0015	7	74.4	117.9	98.1	98.8	107.006	5	82.5	124	103.1	102.6
129.928571428571	130	TAATT	AATTA	71.9605	6	70.1	113.7	86.5	81.5	74.408	5	61.9	103.3	76.9	69.9	109.0015	7	74.9	118.2	98.4	99.2	107.006	5	82.5	124.5	103.3	103.1
130	130	TAATT	AATTA	71.9605	6	71.2	100.7	84.7	82	74.408	5	60.8	104	77.3	69.7	109.0015	7	73.8	118.5	97.5	100	107.006	5	82.5	125	102.5	99.5
130.071428571429	130	TAATT	AATTA	71.9605	6	71.4	93.4	82	82.1	74.408	5	61.8	104.7	80.4	72	109.0015	7	74.6	118.7	96.6	98.5	107.006	5	82.5	119.2	100.7	97.8
130.142857142857	130	TAATT	AATTA	71.9605	6	70	96.4	82.4	82.5	74.408	5	60.7	104.7	79.9	70	109.0015	7	73.4	119	96.5	100	107.006	5	82.5	113.4	98.9	97.8
130.214285714286	130	TAATT	AATTA	71.9605	6	71.2	88.6	81.1	82.9	74.408	5	63.2	106.7	82.6	69.8	109.0015	7	72.8	119.1	95.3	98.4	107.006	5	82.5	107.6	96.6	97.8
130.285714285714	130	TAATT	AATTA	71.9605	6	71	89.3	80.1	80.7	74.408	5	61.9	106.4	83.1	72.4	109.0015	7	75.7	119.1	95.6	97.3	107.006	5	82.5	108.8	96.4	97.8
130.357142857143	130	TAATT	AATTA	71.9605	6	70.8	90.8	83.2	85.2	74.408	5	62.3	107.7	85.4	79.6	109.0015	7	73.2	119.1	95.2	96.6	107.006	5	82.5	109	95.7	97.8
130.428571428571	130	TAATT	AATTA	71.9605	6	75.8	114.1	93	88.3	74.408	5	62.1	107.5	86.3	86.5	109.0015	7	75.6	119.1	93.4	89.8	107.006	5	82.5	104.7	94.5	97.8
130.571428571429	131	AATTA	TAATT	103.035	6	88.6	117.6	105	105.9	106.2265	5	79.2	106.7	94.5	94.8	75.306	7	76.4	119.1	92.8	89.8	74.555	5	82.5	104.7	91.5	89.6
130.642857142857	131	AATTA	TAATT	103.035	6	88	113.9	104	106.4	106.2265	5	86.1	108.4	97.8	99	75.306	7	67.8	119.1	90.8	89.8	74.555	5	82.2	104.7	90	82.8
130.714285714286	131	AATTA	TAATT	103.035	6	87.8	110.9	103.5	106.4	106.2265	5	91.5	106.1	98.4	100.7	75.306	7	69.2	119.1	90.9	89.8	74.555	5	79.7	104.7	89.5	82.8
130.785714285714	131	AATTA	TAATT	103.035	6	88.6	107.6	101	102.7	106.2265	5	91.3	107.6	99.4	102.4	75.306	7	69.7	119.1	91	89.8	74.555	5	79.7	104.7	89.5	82.8
130.857142857143	131	AATTA	TAATT	103.035	6	89.4	108.5	102	102.9	106.2265	5	89.8	104.9	98.8	100.6	75.306	7	69.2	119.1	90.9	89.8	74.555	5	79.5	104.7	89.5	82.8
130.928571428571	131	AATTA	TAATT	103.035	6	89.3	111.6	104.6	105.5	106.2265	5	90.1	104.3	97.2	98.9	75.306	7	68.4	119.1	90.8	89.8	74.555	5	78.8	104.7	89.3	82.8
131	131	AATTA	TAATT	103.035	6	88.1	112.8	104.2	106.7	106.2265	5	90.9	109	98.9	99.6	75.306	7	69.8	119.1	90.9	89.8	74.555	5	78.1	104.7	89.2	82.8
131.071428571429	131	AATTA	TAATT	103.035	6	82.5	109.6	99.3	103.8	106.2265	5	92.1	106.1	97.7	96.3	75.306	7	69	118.2	90.3	88.9	74.555	5	78.1	104.2	88.6	82.3
131.142857142857	131	AATTA	TAATT	103.035	6	71.9	108.8	96.4	102.1	106.2265	5	93.4	107.2	99.4	99.5	75.306	7	74.1	117.4	90.6	88	74.555	5	78.1	103.7	88.1	82.1
131.214285714286	131	AATTA	TAATT	103.035	6	72.5	110.8	92.7	95.3	106.2265	5	89.4	103	96.7	99.1	75.306	7	73	116.5	90.3	87.1	74.555	5	78.5	103.1	87.6	81.9
131.285714285714	131	AATTA	TAATT	103.035	6	69.6	109.6	95.1	98.5	106.2265	5	90.5	104.4	97.9	99.7	75.306	7	71.9	115.7	89.9	86.2	74.555	5	79.2	102.6	87.2	81.7
131.357142857143	131	AATTA	TAATT	103.035	6	74.1	107	94.9	97.2	106.2265	5	91.9	105	99.4	100	75.306	7	70.8	114.8	89.3	85.3	74.555	5	78.7	102.1	86.8	81.5
131.428571428571	131	AATTA	TAATT	103.035	6	75	107.2	95.1	96.9	106.2265	5	92.5	104.7	100	101.8	75.306	7	69.6	113.9	88.7	84.5	74.555	5	77.8	101.5	86.5	81.3
131.571428571429	132	ATTAT	ATAAT	90.423	6	78.3	105.8	95.5	97.8	111.066	5	92.6	106.6	101.4	105.5	88.164	7	64.6	112	90.1	92.4	85.52	5	76.2	101	86.8	83.1
131.642857142857	132	ATTAT	ATAAT	90.423	6	78.5	105	95.3	97.8	111.066	5	92.6	107.2	101.7	105.7	88.164	7	65.6	113.5	91.3	94.9	85.52	5	77.2	102.8	86.6	84.1
131.714285714286	132	ATTAT	ATAAT	90.423	6	78.8	104.6	95.1	97.8	111.066	5	92.6	107.7	101.5	103.9	88.164	7	65.1	101.7	89.8	97.1	85.52	5	76.1	100.1	84.5	81.4
131.785714285714	132	ATTAT	ATAAT	90.423	6	79	104.2	94.9	97.8	111.066	5	92.6	108.3	100.9	102.6	88.164	7	61.4	113.6	90.4	94.6	85.52	5	73.8	102.3	85.4	84.7
131.857142857143	132	ATTAT	ATAAT	90.423	6	79.2	103.7	94.7	97.5	111.066	5	92.6	108.1	100.8	102.4	88.164	7	60.2	102.1	86.1	86.4	85.52	5	72.3	99.8	85.2	87.1
131.928571428571	132	ATTAT	ATAAT	90.423	6	79.5	103.3	94.5	97	111.066	5	92.6	111	101.7	101.5	88.164	7	77.7	100	90.6	93.1	85.52	5	71.7	102.2	85.3	85
132	132	ATTAT	ATAAT	90.423	6	79.7	102.9	94.3	96.5	111.066	5	92.6	108.3	101.1	102.6	88.164	7	82.1	107	95.9	95	85.52	5	67.6	102.2	84.9	85
132.071428571429	132	ATTAT	ATAAT	90.423	6	78.6	103.7	93.4	95.3	111.066	5	91.2	104.2	100	103.2	88.164	7	74.4	103.7	92.1	93.9	85.52	5	69	102.6	85.6	86.3
132.142857142857	132	ATTAT	ATAAT	90.423	6	77.5	104.5	92.5	94.1	111.066	5	89.8	104.3	99.4	101.6	88.164	7	78.7	102.2	92.5	93	85.52	5	65.9	102.4	85.7	86.7
132.214285714286	132	ATTAT	ATAAT	90.423	6	76.3	105.4	91.6	92.3	111.066	5	88.4	103	97.9	98.2	88.164	7	79.2	102.8	88.6	85	85.52	5	64.6	103.1	86.2	86.6
132.285714285714	132	ATTAT	ATAAT	90.423	6	75.2	106.2	90.7	89.5	111.066	5	87	101.3	96.2	97.6	88.164	7	77.2	105.1	88.8	83.7	85.52	5	64.9	99.2	86	86.7
132.357142857143	132	ATTAT	ATAAT	90.423	6	74.1	107	89.7	88	111.066	5	85.6	101.5	95.1	97.5	88.164	7	76.4	103.1	88.4	85.1	85.52	5	65.2	100.1	87.2	87.2
132.428571428571	132	ATTAT	ATAAT	90.423	6	72.9	107.8	88.8	86.7	111.066	5	84.1	101.8	93.5	97.4	88.164	7	77.2	111	93.2	91.8	85.52	5	65	102.3	87.7	87.8
132.571428571429	133	TTATT	AATAA	75.373	6	71.3	108.1	86.6	83.7	89.129	5	66.7	104.2	86.9	89.5	114.3945	7	70.3	113.5	94.8	98.9	111.6915	5	64.6	113.3	94.8	101.4
132.642857142857	133	TTATT	AATAA	75.373	6	72.1	110.1	85.9	83.2	89.129	5	67.3	103.3	84.5	77.8	114.3945	7	70.3	112.8	95.1	98.9	111.6915	5	68.1	116.8	96	101.4
132.714285714286	133	TTATT	AATAA	75.373	6	71.1	94.7	82.8	82.5	89.129	5	68.1	97	79.1	77.7	114.3945	7	70.3	113	95	98.9	111.6915	5	87.8	115.9	100.4	100.9
132.785714285714	133	TTATT	AATAA	75.373	6	74.2	99	84.6	83.2	89.129	5	66.5	96.3	79	78.9	114.3945	7	70.3	114.1	94.8	98.9	111.6915	5	70.1	116.5	95.8	101.4
132.857142857143	133	TTATT	AATAA	75.373	6	77.4	95.1	87	88.8	89.129	5	66.2	98.4	82.2	77	114.3945	7	70.3	115.3	94.5	98.9	111.6915	5	68.8	116.2	96.1	101.4
132.928571428571	133	TTATT	AATAA	75.373	6	72.4	90.8	84.7	87.9	89.129	5	64.9	99.2	80.7	72.6	114.3945	7	70.3	116.4	95.6	98.9	111.6915	5	87.8	112	102.1	101.4
133	133	TTATT	AATAA	75.373	6	71.6	99.8	86.1	86.3	89.129	5	67.6	97.4	80.4	71.4	114.3945	7	70.3	115.1	94.8	98.9	111.6915	5	87.8	116	102.4	101.4
133.071428571429	133	TTATT	AATAA	75.373	6	76.2	99.5	87.4	88.8	89.129	5	65.1	97.8	80.4	73.9	114.3945	7	70.4	115.3	93.9	97.9	111.6915	5	87.8	113.6	100.3	100.2
133.142857142857	133	TTATT	AATAA	75.373	6	75.2	96.3	86.8	89.8	89.129	5	64.8	97.5	81.2	77.2	114.3945	7	70.5	115.6	93.4	96.9	111.6915	5	87.7	116.1	100.3	98.9
133.214285714286	133	TTATT	AATAA	75.373	6	72.7	97.4	86.3	89.8	89.129	5	64.6	97.1	81.3	77.3	114.3945	7	70.5	115.6	93.9	95.9	111.6915	5	87.7	118.5	101.4	97.6
133.285714285714	133	TTATT	AATAA	75.373	6	71.9	97.4	86.3	89.1	89.129	5	65.5	98.1	81.7	75.4	114.3945	7	70.6	114.8	93.3	94.9	111.6915	5	87.6	118.8	101.5	96.6
133.357142857143	133	TTATT	AATAA	75.373	6	74.7	101.2	87.5	89.5	89.129	5	69.3	99.2	82.8	73.7	114.3945	7	69.7	115	93	93.9	111.6915	5	87.6	114.1	98.7	95
133.428571428571	133	TTATT	AATAA	75.373	6	78.9	93.9	88.2	91.5	89.129	5	66.8	97.6	84.3	91.9	114.3945	7	68.2	112.4	90.7	92.9	111.6915	5	87.6	101.9	94.6	93.8
133.571428571429	134	TATTC	GAATA	98.863	6	87.3	104.5	92.9	92	105.359	5	85.6	103.1	95.5	97.9	82.793	7	66.4	108.8	88.6	90.9	83.0725	5	79.5	96.2	88.3	87.5
133.642857142857	134	TATTC	GAATA	98.863	6	85.8	103.2	93.8	93.6	105.359	5	85.6	101.2	94.7	97.9	82.793	7	67	108.9	87.2	90.1	83.0725	5	79.3	96.5	89.2	88.8
133.714285714286	134	TATTC	GAATA	98.863	6	86.5	103.9	94.3	93.7	105.359	5	85.6	102.3	94.8	97.9	82.793	7	68.6	110	87.5	90.8	83.0725	5	78.3	96.7	89	88.5
133.785714285714	134	TATTC	GAATA	98.863	6	88.1	104.5	94.7	94.6	105.359	5	85.6	103.8	95	97.9	82.793	7	69.4	110.5	86.6	91.1	83.0725	5	78.4	97	88.9	90.1
133.857142857143	134	TATTC	GAATA	98.863	6	89	105.2	94.8	93.6	105.359	5	85.6	102.2	94.8	97.9	82.793	7	68.4	111.2	86	91.5	83.0725	5	79.4	97.2	88.6	92.4
133.928571428571	134	TATTC	GAATA	98.863	6	90.8	104.5	95.7	94.7	105.359	5	85.6	100.8	94.9	97.9	82.793	7	64.9	106.9	85.7	90.7	83.0725	5	79.8	97.5	90	92.8
134	134	TATTC	GAATA	98.863	6	86.8	105.7	93.9	92.6	105.359	5	85.6	101.6	97.4	100.5	82.793	7	68	105.1	85.5	90.2	83.0725	5	79.9	97.8	89.9	92.6
134.071428571429	134	TATTC	GAATA	98.863	6	89	107.4	95.7	94.4	105.359	5	85.6	109.8	99.7	101.3	82.793	7	68.4	110.8	85	84.7	83.0725	5	78.9	97.8	89.7	92.6
134.142857142857	134	TATTC	GAATA	98.863	6	91.9	105.8	96.7	95.5	105.359	5	85.6	110.6	100	101.8	82.793	7	66.1	107	87.1	89.4	83.0725	5	78.5	97.8	89.4	94.1
134.214285714286	134	TATTC	GAATA	98.863	6	94.2	102.9	97.5	97	105.359	5	85.6	108.9	99.1	99.3	82.793	7	77.3	96.4	89.4	90.9	83.0725	5	79.6	97.8	90	92.9
134.285714285714	134	TATTC	GAATA	98.863	6	95	105.5	97.3	95.6	105.359	5	85.6	107.4	99.7	103.8	82.793	7	76.3	100.1	90.5	93.1	83.0725	5	80.1	98.3	90	91.6
134.357142857143	134	TATTC	GAATA	98.863	6	93.7	105.4	96.9	94.9	105.359	5	85.6	108.1	99.6	101.3	82.793	7	74.4	102	89.6	90.6	83.0725	5	80.2	97.8	89.1	90.5
134.428571428571	134	TATTC	GAATA	98.863	6	91.7	106.1	96.6	95.2	105.359	5	85.6	108.8	99.7	102.5	82.793	7	72.5	100.6	86.8	86	83.0725	5	80	97.8	88.3	90.2
134.571428571429	135	ATTCG	CGAAT	108.027	6	94	111.1	100.5	98.4	110.2615	5	85.6	108.2	100.3	102.2	73.813	7	63.7	99.8	82.3	80.2	73.9155	5	70.2	97.8	85.2	88.8
134.642857142857	135	ATTCG	CGAAT	108.027	6	88.4	114.5	99.5	96	110.2615	5	85.6	110.6	101.8	106.8	73.813	7	63.5	99.8	81.8	84	73.9155	5	68.3	97.8	84.7	88.1
134.714285714286	135	ATTCG	CGAAT	108.027	6	76	114.5	97.1	96.6	110.2615	5	85.6	112.7	102.5	106.5	73.813	7	65.9	99.8	84.4	91	73.9155	5	69.2	97.8	84.9	88.7
134.785714285714	135	ATTCG	CGAAT	108.027	6	74.1	114.5	97.2	97.3	110.2615	5	85.6	110.7	101.8	106.7	73.813	7	64.4	99.8	83.1	86.1	73.9155	5	70.3	97.8	84.4	85.5
134.857142857143	135	ATTCG	CGAAT	108.027	6	77.8	113.9	98.9	98.6	110.2615	5	85.6	112.6	102.1	107	73.813	7	64.4	114.3	85.9	85.7	73.9155	5	70.7	97.8	84.5	86.2
134.928571428571	135	ATTCG	CGAAT	108.027	6	78.9	113.2	97.6	96.8	110.2615	5	85.6	114.1	103	108.4	73.813	7	63.5	118.5	86.2	84.5	73.9155	5	71.6	97.8	84.7	86.5
135	135	ATTCG	CGAAT	108.027	6	74.9	112.4	95.1	98.1	110.2615	5	85.6	113.5	103.6	109.4	73.813	7	62.5	112.8	85.3	84.6	73.9155	5	74.7	97.8	84.9	84.5
135.071428571429	135	ATTCG	CGAAT	108.027	6	77	111.6	95.2	98.2	110.2615	5	85.9	110.7	101.6	105	73.813	7	62.2	114.6	85.5	87.1	73.9155	5	73.5	97.8	84.9	85.4
135.142857142857	135	ATTCG	CGAAT	108.027	6	78.9	113.9	96.7	100.1	110.2615	5	86.2	111	101.7	105.4	73.813	7	65.3	111.9	85.6	86.2	73.9155	5	72.9	97.8	85.1	86.2
135.214285714286	135	ATTCG	CGAAT	108.027	6	72.3	116.2	95.9	101.2	110.2615	5	86.5	112.1	102.5	108.2	73.813	7	64.2	113.5	86.1	85.5	73.9155	5	69.1	97.8	84.7	86.8
135.285714285714	135	ATTCG	CGAAT	108.027	6	71	114.5	96	100.3	110.2615	5	86.7	112.9	102.3	105.2	73.813	7	63.1	114.5	85.6	86.1	73.9155	5	69.8	97.8	85.1	87.5
135.357142857143	135	ATTCG	CGAAT	108.027	6	70.7	112.8	94.9	100.5	110.2615	5	87	112.1	102.8	108.2	73.813	7	63.5	110.6	84.2	82.3	73.9155	5	74	97.8	85.7	85.7
135.428571428571	135	ATTCG	CGAAT	108.027	6	73.5	107.6	94.8	101.3	110.2615	5	87.3	110.8	100.8	101.2	73.813	7	61.9	107.2	83.6	80.7	73.9155	5	73	97.8	85.6	85.5
135.571428571429	136	TTCGT	ACGAA	93.853	6	71.3	102.1	90	95.6	96.057	5	87.4	109.8	95	93.2	87.073	7	78.4	107.5	91.7	95.7	88.484	5	74.3	98.8	87.6	90.2
135.642857142857	136	TTCGT	ACGAA	93.853	6	72.5	103.8	90.5	95.9	96.057	5	88.5	108.4	94.8	90.5	87.073	7	80.6	107.2	92.4	95.2	88.484	5	75	94.6	86.8	89.9
135.714285714286	136	TTCGT	ACGAA	93.853	6	71.4	102.7	89.5	94.3	96.057	5	90.8	109.1	96.8	96	87.073	7	80.9	106.9	93.3	94	88.484	5	75.6	97.6	88.6	92.2
135.785714285714	136	TTCGT	ACGAA	93.853	6	69.1	103.1	92.7	98.3	96.057	5	88.7	110.8	97.4	94.5	87.073	7	81.1	106.6	94.6	93	88.484	5	76.3	101.6	91.4	92.7
135.857142857143	136	TTCGT	ACGAA	93.853	6	69.6	111.3	94	95.8	96.057	5	89.5	111.8	96.5	93.7	87.073	7	81	106.3	94.9	95	88.484	5	75.3	103.7	86.9	86.3
135.928571428571	136	TTCGT	ACGAA	93.853	6	62.4	100.3	91.2	97.6	96.057	5	84.5	109.1	94.4	90.8	87.073	7	81.2	106.6	96.1	95.6	88.484	5	63.1	106.7	85.6	87
136	136	TTCGT	ACGAA	93.853	6	60.9	100.7	89.9	95.6	96.057	5	82.8	114.3	96	91.3	87.073	7	82.3	107.3	98.5	100.1	88.484	5	78.2	109.7	92.9	93
136.071428571429	136	TTCGT	ACGAA	93.853	6	63.5	102.9	89.4	92.6	96.057	5	83.2	105.6	92.5	87.1	87.073	7	81.9	107.4	99	100.3	88.484	5	81.1	109.9	93.6	92.2
136.142857142857	136	TTCGT	ACGAA	93.853	6	65	104.7	91.7	96.1	96.057	5	84	104.6	90.8	86.8	87.073	7	80.3	107.5	96.8	100.2	88.484	5	84	110.1	95.6	93.4
136.214285714286	136	TTCGT	ACGAA	93.853	6	65.2	101.9	91.2	95.4	96.057	5	82.7	98	87.9	86.1	87.073	7	81.9	107.5	97.2	100.8	88.484	5	85	110.2	93.6	91.4
136.285714285714	136	TTCGT	ACGAA	93.853	6	63.9	99	89.8	93.8	96.057	5	78.8	96.7	87.5	89.2	87.073	7	80.1	107.6	97.2	101.4	88.484	5	89.4	110.4	96.4	95.5
136.357142857143	136	TTCGT	ACGAA	93.853	6	60.9	98.1	88.4	93.9	96.057	5	85.5	96.8	90.3	90.5	87.073	7	81.5	107.8	97.8	102	88.484	5	87.4	110.6	97.3	96.8
136.428571428571	136	TTCGT	ACGAA	93.853	6	60.9	96	87	92	96.057	5	82.6	98.2	89.2	88.6	87.073	7	83.7	108.3	98.7	102.6	88.484	5	86.9	110.8	99.5	101.1
136.571428571429	137	TCGTT	AACGA	69.195	6	63	98.7	82.2	81.4	70.8535	5	56.3	105.5	75	66.3	104.147	7	94.7	109.1	100.9	100.7	104.558	5	86.9	111.1	100.1	102.4
136.642857142857	137	TCGTT	AACGA	69.195	6	63	100.8	81.2	79.4	70.8535	5	56.6	106.9	75.3	65.1	104.147	7	95.9	109.6	102.2	103.9	104.558	5	86.9	112.3	99.9	102.7
136.714285714286	137	TCGTT	AACGA	69.195	6	66.9	99.4	81.4	78.4	70.8535	5	56.9	104.1	74.1	65.5	104.147	7	97	109.8	103.4	103.8	104.558	5	86.9	113.9	100.2	101.2
136.785714285714	137	TCGTT	AACGA	69.195	6	66.8	100.5	83.9	86.9	70.8535	5	56.7	106.5	74.6	63.3	104.147	7	93.9	111.1	103.2	102.7	104.558	5	86.9	114.4	99.1	101
136.857142857143	137	TCGTT	AACGA	69.195	6	67.4	97.6	85.3	92.2	70.8535	5	56.1	105.6	74.6	63	104.147	7	94.1	108.6	100.5	99.6	104.558	5	86.9	114.9	99.4	100.8
136.928571428571	137	TCGTT	AACGA	69.195	6	67.9	97.9	85.6	91.8	70.8535	5	58.2	103.7	72	63	104.147	7	92.4	114.4	102.1	99.5	104.558	5	85.9	114.7	96.7	93
137	137	TCGTT	AACGA	69.195	6	69	97.1	85.6	90.6	70.8535	5	58.5	105.2	71.4	63.9	104.147	7	80.6	107.2	98.1	99.6	104.558	5	84.3	113.4	97.3	96.8
137.071428571429	137	TCGTT	AACGA	69.195	6	68.6	97.5	85.2	89.6	70.8535	5	57.6	105.8	71	62.1	104.147	7	93.7	106.5	99.7	99.3	104.558	5	85.6	115.8	100.5	106.7
137.142857142857	137	TCGTT	AACGA	69.195	6	69.6	97.1	84.1	86.6	70.8535	5	57.8	104.9	71.5	62.7	104.147	7	97.2	108.2	101.6	100.2	104.558	5	86.4	116.1	101.3	107.5
137.214285714286	137	TCGTT	AACGA	69.195	6	67.9	97.4	83.4	85.5	70.8535	5	58	106.8	72.1	62.9	104.147	7	73.1	103.4	94.9	97.8	104.558	5	86.9	115.3	101.4	107
137.285714285714	137	TCGTT	AACGA	69.195	6	68.1	98.9	84.6	86.1	70.8535	5	57.2	90.4	69.3	62.7	104.147	7	75.7	113.1	96.1	95.5	104.558	5	86.9	115.9	101.2	107.6
137.357142857143	137	TCGTT	AACGA	69.195	6	65.6	99.9	84.6	85.2	70.8535	5	56.9	93.8	70.8	63.6	104.147	7	76.2	103.9	93	96.6	104.558	5	84.9	116.5	100.3	106.2
137.428571428571	137	TCGTT	AACGA	69.195	6	67	99.9	86.1	87.9	70.8535	5	59.5	98.5	72.9	64.8	104.147	7	73.6	106.6	93.6	94.9	104.558	5	86.9	116.2	102.4	105.4
137.571428571429	138	CGTTT	AAACG	92.1055	6	77.6	98.2	90.7	92	93.567	5	71.2	97	80.9	77.2	89.098	7	74.6	107.3	92.2	87	89.4085	5	86.9	112.8	95.3	92.9
137.642857142857	138	CGTTT	AAACG	92.1055	6	77	99.7	92.4	95.1	93.567	5	77.9	100.1	89.5	86.8	89.098	7	75	107.4	94.3	100.2	89.4085	5	86.9	111.1	97.1	96.3
137.714285714286	138	CGTTT	AAACG	92.1055	6	76.9	101.3	92.3	94.7	93.567	5	82	100.7	91.9	92.5	89.098	7	75.4	110.1	94.3	95.9	89.4085	5	86.9	109.4	94.7	92.2
137.785714285714	138	CGTTT	AAACG	92.1055	6	77.2	104.4	93.3	95.5	93.567	5	78.6	99.6	88.9	89.4	89.098	7	73.5	106.6	92.9	93.5	89.4085	5	86.9	107.7	94.6	92.2
137.857142857143	138	CGTTT	AAACG	92.1055	6	77.4	100.4	92.6	95.9	93.567	5	82.1	102.5	93.5	94.3	89.098	7	74.7	110.2	92.6	93.1	89.4085	5	87.1	106.5	98	96.6
137.928571428571	138	CGTTT	AAACG	92.1055	6	77.6	97	90.5	92.3	93.567	5	80.2	103.6	93	93.6	89.098	7	76.3	112.6	92.5	92.6	89.4085	5	87.4	106.4	95.4	94.3
138	138	CGTTT	AAACG	92.1055	6	77.9	97.1	89.8	92	93.567	5	78.1	104.9	92.2	93	89.098	7	77.3	105.9	92.6	92.2	89.4085	5	88.1	106.3	96.1	94.1
138.071428571429	138	CGTTT	AAACG	92.1055	6	76.8	97.2	91.7	94.6	93.567	5	78.3	104.5	91.9	91.9	89.098	7	76.3	106.5	90.9	91.3	89.4085	5	88.6	106.2	95.8	94.1
138.142857142857	138	CGTTT	AAACG	92.1055	6	75.7	100.9	90.9	92	93.567	5	79.3	108.5	93.1	91.5	89.098	7	76.3	103.4	89.1	90.4	89.4085	5	89.1	106.1	95.2	91.8
138.214285714286	138	CGTTT	AAACG	92.1055	6	75.4	96.5	88.7	91.5	93.567	5	82.1	98.6	89.5	89.5	89.098	7	76.5	105.4	88.7	89.5	89.4085	5	89.5	106	97.4	95.7
138.285714285714	138	CGTTT	AAACG	92.1055	6	75.7	96.8	88.5	90	93.567	5	82.1	97.4	91.1	92.4	89.098	7	74.3	107.5	88.9	88.9	89.4085	5	81.9	106	92.7	92.1
138.357142857143	138	CGTTT	AAACG	92.1055	6	75.9	97.9	87.8	88.7	93.567	5	80.3	96.9	87.6	89.8	89.098	7	74.8	109.5	89.6	88.4	89.4085	5	75.1	106	91.1	90.1
138.428571428571	138	CGTTT	AAACG	92.1055	6	76.1	96	87.4	86.6	93.567	5	72.7	97.6	87.5	90.5	89.098	7	75.4	101	88	87.9	89.4085	5	73.6	106	91.6	90.3
138.571428571429	139	GTTTA	TAAAC	96.83	6	80.4	101.3	90.2	88.6	99.985	5	73.9	96.5	89.9	93.9	81.23	7	73.7	97.8	86.3	86.9	82.2455	5	72.5	106	87.6	86.5
138.642857142857	139	GTTTA	TAAAC	96.83	6	81	102.2	91.7	91.8	99.985	5	76.1	100.9	91.4	95.4	81.23	7	65.5	106.3	84.4	84.3	82.2455	5	72.5	106	88.1	86.5
138.714285714286	139	GTTTA	TAAAC	96.83	6	79.8	101.8	91.3	90.4	99.985	5	90.3	99.9	95.9	96.1	81.23	7	65.7	105.9	83.9	84.3	82.2455	5	72.5	106	86.7	86.5
138.785714285714	139	GTTTA	TAAAC	96.83	6	77.6	103	92.1	93.3	99.985	5	89.9	95.8	92.6	93.4	81.23	7	67	106.4	83.8	83.3	82.2455	5	72.5	106	86.4	86.5
138.857142857143	139	GTTTA	TAAAC	96.83	6	83.9	102.8	91.9	90.6	99.985	5	89.6	109.3	95.4	92.4	81.23	7	66.4	97.6	84	84.3	82.2455	5	72.5	106	86.7	86.5
138.928571428571	139	GTTTA	TAAAC	96.83	6	80.8	103.6	91.8	91.9	99.985	5	90.1	95.6	93.2	94.1	81.23	7	64.4	93.4	82.2	84.3	82.2455	5	72.5	106	86.8	86.5
139	139	GTTTA	TAAAC	96.83	6	78.1	105.2	92.5	94.3	99.985	5	90.9	97.4	94.4	95.9	81.23	7	63.3	96.8	83.4	84.7	82.2455	5	70.3	106	85.4	86.5
139.071428571429	139	GTTTA	TAAAC	96.83	6	78.2	102.1	90.4	90	99.985	5	89.1	108.5	96.3	95.9	81.23	7	60	90.8	79.5	84.8	82.2455	5	72.6	106.5	86.2	87.3
139.142857142857	139	GTTTA	TAAAC	96.83	6	81	102.2	91.6	91.5	99.985	5	87.9	111.1	96.1	93.3	81.23	7	58.9	104.9	81.8	85.4	82.2455	5	72.5	106.9	86.1	88.1
139.214285714286	139	GTTTA	TAAAC	96.83	6	79.4	103.5	91.5	91.6	99.985	5	88.6	101.1	94.5	94	81.23	7	60	104.5	82.1	85.3	82.2455	5	71.3	107.3	86	88.9
139.285714285714	139	GTTTA	TAAAC	96.83	6	80.6	107	94.1	93.7	99.985	5	89.2	98.2	93.3	93.3	81.23	7	62.2	96.5	83.2	86.4	82.2455	5	71.6	107.7	85.8	87
139.357142857143	139	GTTTA	TAAAC	96.83	6	81.4	105.4	94.4	94.7	99.985	5	78.3	98.1	91.3	94.5	81.23	7	62.8	111.9	85	85.8	82.2455	5	70.9	108.1	86	87.4
139.428571428571	139	GTTTA	TAAAC	96.83	6	81.6	104.9	94.6	95.9	99.985	5	82.2	98.8	92.4	95.1	81.23	7	63	111	85.3	86.9	82.2455	5	73.2	108.5	87.2	88.5
139.571428571429	140	TTTAG	CTAAA	101.41	6	81.9	109	96.3	98	103.9195	5	80	100.1	92.4	95.8	94.795	7	65	111.8	86.7	88.5	97.072	5	73.5	108.8	93.2	92.6
139.642857142857	140	TTTAG	CTAAA	101.41	6	86.4	109	98.9	97.6	103.9195	5	82.1	100.4	93.3	96.3	94.795	7	65	110.7	87.4	89	97.072	5	73.6	107.6	92.4	91.2
139.714285714286	140	TTTAG	CTAAA	101.41	6	88.2	119.4	102.7	101.9	103.9195	5	82.2	100.8	93.2	96.3	94.795	7	65	109.5	87.4	89.6	97.072	5	73.6	108.7	92.5	92.5
139.785714285714	140	TTTAG	CTAAA	101.41	6	86.8	122.2	102.8	102	103.9195	5	83.4	99.2	92.7	95.9	94.795	7	65	108.3	87.4	90.1	97.072	5	73.6	110.4	92.9	95.3
139.857142857143	140	TTTAG	CTAAA	101.41	6	87.6	117.9	102.7	102.7	103.9195	5	88.2	101.8	97.4	98.9	94.795	7	65	107.1	88	90.6	97.072	5	73.5	109.4	92.8	94.6
139.928571428571	140	TTTAG	CTAAA	101.41	6	87.6	115.7	102.7	103	103.9195	5	88.2	102.2	97.1	98.6	94.795	7	65	105.9	88.3	91.1	97.072	5	73.2	107.8	91.6	94.3
140	140	TTTAG	CTAAA	101.41	6	87.3	120.7	103.6	103.6	103.9195	5	88.2	101.1	96.4	98.1	94.795	7	65	104.7	90	92.3	97.072	5	72.9	108.4	92.8	96.6
140.071428571429	140	TTTAG	CTAAA	101.41	6	86.2	115.2	101.9	102.2	103.9195	5	87.4	104.6	98.2	99.9	94.795	7	70.4	104.7	91	93.2	97.072	5	72.5	106.6	91.5	92.8
140.142857142857	140	TTTAG	CTAAA	101.41	6	86.7	112.1	101.1	101.8	103.9195	5	86.6	109.5	100.5	99.4	94.795	7	75.9	104.7	92.4	94.7	97.072	5	72.1	104.9	92	96
140.214285714286	140	TTTAG	CTAAA	101.41	6	87.2	109.5	97	96.6	103.9195	5	85.7	110.6	100.5	100.1	94.795	7	80.7	104.7	93.7	96.2	97.072	5	72.4	108	93.4	96
140.285714285714	140	TTTAG	CTAAA	101.41	6	88.1	109.6	97.7	96.7	103.9195	5	84.9	110.2	99.7	102.5	94.795	7	80.9	104.7	95.1	97.7	97.072	5	73	109.3	92.8	92.8
140.357142857143	140	TTTAG	CTAAA	101.41	6	87.8	109.8	97.3	95.3	103.9195	5	84.1	108.3	99.7	102	94.795	7	81	104.7	96.1	99.2	97.072	5	73.3	110.3	94.1	94.9
140.428571428571	140	TTTAG	CTAAA	101.41	6	91.7	109.9	98.7	97.7	103.9195	5	83.3	108.1	100.5	103.6	94.795	7	81.1	106.1	97.4	100.7	97.072	5	73	111.1	91.6	91.3
140.571428571429	141	TTAGA	TCTAA	90.169	6	88.3	110.2	98.1	96.4	92.373	5	81.7	108.7	94.2	87.4	111.724	7	80.2	110.1	100	103.7	111.8445	5	72.3	121.1	101.7	104
140.642857142857	141	TTAGA	TCTAA	90.169	6	89	110.4	97.2	93.9	92.373	5	81.1	109.8	94.4	87.1	111.724	7	79.1	111.9	100.5	104.7	111.8445	5	72.2	124.8	104.9	108.5
140.714285714286	141	TTAGA	TCTAA	90.169	6	87.2	110.9	97.3	95.4	92.373	5	80.7	110.4	94.2	86.4	111.724	7	78.3	113.6	100.6	104.7	111.8445	5	72.3	124.6	104	111.5
140.785714285714	141	TTAGA	TCTAA	90.169	6	87.5	111.6	98.8	98.9	92.373	5	80.3	109.2	93.4	85.3	111.724	7	78.1	115.4	100.4	104.7	111.8445	5	72.1	123.8	101.5	112
140.857142857143	141	TTAGA	TCTAA	90.169	6	90.1	112	98.4	95.5	92.373	5	79.1	108.2	93.9	87.5	111.724	7	77.5	116.7	100.3	104.6	111.8445	5	72	122.8	100.3	109.9
140.928571428571	141	TTAGA	TCTAA	90.169	6	86	111.7	96.2	92.7	92.373	5	79.3	107.5	93.4	87.2	111.724	7	77.3	116.7	99.8	104.6	111.8445	5	72	121.7	100.2	110.8
141	141	TTAGA	TCTAA	90.169	6	86.7	111.4	96.9	93.9	92.373	5	81.9	106	92.7	85.8	111.724	7	77.7	116.8	99.2	104.6	111.8445	5	72.8	120.6	101.7	112.3
141.071428571429	141	TTAGA	TCTAA	90.169	6	85.6	110.2	97.6	97.5	92.373	5	79.2	108.2	93.6	88.2	111.724	7	80.7	116.5	99.4	102.8	111.8445	5	73.6	119.9	101	109.7
141.142857142857	141	TTAGA	TCTAA	90.169	6	86.5	109	97.4	96.9	92.373	5	78.6	107.7	92.6	85.8	111.724	7	78.3	114.9	98.6	103.1	111.8445	5	73.3	121	100.1	107.3
141.214285714286	141	TTAGA	TCTAA	90.169	6	84.5	107.6	96.4	96.5	92.373	5	79.1	107.6	92.7	86.4	111.724	7	78.8	112.4	96.9	100.6	111.8445	5	73.7	121.8	100.3	106.6
141.285714285714	141	TTAGA	TCTAA	90.169	6	85	106.1	95.4	94.1	92.373	5	77.6	109	93.7	88.2	111.724	7	78.4	111.3	95.5	96.8	111.8445	5	75.5	122.4	102	107.8
141.357142857143	141	TTAGA	TCTAA	90.169	6	81.1	105.3	91.6	90.5	92.373	5	78.9	106.4	92.8	87.3	111.724	7	78.4	111.6	94.4	94.8	111.8445	5	87.6	122.5	106.4	111
141.428571428571	141	TTAGA	TCTAA	90.169	6	77.8	105.7	88.1	86.8	92.373	5	79.1	106.8	93.2	88.7	111.724	7	78.4	110.6	93.7	92.8	111.8445	5	93.6	121	107.1	108.5
141.571428571429	142	TAGAG	CTCTA	78.225	6	68.8	106.5	82.4	80.1	80.475	5	74.1	108.8	88.3	78.4	100.979	7	77.3	103.9	87.7	84.7	101.14	5	95.8	115.5	104.8	102.3
141.642857142857	142	TAGAG	CTCTA	78.225	6	69.4	106.9	81	76.4	80.475	5	70.3	109.7	87.5	74.8	100.979	7	78.1	100.7	88	87.1	101.14	5	96.9	113.3	103.7	99.6
141.714285714286	142	TAGAG	CTCTA	78.225	6	69.4	107.3	81.7	77.5	80.475	5	69	107.5	85.3	75.9	100.979	7	77.2	98.8	88.7	88.8	101.14	5	97.9	110.9	103.3	99.9
141.785714285714	142	TAGAG	CTCTA	78.225	6	66.9	107.7	81.3	78.6	80.475	5	70.9	109	87.6	75.1	100.979	7	76.4	101.1	87.7	84.1	101.14	5	98.3	109.9	103.4	103.4
141.857142857143	142	TAGAG	CTCTA	78.225	6	68.5	108.2	81.3	77.1	80.475	5	69.9	110.5	87.4	75.1	100.979	7	77.7	108.1	90.7	95.2	101.14	5	98.4	112.9	103.6	101.9
141.928571428571	142	TAGAG	CTCTA	78.225	6	67	108.6	80.6	76.3	80.475	5	69.2	111	87.1	74.1	100.979	7	78.4	113.2	91.7	95.6	101.14	5	96.9	114.1	104	104.6
142	142	TAGAG	CTCTA	78.225	6	67.4	109	83.5	77.5	80.475	5	68.6	108.5	86.4	73.5	100.979	7	78.4	113.2	91.5	94.3	101.14	5	97.6	111.2	102.8	102.2
142.071428571429	142	TAGAG	CTCTA	78.225	6	68.1	108.4	83.8	77.4	80.475	5	68.2	108.6	86	74.7	100.979	7	78.6	108.6	92.1	95.2	101.14	5	99	111.6	103.7	103.5
142.142857142857	142	TAGAG	CTCTA	78.225	6	67	107.8	84.8	79.4	80.475	5	68.4	110.5	84.8	76.8	100.979	7	78.1	110.1	91.8	95.2	101.14	5	88.1	112.3	100.4	100.6
142.214285714286	142	TAGAG	CTCTA	78.225	6	66.4	107.2	84.5	79.9	80.475	5	69.9	105.7	81.2	76.3	100.979	7	76	113.2	92	95.2	101.14	5	91.9	111.4	102	101.8
142.285714285714	142	TAGAG	CTCTA	78.225	6	67.1	106.6	84.1	79.9	80.475	5	67.2	109.1	81.7	75.9	100.979	7	77.2	113	92.2	95.2	101.14	5	77.8	111.7	98.6	102
142.357142857143	142	TAGAG	CTCTA	78.225	6	67.6	106	83.6	79.5	80.475	5	66.1	109.9	82.3	78.2	100.979	7	78.4	113.4	93.1	95.2	101.14	5	95.4	111.6	102.1	101.8
142.428571428571	142	TAGAG	CTCTA	78.225	6	67.6	105.4	83.7	80.8	80.475	5	66.4	108.9	80.3	74.6	100.979	7	78.4	107.7	93	95.2	101.14	5	92	115.1	101.6	101.4
142.571428571429	143	AGAGT	ACTCT	73.377	6	66.8	104.3	80.6	75.6	75.174	5	61.4	107.8	78.8	71.4	116.393	7	78.4	107.7	93.3	95.2	116.361	5	98.2	123	108.9	103.5
142.642857142857	143	AGAGT	ACTCT	73.377	6	66.4	104.1	80.6	75.7	75.174	5	65.4	91	76.1	70	116.393	7	78.4	108	93.4	95.2	116.361	5	97.7	125.2	109.4	103.5
142.714285714286	143	AGAGT	ACTCT	73.377	6	65.9	105.3	81.5	75.8	75.174	5	67.4	103.5	76.2	69.9	116.393	7	78.4	108.5	93.5	95.2	116.361	5	95.1	126.2	109.1	103.5
142.785714285714	143	AGAGT	ACTCT	73.377	6	67.8	105.6	81.1	75.4	75.174	5	62.3	109.8	77.6	72.7	116.393	7	78.4	109.1	93.6	95.2	116.361	5	96.2	126.7	108.8	103.5
142.857142857143	143	AGAGT	ACTCT	73.377	6	70.7	105.2	81.9	76.4	75.174	5	64.9	109.7	76.4	70.5	116.393	7	78.4	109.6	93.7	95.2	116.361	5	97.3	126.6	109.3	103.5
142.928571428571	143	AGAGT	ACTCT	73.377	6	70.8	103.3	82.2	77	75.174	5	66.5	108.2	81.1	69.8	116.393	7	78.4	110.1	93.7	95.2	116.361	5	97.5	125.4	108.1	103.5
143	143	AGAGT	ACTCT	73.377	6	69.7	100.9	82.2	79.3	75.174	5	63.3	106.6	80.3	70.6	116.393	7	78.4	110.6	93.7	95.2	116.361	5	96.5	124.3	108.1	103.5
143.071428571429	143	AGAGT	ACTCT	73.377	6	70.2	106.2	84.1	79.7	75.174	5	63.3	107.1	79.6	71.4	116.393	7	78.6	109.6	93.3	94.8	116.361	5	95.5	124.5	108.3	103.5
143.142857142857	143	AGAGT	ACTCT	73.377	6	68.8	110.7	84	79.3	75.174	5	64.8	108.1	78.5	72.3	116.393	7	78.1	108.5	93	94.5	116.361	5	96.2	124.7	109.3	103.5
143.214285714286	143	AGAGT	ACTCT	73.377	6	72.7	112.4	85.4	80.2	75.174	5	61.9	109.3	77.8	70.4	116.393	7	77.9	108.3	92.8	94.2	116.361	5	96.8	122.2	107.6	103.5
143.285714285714	143	AGAGT	ACTCT	73.377	6	72.2	111.4	84.7	80.1	75.174	5	63.4	108.7	77.9	70.3	116.393	7	77.9	108.5	92.6	93.8	116.361	5	97.2	118.2	105.1	103.5
143.357142857143	143	AGAGT	ACTCT	73.377	6	72.3	107.8	83.3	78.4	75.174	5	58.2	103.1	72.9	70.6	116.393	7	78	108.7	92.3	93.5	116.361	5	97.3	114.8	104.8	103.5
143.428571428571	143	AGAGT	ACTCT	73.377	6	67.5	107.4	82.5	77.5	75.174	5	60.1	105.3	74.7	69	116.393	7	78	108.9	92.1	93.2	116.361	5	98.4	112.5	103.9	103.5
143.571428571429	144	GAGTT	AACTC	63.0435	6	56.7	96.9	75.9	72.6	64.87	5	51.7	107.8	73.1	70.5	96.304	7	78.1	109.3	91.7	92.5	96.806	5	82.8	107.9	97.5	99.9
143.642857142857	144	GAGTT	AACTC	63.0435	6	55.6	92.5	73.2	73.8	64.87	5	51.3	107.8	73.6	70.5	96.304	7	78.2	109.5	91.3	92.2	96.806	5	78.5	108.1	96.6	99.9
143.714285714286	144	GAGTT	AACTC	63.0435	6	57.1	91.8	74.7	75.3	64.87	5	51.7	107.7	74.1	70.5	96.304	7	78.2	109.7	91.1	91.9	96.806	5	94.7	107.7	99.6	100
143.785714285714	144	GAGTT	AACTC	63.0435	6	57.4	92.7	73.9	72.9	64.87	5	52.8	106.5	74.3	70.5	96.304	7	78.3	109.9	91.3	91.5	96.806	5	91.6	106.3	98.8	100
143.857142857143	144	GAGTT	AACTC	63.0435	6	56.2	92.1	73.5	72.8	64.87	5	51.8	105.4	73	70.5	96.304	7	78.3	109.4	91.3	91	96.806	5	89.7	108.1	98.5	99.9
143.928571428571	144	GAGTT	AACTC	63.0435	6	55.2	92.2	74.5	75.7	64.87	5	51.4	104.5	73.3	70.5	96.304	7	78.4	107.3	90.5	90	96.806	5	93	108.2	99.6	100.1
144	144	GAGTT	AACTC	63.0435	6	55	92	74.8	75.6	64.87	5	52.3	104	73.1	70.5	96.304	7	78.4	105.3	91.1	89	96.806	5	90.4	106.9	98.3	98.5
144.071428571429	144	GAGTT	AACTC	63.0435	6	53.7	90.6	74.2	76.6	64.87	5	51	103.5	72.6	69.9	96.304	7	78.4	103.2	90	88	96.806	5	91.8	106.1	98.8	100.3
144.142857142857	144	GAGTT	AACTC	63.0435	6	54.5	105.6	76.7	75.7	64.87	5	52.7	105.9	74.7	69.4	96.304	7	78.4	101.2	88.9	87	96.806	5	92	107.8	99.2	98.5
144.214285714286	144	GAGTT	AACTC	63.0435	6	56	104.6	77	76	64.87	5	53.3	110.2	74.9	68.8	96.304	7	78.4	100.5	88.3	86.4	96.806	5	92.2	110.8	99.8	99.7
144.285714285714	144	GAGTT	AACTC	63.0435	6	55	103.4	77.1	76.7	64.87	5	52.5	114.6	75.7	68.3	96.304	7	78.4	100.5	88.2	86.1	96.806	5	91.4	107.1	98.7	100.8
144.357142857143	144	GAGTT	AACTC	63.0435	6	56.3	102.9	78.7	77.4	64.87	5	53.8	114.8	76.1	67.7	96.304	7	78.4	100.9	88.3	85.7	96.806	5	90.8	105.6	98.5	101
144.428571428571	144	GAGTT	AACTC	63.0435	6	57.7	92.5	81.5	84.6	64.87	5	63.5	114	78.9	69.9	96.304	7	78.3	100.8	88.2	85.3	96.806	5	90	106.4	98.6	101.1
144.571428571429	145	AGTTG	CAACT	99.1	6	58.6	105.2	88.4	90.2	100.1565	5	70	112.5	90.5	90	86.8615	7	78.3	100.5	87.7	84.5	87.751	5	90	103.5	97.5	100.8
144.642857142857	145	AGTTG	CAACT	99.1	6	57.5	107.2	90	91	100.1565	5	70	111.7	93.7	96.8	86.8615	7	78.3	100.5	87.5	84.4	87.751	5	90	102	96.4	97.5
144.714285714286	145	AGTTG	CAACT	99.1	6	57	105.2	90	91.7	100.1565	5	70.5	111	93.5	96.3	86.8615	7	78.3	100.5	87.3	84.7	87.751	5	90	101.4	95.3	94.2
144.785714285714	145	AGTTG	CAACT	99.1	6	57.6	106.9	90.4	94.4	100.1565	5	76.2	110.2	94.9	99.1	86.8615	7	78.3	100.5	86.9	83.4	87.751	5	89.8	99.8	93.9	90.9
144.857142857143	145	AGTTG	CAACT	99.1	6	63.9	104.8	87.7	92.8	100.1565	5	69.5	109.4	92.2	94.5	86.8615	7	78.3	100.5	86.6	82.9	87.751	5	87.6	98.8	92.6	90
144.928571428571	145	AGTTG	CAACT	99.1	6	75.9	105.4	92.2	93.9	100.1565	5	71.4	108.6	91.3	89	86.8615	7	78.3	100.5	86.6	82.7	87.751	5	84.3	99.1	91.6	90
145	145	AGTTG	CAACT	99.1	6	68.8	111.6	92.8	93.1	100.1565	5	70.1	107.9	91.4	91.3	86.8615	7	78.2	100.5	86.5	82.5	87.751	5	81	99.8	90.7	90
145.071428571429	145	AGTTG	CAACT	99.1	6	79.7	108.6	93.7	94.3	100.1565	5	70.3	108.9	93	97.9	86.8615	7	78.2	100.5	86.4	82.2	87.751	5	81	99.2	90.6	90
145.142857142857	145	AGTTG	CAACT	99.1	6	83.2	111.1	96	94.6	100.1565	5	68.4	110	90.5	90.4	86.8615	7	78.2	100.5	86	82	87.751	5	81	99.3	90.7	90
145.214285714286	145	AGTTG	CAACT	99.1	6	84.9	107.9	96.2	94.6	100.1565	5	65.6	111	91.8	94.5	86.8615	7	78.2	100.5	86	81.9	87.751	5	81	99	90.8	90
145.285714285714	145	AGTTG	CAACT	99.1	6	84	106.4	95.3	93.8	100.1565	5	68.2	112	92.2	96.3	86.8615	7	78.2	100.5	86.1	81.9	87.751	5	81	100.6	91.2	90
145.357142857143	145	AGTTG	CAACT	99.1	6	86	104.8	93.7	91.5	100.1565	5	69.1	113.1	92.7	96.5	86.8615	7	78.2	100.5	85.9	81.9	87.751	5	81	96.8	89.8	90
145.428571428571	145	AGTTG	CAACT	99.1	6	82.3	100.1	94	95.4	100.1565	5	69.3	114.1	92.7	94.4	86.8615	7	78.2	100.5	85.6	81.9	87.751	5	81	97.2	89.8	90
145.571428571429	146	GTTGG	CCAAC	102.235	6	86.5	105.3	94.2	93.1	103.083	5	87.3	110	98	98.6	86.036	7	74.5	100.5	83.1	79.5	86.6875	5	80.8	95.7	89.6	90
145.642857142857	146	GTTGG	CCAAC	102.235	6	86.4	105.3	94.5	93.1	103.083	5	84.4	104.5	93.8	91.3	86.036	7	71.6	100.5	81	79	86.6875	5	79.3	96.5	89.5	90
145.714285714286	146	GTTGG	CCAAC	102.235	6	86.3	105.3	94.2	93.1	103.083	5	87.3	104.7	93.2	91.3	86.036	7	72.5	100.5	81	79.4	86.6875	5	77.3	95	88.8	90
145.785714285714	146	GTTGG	CCAAC	102.235	6	85.9	105.3	93.6	92	103.083	5	78.1	95.9	89.3	91.3	86.036	7	73	100.5	81	77.9	86.6875	5	82.3	94.7	89.9	90
145.857142857143	146	GTTGG	CCAAC	102.235	6	86.2	105.3	92.8	89.6	103.083	5	87.3	101.7	94.3	95.1	86.036	7	73.7	100.5	81.4	78.4	86.6875	5	78.2	95.3	89.4	90
145.928571428571	146	GTTGG	CCAAC	102.235	6	82.9	105.3	92.1	88.9	103.083	5	87.3	97.9	93.9	95.8	86.036	7	72.7	100.5	81.2	77.7	86.6875	5	77.2	96.1	89.6	90.4
146	146	GTTGG	CCAAC	102.235	6	78.2	105.3	91.5	89.5	103.083	5	87.3	104	95	95.7	86.036	7	74	100.5	84.7	80.6	86.6875	5	76.9	94.1	89.1	91.5
146.071428571429	146	GTTGG	CCAAC	102.235	6	80.4	104.2	91.4	89.8	103.083	5	86	106.6	97.2	98.6	86.036	7	73.2	102.8	87.2	81.4	86.6875	5	76.3	94	88.7	91.1
146.142857142857	146	GTTGG	CCAAC	102.235	6	82.5	103	92.1	89.9	103.083	5	84.8	106.2	93.5	91.9	86.036	7	73.1	102.6	87.6	82.3	86.6875	5	77.1	96.3	90.1	92.5
146.214285714286	146	GTTGG	CCAAC	102.235	6	84.7	101.9	92.2	90.1	103.083	5	83.6	109.5	97.5	96.7	86.036	7	74.6	103.4	87.3	82.6	86.6875	5	77.5	95.6	90	93.1
146.285714285714	146	GTTGG	CCAAC	102.235	6	85.4	100.7	92.3	90.3	103.083	5	82.4	105.5	94.5	93.4	86.036	7	72.6	102.2	87.1	84.3	86.6875	5	77.5	96.1	90.1	92.2
146.357142857143	146	GTTGG	CCAAC	102.235	6	84.6	99.6	92.2	91.1	103.083	5	81.2	102.6	92.4	93.9	86.036	7	72.4	104.7	87.6	84.6	86.6875	5	78.9	97.4	90.8	91.2
146.428571428571	146	GTTGG	CCAAC	102.235	6	83.9	98.4	90.7	91.7	103.083	5	80	102.3	91.2	91.2	86.036	7	72.1	106	88.7	85	86.6875	5	79.5	99.3	91.4	91.2
146.571428571429	147	TTGGC	GCCAA	84.86	6	82.3	96.1	89.7	90.8	86.5415	5	73.8	105.9	87.8	88	105.567	7	80.1	102.9	94	94.3	106.57	5	88.2	105	95.4	92.6
146.642857142857	147	TTGGC	GCCAA	84.86	6	81.1	95	89.7	91.7	86.5415	5	74.1	109.4	87.7	85.4	105.567	7	80.3	100	94.3	97.8	106.57	5	87.2	109	97.3	97.8
146.714285714286	147	TTGGC	GCCAA	84.86	6	78.6	92.7	88.1	89.8	86.5415	5	74.5	95.1	84.2	83.2	105.567	7	80.5	103.9	96.2	97.2	106.57	5	86.1	112.9	99.3	102.3
146.785714285714	147	TTGGC	GCCAA	84.86	6	69.8	94.4	85.1	88.2	86.5415	5	74.3	92.8	84.1	84.1	105.567	7	80.7	106.1	96.8	97.5	106.57	5	85.1	116.9	101.2	103.6
146.857142857143	147	TTGGC	GCCAA	84.86	6	69.8	96	85.7	88.8	86.5415	5	73.2	93.3	81.9	79.7	105.567	7	82.1	105.6	97.2	99.6	106.57	5	84.1	120.9	102.8	105.5
146.928571428571	147	TTGGC	GCCAA	84.86	6	80.4	97.1	88.9	89.7	86.5415	5	75.3	94.1	82.8	82.7	105.567	7	86	106	99	98.7	106.57	5	83.1	124.9	103.9	108.1
147	147	TTGGC	GCCAA	84.86	6	70.9	97.4	87.3	90.6	86.5415	5	74.9	99	83.5	80.6	105.567	7	89.9	109.9	100.4	102.2	106.57	5	82.1	128.9	104.9	110.1
147.071428571429	147	TTGGC	GCCAA	84.86	6	69.6	97.6	86.7	90.6	86.5415	5	75.9	99.3	85.9	80	105.567	7	93.8	111.5	100.5	100.5	106.57	5	82.3	128.7	105.3	109.5
147.142857142857	147	TTGGC	GCCAA	84.86	6	77.9	98.1	88.7	88.9	86.5415	5	73.6	99	87	86.5	105.567	7	91.6	113.6	100.6	98.6	106.57	5	82.5	128.5	105.8	108.8
147.214285714286	147	TTGGC	GCCAA	84.86	6	79.6	98.6	89.4	90.3	86.5415	5	72.1	98.1	87.1	91.5	105.567	7	93.5	109.3	100.1	99	106.57	5	82.8	128.3	105.8	108.9
147.285714285714	147	TTGGC	GCCAA	84.86	6	80.1	99.1	89	89	86.5415	5	74.3	100.7	87.6	87.3	105.567	7	75.5	107.6	98	101.5	106.57	5	83	128.1	105.6	109.3
147.357142857143	147	TTGGC	GCCAA	84.86	6	79.3	97.4	87.7	87.8	86.5415	5	73.1	98	86	83.8	105.567	7	77.9	109	98.5	97.6	106.57	5	83.2	128	105.4	109.7
147.428571428571	147	TTGGC	GCCAA	84.86	6	80.2	95.2	86.5	85.8	86.5415	5	74.2	98.1	87.5	86.7	105.567	7	92.4	109.9	102	100.7	106.57	5	83.4	127.8	105.2	110.1
147.571428571429	148	TGGCT	AGCCA	80.078	6	79.4	91.2	86.4	87.4	81.489	5	70.5	107.9	85.2	77.6	108.194	7	91.6	111.6	103	103.3	108.971	5	84.1	127.4	105.5	111.1
147.642857142857	148	TGGCT	AGCCA	80.078	6	78.4	92.6	85.7	86.1	81.489	5	70.5	97	82.8	78	108.194	7	91.8	111.3	103.6	105	108.971	5	83.2	131.5	105.9	109.5
147.714285714286	148	TGGCT	AGCCA	80.078	6	76	91.8	84.7	86.2	81.489	5	70.1	98.1	83.2	77.6	108.194	7	91.8	111.6	103.4	105.4	108.971	5	83.9	130.1	105.5	110.4
147.785714285714	148	TGGCT	AGCCA	80.078	6	76.4	94.1	85.1	85	81.489	5	69.7	100.3	83	75.7	108.194	7	92.5	110.8	103.9	109.1	108.971	5	83.5	128.5	104.7	109.3
147.857142857143	148	TGGCT	AGCCA	80.078	6	75.4	96.8	85.3	84.3	81.489	5	67.9	98.8	83.1	78.4	108.194	7	92.3	113.8	103.8	106.7	108.971	5	85.8	128.9	105.3	109.6
147.928571428571	148	TGGCT	AGCCA	80.078	6	74.8	95.6	84.8	83.4	81.489	5	65.5	97.2	82.2	78.2	108.194	7	93.4	112.2	103.7	105.9	108.971	5	83.9	127.7	104.3	106.9
148	148	TGGCT	AGCCA	80.078	6	74.9	94.6	84.8	84.1	81.489	5	66	97.9	81.8	76.9	108.194	7	90.4	110.5	102.7	105	108.971	5	83.6	124.8	105.8	109.2
148.071428571429	148	TGGCT	AGCCA	80.078	6	75.1	94.8	87.1	87.6	81.489	5	67.6	98.7	83.1	78.5	108.194	7	91.6	110.9	99.7	96.7	108.971	5	83.8	127	107.3	110.7
148.142857142857	148	TGGCT	AGCCA	80.078	6	76.6	97.6	89.6	90.3	81.489	5	68.9	97.7	81.8	75.4	108.194	7	87.9	111	98.4	96.1	108.971	5	84	125.8	107.2	112.4
148.214285714286	148	TGGCT	AGCCA	80.078	6	79.1	96.9	89.3	90.5	81.489	5	66.2	96.6	81.4	77.3	108.194	7	91	113.2	99.5	96	108.971	5	84.8	127.1	107.7	111.8
148.285714285714	148	TGGCT	AGCCA	80.078	6	81.6	95.4	89.4	89.3	81.489	5	66.6	98.3	83	79.4	108.194	7	88.9	110.8	98.2	95.9	108.971	5	84.4	125.9	107.6	112
148.357142857143	148	TGGCT	AGCCA	80.078	6	80.3	99.9	90.4	90.6	81.489	5	66.4	100	83.2	81	108.194	7	86.4	110.4	98.1	97.1	108.971	5	87.2	123	106.2	109.3
148.428571428571	148	TGGCT	AGCCA	80.078	6	82.3	99.2	91	91.8	81.489	5	67.5	99.5	84.4	80.7	108.194	7	83.8	107.5	96.1	94.1	108.971	5	90.1	124.3	107.5	110.1
148.571428571429	149	GGCTA	TAGCC	95.39	6	78.3	97	89.6	92.5	97.524	5	77.3	102.7	90.9	88.5	86.3675	7	75.8	108.6	90.6	91.8	86.526	5	92.5	120.4	100.5	96.3
148.642857142857	149	GGCTA	TAGCC	95.39	6	76.2	99.6	89.3	91.3	97.524	5	78.8	102.7	92.2	90	86.3675	7	72.3	108.7	90	91.8	86.526	5	90.9	118.4	100.3	96.3
148.714285714286	149	GGCTA	TAGCC	95.39	6	76.1	99.8	90.2	90.9	97.524	5	80.3	102.7	92.9	92	86.3675	7	73.4	104.2	88.4	87.6	86.526	5	87.5	116.5	98.7	96.3
148.785714285714	149	GGCTA	TAGCC	95.39	6	82.4	98.8	90.1	89	97.524	5	81.8	102.7	93.4	92.7	86.3675	7	75.3	106.1	89	87.2	86.526	5	90.8	114.5	99.2	96.3
148.857142857143	149	GGCTA	TAGCC	95.39	6	79.5	98.7	91.5	95.3	97.524	5	83.1	102.7	94.7	93.3	86.3675	7	73.7	109.1	89.3	85.8	86.526	5	90	116.8	103.9	103.6
148.928571428571	149	GGCTA	TAGCC	95.39	6	79.9	100.6	92.6	96.3	97.524	5	83.7	102.7	94.6	93.9	86.3675	7	75.3	97.3	88.1	86.9	86.526	5	87.3	110.6	96.8	96.3
149	149	GGCTA	TAGCC	95.39	6	81.9	102	93.2	96.1	97.524	5	84.4	105.7	95.7	94.4	86.3675	7	70.8	95	84.9	84.5	86.526	5	84.5	108.6	96.4	96.3
149.071428571429	149	GGCTA	TAGCC	95.39	6	80.1	102.1	93.2	96.5	97.524	5	85.1	103.3	95.4	94.4	86.3675	7	71.1	95	86.1	89	86.526	5	83.9	108.6	95.9	96.3
149.142857142857	149	GGCTA	TAGCC	95.39	6	78.3	102.4	91.9	94.7	97.524	5	85.7	105.2	95.4	94.4	86.3675	7	71.3	95.1	86.4	87.7	86.526	5	88.1	108.6	97	96.3
149.214285714286	149	GGCTA	TAGCC	95.39	6	77.1	102.5	91.9	95.3	97.524	5	86	104.1	94.8	94.4	86.3675	7	72	95.1	85.6	85.7	86.526	5	82.6	108.6	95.7	96.3
149.285714285714	149	GGCTA	TAGCC	95.39	6	76.2	102.7	92.2	95.8	97.524	5	86	105.8	95.7	94.4	86.3675	7	72.1	95.2	87.7	91.7	86.526	5	79.2	108.6	95.1	96.3
149.357142857143	149	GGCTA	TAGCC	95.39	6	76.5	105.6	93.2	97	97.524	5	86	103.5	95.6	95.6	86.3675	7	73.8	104.5	89.9	91.7	86.526	5	80.2	108.6	95.5	96.3
149.428571428571	149	GGCTA	TAGCC	95.39	6	79	109.8	94.1	96.6	97.524	5	86	104.2	96.9	98.2	86.3675	7	70.5	103.2	88.9	89.7	86.526	5	84.7	108.6	96.7	96.3
149.571428571429	150	GCTAA	TTAGC	106.966	6	79.2	114.5	97	100.3	109.244	5	86	107.8	98.4	96.9	87.664	7	73.3	101.3	90.9	90.9	89.203	5	87.9	108.6	96.9	96.3
149.642857142857	150	GCTAA	TTAGC	106.966	6	81.7	114.3	98	100.2	109.244	5	86	105.1	97.1	98.3	87.664	7	75.6	99.7	90.9	90.6	89.203	5	89.2	108.6	97.4	96.3
149.714285714286	150	GCTAA	TTAGC	106.966	6	81.1	114.1	97.9	100.6	109.244	5	86	104.9	96.4	97.7	87.664	7	77.9	101.6	90.6	91.5	89.203	5	89.3	108.6	97.6	96.3
149.785714285714	150	GCTAA	TTAGC	106.966	6	78.7	114.8	96.5	99.3	109.244	5	86	107.5	96.3	98.7	87.664	7	79.8	103.7	90.1	88.9	89.203	5	89.3	108.6	97.8	96.3
149.857142857143	150	GCTAA	TTAGC	106.966	6	81.8	114.6	96.9	98.6	109.244	5	86	104.5	95.1	95.6	87.664	7	76.6	105.8	90	88.9	89.203	5	89.4	108.6	97.9	96.3
149.928571428571	150	GCTAA	TTAGC	106.966	6	80.1	115.9	97	99.7	109.244	5	86	106.7	96	95.8	87.664	7	78	108	91.1	88.9	89.203	5	89.4	108.6	97.9	96.3
150	150	GCTAA	TTAGC	106.966	6	80.6	112.3	97.1	100.6	109.244	5	86	107.8	97.4	99.8	87.664	7	76.6	110.1	91	88.9	89.203	5	89.5	108.6	97.8	96.3
150.071428571429	150	GCTAA	TTAGC	106.966	6	79.9	115.4	97.3	99.2	109.244	5	86	107.4	98.4	102.4	87.664	7	77.2	110	91.9	91	89.203	5	89.5	108.6	98.4	96.3
150.142857142857	150	GCTAA	TTAGC	106.966	6	81.5	117	98.1	99.7	109.244	5	86	106.9	97.9	101.4	87.664	7	84.4	109.9	94.3	93	89.203	5	89.6	108.6	98.3	96.3
150.214285714286	150	GCTAA	TTAGC	106.966	6	81.3	113.6	97.5	100.4	109.244	5	86	105.4	96.5	97.1	87.664	7	81.4	109.8	95.5	97.2	89.203	5	89.2	108.6	95.4	93.5
150.285714285714	150	GCTAA	TTAGC	106.966	6	79.6	117.8	98.2	100.8	109.244	5	86	105.3	95.4	94.4	87.664	7	83.1	111.8	96.3	97.1	89.203	5	78.4	108.6	93.5	94.3
150.357142857143	150	GCTAA	TTAGC	106.966	6	77.6	114.6	98.2	103.1	109.244	5	86	106.2	98.8	101.3	87.664	7	70.3	114.9	95.1	98.3	89.203	5	80	108.6	94	95.1
150.428571428571	150	GCTAA	TTAGC	106.966	6	78.1	114.6	98	103.5	109.244	5	86	110.6	100.6	102.2	87.664	7	62.9	115.8	95	98.8	89.203	5	83.1	108.6	94.8	96
150.571428571429	151	CTAAA	TTTAG	93.5475	6	78.1	107	92	92.8	95.593	5	85.1	99.4	93.5	93.6	107.031	7	79.9	114.9	99.6	97	105.298	5	80.1	108.6	94.5	96.3
150.642857142857	151	CTAAA	TTTAG	93.5475	6	77.9	106.8	92.2	92.8	95.593	5	85.2	101.6	92.9	92	107.031	7	81.4	114.9	100.9	102.4	105.298	5	80	108.6	94.5	96.3
150.714285714286	151	CTAAA	TTTAG	93.5475	6	78.3	105.7	91.9	94.1	95.593	5	85.7	102.7	93.3	91.6	107.031	7	69.2	114.9	99.5	104.2	105.298	5	80.1	108.6	94.6	96.3
150.785714285714	151	CTAAA	TTTAG	93.5475	6	78.6	104	90.3	90.9	95.593	5	82.3	102.2	92.4	90.8	107.031	7	67.5	114.9	99.4	104.6	105.298	5	82.3	108.6	95.8	96.3
150.857142857143	151	CTAAA	TTTAG	93.5475	6	78.9	103.5	90.8	91.2	95.593	5	73.8	99.5	87.2	88.9	107.031	7	66.8	114.9	98.3	102.7	105.298	5	91.5	108.6	98.4	96.3
150.928571428571	151	CTAAA	TTTAG	93.5475	6	79.9	105.1	92.3	93.8	95.593	5	72.3	103.8	90.2	89.6	107.031	7	71.3	114.9	97.9	102.2	105.298	5	91.1	108.6	98	96.3
151	151	CTAAA	TTTAG	93.5475	6	80.1	106.8	92.1	91.6	95.593	5	77.1	97.8	91.3	95	107.031	7	72.3	114.9	99.3	104.6	105.298	5	79.6	108.6	96.5	96.3
151.071428571429	151	CTAAA	TTTAG	93.5475	6	80.7	105.3	91.9	90.4	95.593	5	74.9	95.8	88.3	90.4	107.031	7	59	114.9	95.3	105.3	105.298	5	78.4	108.6	97.3	100.4
151.142857142857	151	CTAAA	TTTAG	93.5475	6	82.2	103.8	92.6	92	95.593	5	72.7	93.7	87.9	91.9	107.031	7	59.7	114.9	94.3	99.8	105.298	5	78.4	108.6	97.7	102.6
151.214285714286	151	CTAAA	TTTAG	93.5475	6	81.3	104.7	92.4	91	95.593	5	75.7	91.3	86	87.4	107.031	7	62.5	114.9	93.8	99.8	105.298	5	77.9	108.6	97.6	102.6
151.285714285714	151	CTAAA	TTTAG	93.5475	6	81.3	106.8	92.3	90.3	95.593	5	74.4	90.7	82.2	79.8	107.031	7	58.7	114.9	94.8	101.4	105.298	5	68.7	108.6	95.4	100.9
151.357142857143	151	CTAAA	TTTAG	93.5475	6	81.4	108	93.1	91.5	95.593	5	74	91.8	82.6	80.5	107.031	7	60.9	114.9	95.7	105.6	105.298	5	66.6	108.6	95.3	102.3
151.428571428571	151	CTAAA	TTTAG	93.5475	6	81.9	107.2	93.5	92.9	95.593	5	79.2	106.8	88.7	87.1	107.031	7	62.4	114.9	96.1	103.7	105.298	5	66.1	108.6	95.5	102.7
151.571428571429	152	TAAAC	GTTTA	79.268	6	75.8	104.5	87.6	82.1	80.7025	5	66.8	82.8	78	80.7	101.5815	7	72.1	114.9	99.5	98.1	100.475	5	68.4	108.6	95.5	100.6
151.642857142857	152	TAAAC	GTTTA	79.268	6	75.3	107.2	87.3	80.6	80.7025	5	64.4	82.8	76.1	77.7	101.5815	7	72.8	114.9	99.2	97.1	100.475	5	68.4	108.6	95.5	100.7
151.714285714286	152	TAAAC	GTTTA	79.268	6	74.9	105.8	87.5	82.2	80.7025	5	65.1	82.2	75.1	75.2	101.5815	7	73.6	114.9	99.4	98.7	100.475	5	68	108.6	95.4	100.3
151.785714285714	152	TAAAC	GTTTA	79.268	6	74.1	104.4	87.1	82.3	80.7025	5	65.9	80.6	73.7	73.4	101.5815	7	74.3	114.9	99.3	99.2	100.475	5	68.2	108.6	95.2	99.1
151.857142857143	152	TAAAC	GTTTA	79.268	6	73.1	103.9	87.6	82.8	80.7025	5	66.6	79.6	73.9	73.2	101.5815	7	75.1	114.9	99.7	101.7	100.475	5	69.9	108.6	95.8	100.7
151.928571428571	152	TAAAC	GTTTA	79.268	6	72.6	102.1	86.6	83.2	80.7025	5	63.9	99.9	77.8	74.5	101.5815	7	75.8	114.9	99.7	101.5	100.475	5	70.3	108.6	96.1	101.8
152	152	TAAAC	GTTTA	79.268	6	74.9	106	86.6	80.2	80.7025	5	69.8	78.5	73.8	74.6	101.5815	7	76.6	114.9	98.3	96.1	100.475	5	70.1	108.6	96.2	102.2
152.071428571429	152	TAAAC	GTTTA	79.268	6	73.5	105.4	86.5	81.4	80.7025	5	67.4	89.7	75.9	75.3	101.5815	7	76.6	114.9	97.1	97.5	100.475	5	95.8	108.4	102	101.3
152.142857142857	152	TAAAC	GTTTA	79.268	6	71.2	107.2	86	81.2	80.7025	5	66.5	98.9	76.5	72.7	101.5815	7	76.6	114.9	97	98	100.475	5	95.3	108.3	102.5	102.7
152.214285714286	152	TAAAC	GTTTA	79.268	6	72	107.8	87.7	82	80.7025	5	60.1	96.8	75	73.9	101.5815	7	76.6	114.9	96.5	97.1	100.475	5	94.8	108.1	101.4	101.1
152.285714285714	152	TAAAC	GTTTA	79.268	6	72.9	107.6	87.3	82.4	80.7025	5	60.8	91.5	74.3	75.2	101.5815	7	76.6	114.9	96.2	97.4	100.475	5	94.4	107.9	101.6	101.2
152.357142857143	152	TAAAC	GTTTA	79.268	6	68.7	111	87	80.9	80.7025	5	60.9	91.3	73.8	75.4	101.5815	7	76.6	114.9	96.4	99.4	100.475	5	93.9	107.7	101.2	103.4
152.428571428571	152	TAAAC	GTTTA	79.268	6	65.3	107.1	86.4	82.2	80.7025	5	59.7	92.8	74.6	75.8	101.5815	7	76.6	114.9	95.7	97.7	100.475	5	93.4	107.5	101.1	103.6
152.571428571429	153	AAACC	GGTTT	84.68	6	67.7	105.8	88.3	85.4	86.254	5	62.6	94.4	77.9	78.3	94.498	7	76.6	114.9	95.6	93.8	93.1945	5	91.2	108.5	102.1	103.6
152.642857142857	153	AAACC	GGTTT	84.68	6	68.3	105.8	88.4	85.4	86.254	5	62.4	93.1	78.3	79.3	94.498	7	83.7	114.9	99.1	94.1	93.1945	5	88.5	107.2	100.6	103
152.714285714286	153	AAACC	GGTTT	84.68	6	68.4	105.8	87.8	83.2	86.254	5	63.4	100.7	80.5	81.6	94.498	7	86.2	114.9	100	99.2	93.1945	5	89.4	108.6	100.5	100.5
152.785714285714	153	AAACC	GGTTT	84.68	6	68.3	108.3	88.6	84.3	86.254	5	64.9	101.8	80.6	79.6	94.498	7	83.7	114.9	99.2	96.2	93.1945	5	89.9	110	101.2	102.2
152.857142857143	153	AAACC	GGTTT	84.68	6	68.4	107.1	88.5	84.4	86.254	5	60.1	104.1	79.8	77.6	94.498	7	82.4	114.9	98.3	95	93.1945	5	88.8	105.9	97.6	99.5
152.928571428571	153	AAACC	GGTTT	84.68	6	68.6	105.8	88.5	85.3	86.254	5	62.1	81.5	74	75.1	94.498	7	81.2	115.1	96.4	95.3	93.1945	5	89.1	107.8	97.4	96.6
153	153	AAACC	GGTTT	84.68	6	68.8	105.8	88.6	85.7	86.254	5	62.2	100	78.8	78.2	94.498	7	79.9	115.3	95.9	89.3	93.1945	5	88.9	108.9	99	99.7
153.071428571429	153	AAACC	GGTTT	84.68	6	68.7	105.9	88.6	85.9	86.254	5	60.9	98.5	79.2	79.7	94.498	7	79.2	115.5	95.8	93.5	93.1945	5	86.5	103.4	97.1	102.1
153.142857142857	153	AAACC	GGTTT	84.68	6	68.5	106	88.8	86.8	86.254	5	59.9	102.1	79.6	79.8	94.498	7	78.4	115.7	95.6	93.6	93.1945	5	87.9	103.2	97.2	101.2
153.214285714286	153	AAACC	GGTTT	84.68	6	68.5	106.1	89.4	88	86.254	5	60.3	94.1	78.5	81.4	94.498	7	77.7	115.5	95.3	91.3	93.1945	5	86.4	103	96.4	100.6
153.285714285714	153	AAACC	GGTTT	84.68	6	68.6	108.1	90.2	88.8	86.254	5	60.7	93.1	79	81.8	94.498	7	71.9	115.2	93.2	90.7	93.1945	5	85.7	102.8	96	100.2
153.357142857143	153	AAACC	GGTTT	84.68	6	68.9	107	90.3	89.1	86.254	5	61.6	87.7	79.2	85.5	94.498	7	71.8	114.8	92.9	90	93.1945	5	85	102.5	95.4	96.9
153.428571428571	153	AAACC	GGTTT	84.68	6	69.8	106.4	91.9	93.4	86.254	5	62.4	94.7	79.2	75.3	94.498	7	68.2	114.4	93.5	94.3	93.1945	5	84.3	102.3	94.3	94.1
153.571428571429	154	AACCA	TGGTT	105.881	6	69.2	113.1	98.1	104.6	107.701	5	62.6	107.3	84.4	80	67.754	7	58.6	112.3	93.2	97.8	66.809	5	83	103.5	92.9	88.2
153.642857142857	154	AACCA	TGGTT	105.881	6	66.1	111.6	97.6	103.8	107.701	5	60.2	104.6	84	82.3	67.754	7	55.8	109.8	89.3	96.7	66.809	5	82.3	103.5	91.8	88
153.714285714286	154	AACCA	TGGTT	105.881	6	76.2	112.8	99.1	103.9	107.701	5	59.4	105.6	83.6	84.6	67.754	7	59	114.2	92.8	97.8	66.809	5	79.5	103.5	90.8	88
153.785714285714	154	AACCA	TGGTT	105.881	6	77.3	115.4	100	104.4	107.701	5	59.1	107.7	85	86.9	67.754	7	54.7	110.5	90.7	97.8	66.809	5	79.6	103.5	90.6	88
153.857142857143	154	AACCA	TGGTT	105.881	6	84.4	114.1	103.5	105.7	107.701	5	72	108	88.6	89.2	67.754	7	55.8	111.7	90.8	97.8	66.809	5	79.8	103.5	90.5	88
153.928571428571	154	AACCA	TGGTT	105.881	6	82.2	112.9	102.4	104.9	107.701	5	70.3	109.7	93.3	91.6	67.754	7	55.6	111	88.5	86.2	66.809	5	79	103.5	90.3	88
154	154	AACCA	TGGTT	105.881	6	78.1	114.5	102.2	105.4	107.701	5	69.2	104	93.1	95.9	67.754	7	55.4	109.5	88.1	89.5	66.809	5	78.1	103.5	90.1	88
154.071428571429	154	AACCA	TGGTT	105.881	6	72.9	114.6	100.3	103.1	107.701	5	71	107	94.5	94.3	67.754	7	55	110.8	87.5	85.8	66.809	5	77.8	103.5	90.1	87.8
154.142857142857	154	AACCA	TGGTT	105.881	6	71.5	113.3	99.5	103.8	107.701	5	70.1	107.4	93.6	93.9	67.754	7	61.6	108.7	88.5	89.1	66.809	5	79.6	103.5	90.7	87.6
154.214285714286	154	AACCA	TGGTT	105.881	6	67.8	115	99.4	105.7	107.701	5	71.8	111.2	95.3	94.7	67.754	7	61.9	110.4	89	89.8	66.809	5	80.1	103.5	90.9	87.5
154.285714285714	154	AACCA	TGGTT	105.881	6	64.2	113.5	97.4	104.3	107.701	5	68.1	108.6	93.7	94	67.754	7	60.1	108.5	87.8	90.2	66.809	5	80.5	103.5	91	87.3
154.357142857143	154	AACCA	TGGTT	105.881	6	66.4	111	97	104.4	107.701	5	70.6	111.2	94.4	95.9	67.754	7	62.2	107	88.8	92.8	66.809	5	80.9	103.5	90.9	87.1
154.428571428571	154	AACCA	TGGTT	105.881	6	86.1	113.5	101.3	105.7	107.701	5	69.9	110.2	94.2	97	67.754	7	62.4	105	87.5	87.3	66.809	5	81.4	103.5	91.1	87
154.571428571429	155	ACCAG	CTGGT	101.432	6	85.2	108.6	99.5	102.3	102.423	5	71.5	102.1	92.4	96	85.857	7	66.7	105.2	89	91.4	86.906	5	82.4	103.5	91.7	87.5
154.642857142857	155	ACCAG	CTGGT	101.432	6	83.2	106.2	96.2	97	102.423	5	72.7	99.6	92.4	96.9	85.857	7	70.6	105.8	89.2	88.7	86.906	5	66.8	103.5	85.2	84.4
154.714285714286	155	ACCAG	CTGGT	101.432	6	84.9	107.7	99.1	102.8	102.423	5	71.8	98.9	92	96.1	85.857	7	74.5	106.4	90.4	87.1	86.906	5	70.6	103.5	86.6	87.7
[truncated: 171,616 more rows]
